# Supplementary material for: Characterization of Cme and Yme thermostable Cas12a orthologs
Source: Commun Biol. 2022 Apr 6;5:325. doi: 10.1038/s42003-022-03275-2 (PMC8986864; doi:10.1038/s42003-022-03275-2)
Supplement: Supplementary file 4 — Supplementary Data 1 [file 42003_2022_3275_MOESM4_ESM.xlsx]

## Sheet: Sheet1
Name	Type	Sequence	Notes
Target W	DNA target	CCACTCACTGCTTTCTCCTC	20 nt target sequence 55% GC
Target F	DNA target	GTCGGCATGGCCCCATTCGC	20 nt target sequence 70% GC
Target R	DNA target	CCATATTGTTGACGTCTCAC	20 nt target sequence 45% GC
Target G	DNA target	ACAAGCAGAAGAACGGCATC	20 nt target sequence 50% GC
Target D	DNA target	TTTCCCTTCAGCTAAAATAA	20 nt target sequence 30% GC
LbaCas12a Target W	RNA	UAAUUUCUACUAAGUGUAGAUCCACUCACUGCUUUCUCCUC	crRNA oligonucleotide
AspCas12a Target W	RNA	UAAUUUCUACUCUUGUAGAUCCACUCACUGCUUUCUCCUC	crRNA oligonucleotide
FnoCas12a Target W	RNA	UAAUUUCUACUGUUGUAGAUCCACUCACUGCUUUCUCCUC	crRNA oligonucleotide
CmeCas12a Target W	RNA	AAAUUUCUACUAUUGUAGAUCCACUCACUGCUUUCUCCUC	crRNA oligonucleotide
YmeCas12a Target W	RNA	CAAUUUCUACUUUUGUAGAUCCACUCACUGCUUUCUCCUC	crRNA oligonucleotide
LbaCas12a Target F	RNA	UAAUUUCUACUAAGUGUAGAUGUCGGCAUGGCCCCAUUCGC	crRNA oligonucleotide
AspCas12a Target F	RNA	UAAUUUCUACUCUUGUAGAUGUCGGCAUGGCCCCAUUCGC	crRNA oligonucleotide
FnoCas12a Target F	RNA	UAAUUUCUACUGUUGUAGAUGUCGGCAUGGCCCCAUUCGC	crRNA oligonucleotide
CmeCas12a Target F	RNA	AAAUUUCUACUAUUGUAGAUGUCGGCAUGGCCCCAUUCGC	crRNA oligonucleotide
YmeCas12a Target F	RNA	CAAUUUCUACUUUUGUAGAUGUCGGCAUGGCCCCAUUCGC	crRNA oligonucleotide
LbaCas12a Target R	RNA	UAAUUUCUACUAAGUGUAGAUCCAUAUUGUUGACGUCUCAC	crRNA oligonucleotide
AspCas12a Target R	RNA	UAAUUUCUACUCUUGUAGAUCCAUAUUGUUGACGUCUCAC	crRNA oligonucleotide
FnoCas12a Target R	RNA	UAAUUUCUACUGUUGUAGAUCCAUAUUGUUGACGUCUCAC	crRNA oligonucleotide
CmeCas12a Target R	RNA	AAAUUUCUACUAUUGUAGAUCCAUAUUGUUGACGUCUCAC	crRNA oligonucleotide
YmeCas12a Target R	RNA	CAAUUUCUACUUUUGUAGAUCCAUAUUGUUGACGUCUCAC	crRNA oligonucleotide
LbaCas12a Target G	RNA	UAAUUUCUACUAAGUGUAGAUACAAGCAGAAGAACGGCAUC	crRNA oligonucleotide
AspCas12a Target G	RNA	UAAUUUCUACUCUUGUAGAUACAAGCAGAAGAACGGCAUC	crRNA oligonucleotide
FnoCas12a Target G	RNA	UAAUUUCUACUGUUGUAGAUACAAGCAGAAGAACGGCAUC	crRNA oligonucleotide
CmeCas12a Target G	RNA	AAAUUUCUACUAUUGUAGAUACAAGCAGAAGAACGGCAUC	crRNA oligonucleotide
YmeCas12a Target G	RNA	CAAUUUCUACUUUUGUAGAUACAAGCAGAAGAACGGCAUC	crRNA oligonucleotide
LbaCas12a Target D	RNA	UAAUUUCUACUAAGUGUAGAUUUUCCCUUCAGCUAAAAUAA	crRNA oligonucleotide
AspCas12a Target D	RNA	UAAUUUCUACUCUUGUAGAUUUUCCCUUCAGCUAAAAUAA	crRNA oligonucleotide
FnoCas12a Target D	RNA	UAAUUUCUACUGUUGUAGAUUUUCCCUUCAGCUAAAAUAA	crRNA oligonucleotide
CmeCas12a Target D	RNA	AAAUUUCUACUAUUGUAGAUUUUCCCUUCAGCUAAAAUAA	crRNA oligonucleotide
YmeCas12a Target D	RNA	CAAUUUCUACUUUUGUAGAUUUUCCCUUCAGCUAAAAUAA	crRNA oligonucleotide
Restriction enzyme control	DNA	/5Phos/GTATGGGATGCTAGACACAGACTCCAGTCATGACCCTCAAGAGGAGAAAGCAGTGAGTGGGAAAGGTAATCGAACTGTGCGCAAAGCACACGTTCAGAATGGCCGACATGGACTCCAATT	DNA oligonucleotide used to make circular substrate for restriction enzyme cleavage site assays
Target D Randomized PAM	DNA	/5Phos/GTATGGGATGCTAGACACAGACTCCAGTCATGACCCTCAAGAGGAGAAAGCAGTGAGTTCCTTTATTTTAGCTGAAGGGAAANNNNNNNNNNCACGTTCAGAATGGCCGACATGGACTCCAATT	DNA oligonucleotide used to make circular libraries for PAM assays
Target R Randomized PAM	DNA	/5Phos/GTATGGGATGCTAGACACAGACTCCAGTCATGACCCTCAAGAGGAGAAAGCAGTGAGTCCGTGTGAGACGTCAACAATATGGNNNNNNNNNNCACGTTCAGAATGGCCGACATGGACTCCAATT	DNA oligonucleotide used to make circular libraries for PAM assays
Second strand primer	DNA	/5Phos/AGCATCCCATACAATTGGAG*T*C*C*A (* = phosphorothioate bond)	Primer to make second strand of circular substrates for PAM/cleavage site assays
Target F TTTA PAM	DNA	/5Phos/GTATGGGATGCTAGACACAGACTCCAGTCATGACCCTCAAGAGGAGAAAGCAGTGAGTCCGTGCGAATGGGGCCATGCCGACTAAATCCACGTTCAGAATGGCCGACATGGACTCCAATT	DNA oligonucleotide used to make circular substrate for cleavage site assays
Target R TTTA PAM	DNA	/5Phos/GTATGGGATGCTAGACACAGACTCCAGTCATGACCCTCAAGAGGAGAAAGCAGTGAGTCCGTGTGAGACGTCAACAATATGGTAAATCCACGTTCAGAATGGCCGACATGGACTCCAATT	DNA oligonucleotide used to make circular substrate for cleavage site assays
Target G TTTA PAM	DNA	/5Phos/GTATGGGATGCTAGACACAGACTCCAGTCATGACCCTCAAGAGGAGAAAGCAGTGAGTCCTTGATGCCGTTCTTCTGCTTGTTAAATCCACGTTCAGAATGGCCGACATGGACTCCAATT	DNA oligonucleotide used to make circular substrate for cleavage site assays
Target D TTTA PAM	DNA	/5Phos/GTATGGGATGCTAGACACAGACTCCAGTCATGACCCTCAAGAGGAGAAAGCAGTGAGTTCCTTTATTTTAGCTGAAGGGAAATAAATCCACGTTCAGAATGGCCGACATGGACTCCAATT	DNA oligonucleotide used to make circular substrate for cleavage site assays
Target W TTTA PAM	DNA	/5Phos/GTATGGGATGCTAGACACAGACTCCAGTCATGACCCTCAAGAGGAGAAAGCAGTGAGTTCAAGAGGAGAAAGCAGTGAGTGGTAAATCCACGTTCAGAATGGCCGACATGGACTCCAATT	DNA oligonucleotide used to make circular substrate for cleavage site assays
Substrate primer 1	DNA	ACCTGCCAACCAAAGCGAGAAC	Primer to amplify target DNA by PCR
Substrate primer 2	DNA	TCAGGGTTATTGTCTCATGAGCG	Primer to amplify target DNA by PCR
TTT PAM Target W	DNA	ACCTGCCAACCAAAGCGAGAACCGCTATTGCTAGCCATTTACCACTCACTGCTTTCTCCTCTCCGATCCTATATTACGCTCATGAGACAATAACCCTGA	Target DNA oligonucleotide template(Figure 4 + S5)
TTC PAM Target W	DNA	ACCTGCCAACCAAAGCGAGAACCGCTATTGCTAGCCATTCACCACTCACTGCTTTCTCCTCTCCGATCCTATATTACGCTCATGAGACAATAACCCTGA	Target DNA oligonucleotide template (Figure 4 + S5)
TCT PAM Target W	DNA	ACCTGCCAACCAAAGCGAGAACCGCTATTGCTAGCCATCTACCACTCACTGCTTTCTCCTCTCCGATCCTATATTACGCTCATGAGACAATAACCCTGA	Target DNA oligonucleotide template (Figure 4 + S5)
CTT PAM Target W	DNA	ACCTGCCAACCAAAGCGAGAACCGCTATTGCTAGCCACTTACCACTCACTGCTTTCTCCTCTCCGATCCTATATTACGCTCATGAGACAATAACCCTGA	Target DNA oligonucleotide template (Figure 4 + S5)
TCC PAM Target W	DNA	ACCTGCCAACCAAAGCGAGAACCGCTATTGCTAGCCATCCACCACTCACTGCTTTCTCCTCTCCGATCCTATATTACGCTCATGAGACAATAACCCTGA	Target DNA oligonucleotide template (Figure 4 + S5)
CCT PAM Target W	DNA	ACCTGCCAACCAAAGCGAGAACCGCTATTGCTAGCCACCTACCACTCACTGCTTTCTCCTCTCCGATCCTATATTACGCTCATGAGACAATAACCCTGA	Target DNA oligonucleotide template (Figure 4 + S5)
CTC PAM Target W	DNA	ACCTGCCAACCAAAGCGAGAACCGCTATTGCTAGCCACTCACCACTCACTGCTTTCTCCTCTCCGATCCTATATTACGCTCATGAGACAATAACCCTGA	Target DNA oligonucleotide template (Figure 4 + S5)
CCC PAM Target W	DNA	ACCTGCCAACCAAAGCGAGAACCGCTATTGCTAGCCACCCACCACTCACTGCTTTCTCCTCTCCGATCCTATATTACGCTCATGAGACAATAACCCTGA	Target DNA oligonucleotide template (Figure 4 + S5)
ATT PAM Target W	DNA	ACCTGCCAACCAAAGCGAGAACCGCTATTGCTAGCCAATTACCACTCACTGCTTTCTCCTCTCCGATCCTATATTACGCTCATGAGACAATAACCCTGA	Target DNA oligonucleotide template (Figure 4 + S5)
ATC PAM Target W	DNA	ACCTGCCAACCAAAGCGAGAACCGCTATTGCTAGCCAATCACCACTCACTGCTTTCTCCTCTCCGATCCTATATTACGCTCATGAGACAATAACCCTGA	Target DNA oligonucleotide template (Figure 4 + S5)
ACT PAM Target W	DNA	ACCTGCCAACCAAAGCGAGAACCGCTATTGCTAGCCAACTACCACTCACTGCTTTCTCCTCTCCGATCCTATATTACGCTCATGAGACAATAACCCTGA	Target DNA oligonucleotide template (Figure 4 + S5)
ACC PAM Target W	DNA	ACCTGCCAACCAAAGCGAGAACCGCTATTGCTAGCCAACCACCACTCACTGCTTTCTCCTCTCCGATCCTATATTACGCTCATGAGACAATAACCCTGA	Target DNA oligonucleotide template (Figure 4 + S5)
GTT PAM Target W	DNA	ACCTGCCAACCAAAGCGAGAACCGCTATTGCTAGCCAGTTACCACTCACTGCTTTCTCCTCTCCGATCCTATATTACGCTCATGAGACAATAACCCTGA	Target DNA oligonucleotide template (Figure 4 + S5)
GTC PAM Target W	DNA	ACCTGCCAACCAAAGCGAGAACCGCTATTGCTAGCCAGTCACCACTCACTGCTTTCTCCTCTCCGATCCTATATTACGCTCATGAGACAATAACCCTGA	Target DNA oligonucleotide template (Figure 4 + S5)
GCT PAM Target W	DNA	ACCTGCCAACCAAAGCGAGAACCGCTATTGCTAGCCAGCTACCACTCACTGCTTTCTCCTCTCCGATCCTATATTACGCTCATGAGACAATAACCCTGA	Target DNA oligonucleotide template (Figure 4 + S5)
GCC PAM Target W	DNA	ACCTGCCAACCAAAGCGAGAACCGCTATTGCTAGCCAGCCACCACTCACTGCTTTCTCCTCTCCGATCCTATATTACGCTCATGAGACAATAACCCTGA	Target DNA oligonucleotide template (Figure 4 + S5)
YYR PAM Target W	DNA	ACCTGCCAACCAAAGCGAGAACCGCTATTGCTAGCCAYYRACCACTCACTGCTTTCTCCTCTCCGATCCTATATTACGCTCATGAGACAATAACCCTGA	Target DNA oligonucleotide template (Figure 4 + S5)
YRY PAM Target W	DNA	ACCTGCCAACCAAAGCGAGAACCGCTATTGCTAGCCAYRYACCACTCACTGCTTTCTCCTCTCCGATCCTATATTACGCTCATGAGACAATAACCCTGA	Target DNA oligonucleotide template (Figure 4 + S5)
YRR PAM Target W	DNA	ACCTGCCAACCAAAGCGAGAACCGCTATTGCTAGCCAYRRACCACTCACTGCTTTCTCCTCTCCGATCCTATATTACGCTCATGAGACAATAACCCTGA	Target DNA oligonucleotide template (Figure 4 + S5)
RYR PAM Target W	DNA	ACCTGCCAACCAAAGCGAGAACCGCTATTGCTAGCCARYRACCACTCACTGCTTTCTCCTCTCCGATCCTATATTACGCTCATGAGACAATAACCCTGA	Target DNA oligonucleotide template (Figure 4 + S5)
RRY PAM Target W	DNA	ACCTGCCAACCAAAGCGAGAACCGCTATTGCTAGCCARRYACCACTCACTGCTTTCTCCTCTCCGATCCTATATTACGCTCATGAGACAATAACCCTGA	Target DNA oligonucleotide template (Figure 4 + S5)
RRR PAM Target W	DNA	ACCTGCCAACCAAAGCGAGAACCGCTATTGCTAGCCARRRACCACTCACTGCTTTCTCCTCTCCGATCCTATATTACGCTCATGAGACAATAACCCTGA	Target DNA oligonucleotide template (Figure 4 + S5)
TTT PAM Target D	DNA	ACCTGCCAACCAAAGCGAGAACCGCTATTGCTAGCCATTTATTTCCCTTCAGCTAAAATAATCCGATCCTATATTACGCTCATGAGACAATAACCCTGA	Target DNA oligonucleotide template (Figure 4 + S5)
TTC PAM Target D	DNA	ACCTGCCAACCAAAGCGAGAACCGCTATTGCTAGCCATTCATTTCCCTTCAGCTAAAATAATCCGATCCTATATTACGCTCATGAGACAATAACCCTGA	Target DNA oligonucleotide template (Figure 4 + S5)
TCT PAM Target D	DNA	ACCTGCCAACCAAAGCGAGAACCGCTATTGCTAGCCATCTATTTCCCTTCAGCTAAAATAATCCGATCCTATATTACGCTCATGAGACAATAACCCTGA	Target DNA oligonucleotide template (Figure 4 + S5)
CTT PAM Target D	DNA	ACCTGCCAACCAAAGCGAGAACCGCTATTGCTAGCCACTTATTTCCCTTCAGCTAAAATAATCCGATCCTATATTACGCTCATGAGACAATAACCCTGA	Target DNA oligonucleotide template (Figure 4 + S5)
TCC PAM Target D	DNA	ACCTGCCAACCAAAGCGAGAACCGCTATTGCTAGCCATCCATTTCCCTTCAGCTAAAATAATCCGATCCTATATTACGCTCATGAGACAATAACCCTGA	Target DNA oligonucleotide template (Figure 4 + S5)
CCT PAM Target D	DNA	ACCTGCCAACCAAAGCGAGAACCGCTATTGCTAGCCACCTATTTCCCTTCAGCTAAAATAATCCGATCCTATATTACGCTCATGAGACAATAACCCTGA	Target DNA oligonucleotide template (Figure 4 + S5)
CTC PAM Target D	DNA	ACCTGCCAACCAAAGCGAGAACCGCTATTGCTAGCCACTCATTTCCCTTCAGCTAAAATAATCCGATCCTATATTACGCTCATGAGACAATAACCCTGA	Target DNA oligonucleotide template (Figure 4 + S5)
CCC PAM Target D	DNA	ACCTGCCAACCAAAGCGAGAACCGCTATTGCTAGCCACCCATTTCCCTTCAGCTAAAATAATCCGATCCTATATTACGCTCATGAGACAATAACCCTGA	Target DNA oligonucleotide template (Figure 4 + S5)
ATT PAM Target D	DNA	ACCTGCCAACCAAAGCGAGAACCGCTATTGCTAGCCAATTATTTCCCTTCAGCTAAAATAATCCGATCCTATATTACGCTCATGAGACAATAACCCTGA	Target DNA oligonucleotide template (Figure 4 + S5)
ATC PAM Target D	DNA	ACCTGCCAACCAAAGCGAGAACCGCTATTGCTAGCCAATCATTTCCCTTCAGCTAAAATAATCCGATCCTATATTACGCTCATGAGACAATAACCCTGA	Target DNA oligonucleotide template (Figure 4 + S5)
ACT PAM Target D	DNA	ACCTGCCAACCAAAGCGAGAACCGCTATTGCTAGCCAACTATTTCCCTTCAGCTAAAATAATCCGATCCTATATTACGCTCATGAGACAATAACCCTGA	Target DNA oligonucleotide template (Figure 4 + S5)
ACC PAM Target D	DNA	ACCTGCCAACCAAAGCGAGAACCGCTATTGCTAGCCAACCATTTCCCTTCAGCTAAAATAATCCGATCCTATATTACGCTCATGAGACAATAACCCTGA	Target DNA oligonucleotide template (Figure 4 + S5)
GTT PAM Target D	DNA	ACCTGCCAACCAAAGCGAGAACCGCTATTGCTAGCCAGTTATTTCCCTTCAGCTAAAATAATCCGATCCTATATTACGCTCATGAGACAATAACCCTGA	Target DNA oligonucleotide template (Figure 4 + S5)
GTC PAM Target D	DNA	ACCTGCCAACCAAAGCGAGAACCGCTATTGCTAGCCAGTCATTTCCCTTCAGCTAAAATAATCCGATCCTATATTACGCTCATGAGACAATAACCCTGA	Target DNA oligonucleotide template (Figure 4 + S5)
GCT PAM Target D	DNA	ACCTGCCAACCAAAGCGAGAACCGCTATTGCTAGCCAGCTATTTCCCTTCAGCTAAAATAATCCGATCCTATATTACGCTCATGAGACAATAACCCTGA	Target DNA oligonucleotide template (Figure 4 + S5)
GCC PAM Target D	DNA	ACCTGCCAACCAAAGCGAGAACCGCTATTGCTAGCCAGCCATTTCCCTTCAGCTAAAATAATCCGATCCTATATTACGCTCATGAGACAATAACCCTGA	Target DNA oligonucleotide template (Figure 4 + S5)
YYR PAM Target D	DNA	ACCTGCCAACCAAAGCGAGAACCGCTATTGCTAGCCAYYRATTTCCCTTCAGCTAAAATAATCCGATCCTATATTACGCTCATGAGACAATAACCCTGA	Target DNA oligonucleotide template (Figure 4 + S5)
YRY PAM Target D	DNA	ACCTGCCAACCAAAGCGAGAACCGCTATTGCTAGCCAYRYATTTCCCTTCAGCTAAAATAATCCGATCCTATATTACGCTCATGAGACAATAACCCTGA	Target DNA oligonucleotide template (Figure 4 + S5)
YRR PAM Target D	DNA	ACCTGCCAACCAAAGCGAGAACCGCTATTGCTAGCCAYRRATTTCCCTTCAGCTAAAATAATCCGATCCTATATTACGCTCATGAGACAATAACCCTGA	Target DNA oligonucleotide template (Figure 4 + S5)
RYR PAM Target D	DNA	ACCTGCCAACCAAAGCGAGAACCGCTATTGCTAGCCARYRATTTCCCTTCAGCTAAAATAATCCGATCCTATATTACGCTCATGAGACAATAACCCTGA	Target DNA oligonucleotide template (Figure 4 + S5)
RRY PAM Target D	DNA	ACCTGCCAACCAAAGCGAGAACCGCTATTGCTAGCCARRYATTTCCCTTCAGCTAAAATAATCCGATCCTATATTACGCTCATGAGACAATAACCCTGA	Target DNA oligonucleotide template (Figure 4 + S5)
RRR PAM Target D	DNA	ACCTGCCAACCAAAGCGAGAACCGCTATTGCTAGCCARRRATTTCCCTTCAGCTAAAATAATCCGATCCTATATTACGCTCATGAGACAATAACCCTGA	Target DNA oligonucleotide template (Figure 4 + S5)
Target W Full Match	DNA	CTGCCAACCAAAGCGAGAACTTTCCCACTCACTGCTTTCTCCTCCGCTCATGAGACAATAACCCTGA	Target DNA oligonucleotide template (Figure 9)
Target W C1G	DNA	CTGCCAACCAAAGCGAGAACTTTCGCACTCACTGCTTTCTCCTCCGCTCATGAGACAATAACCCTGA	Target DNA oligonucleotide template (Figure 9)
Target W C2G	DNA	CTGCCAACCAAAGCGAGAACTTTCCGACTCACTGCTTTCTCCTCCGCTCATGAGACAATAACCCTGA	Target DNA oligonucleotide template (Figure 9)
Target W A3T	DNA	CTGCCAACCAAAGCGAGAACTTTCCCTCTCACTGCTTTCTCCTCCGCTCATGAGACAATAACCCTGA	Target DNA oligonucleotide template (Figure 9)
Target W C4G	DNA	CTGCCAACCAAAGCGAGAACTTTCCCAGTCACTGCTTTCTCCTCCGCTCATGAGACAATAACCCTGA	Target DNA oligonucleotide template (Figure 9)
Target W T5A	DNA	CTGCCAACCAAAGCGAGAACTTTCCCACACACTGCTTTCTCCTCCGCTCATGAGACAATAACCCTGA	Target DNA oligonucleotide template (Figure 9)
Target W C6G	DNA	CTGCCAACCAAAGCGAGAACTTTCCCACTGACTGCTTTCTCCTCCGCTCATGAGACAATAACCCTGA	Target DNA oligonucleotide template (Figure 9)
Target W A7T	DNA	CTGCCAACCAAAGCGAGAACTTTCCCACTCTCTGCTTTCTCCTCCGCTCATGAGACAATAACCCTGA	Target DNA oligonucleotide template (Figure 9)
Target W C8G	DNA	CTGCCAACCAAAGCGAGAACTTTCCCACTCAGTGCTTTCTCCTCCGCTCATGAGACAATAACCCTGA	Target DNA oligonucleotide template (Figure 9)
Target W T9A	DNA	CTGCCAACCAAAGCGAGAACTTTCCCACTCACAGCTTTCTCCTCCGCTCATGAGACAATAACCCTGA	Target DNA oligonucleotide template (Figure 9)
Target W G10C	DNA	CTGCCAACCAAAGCGAGAACTTTCCCACTCACTCCTTTCTCCTCCGCTCATGAGACAATAACCCTGA	Target DNA oligonucleotide template (Figure 9)
Target W C11G	DNA	CTGCCAACCAAAGCGAGAACTTTCCCACTCACTGGTTTCTCCTCCGCTCATGAGACAATAACCCTGA	Target DNA oligonucleotide template (Figure 9)
Target W T12A	DNA	CTGCCAACCAAAGCGAGAACTTTCCCACTCACTGCATTCTCCTCCGCTCATGAGACAATAACCCTGA	Target DNA oligonucleotide template (Figure 9)
Target W T13A	DNA	CTGCCAACCAAAGCGAGAACTTTCCCACTCACTGCTATCTCCTCCGCTCATGAGACAATAACCCTGA	Target DNA oligonucleotide template (Figure 9)
Target W T14A	DNA	CTGCCAACCAAAGCGAGAACTTTCCCACTCACTGCTTACTCCTCCGCTCATGAGACAATAACCCTGA	Target DNA oligonucleotide template (Figure 9)
Target W C15G	DNA	CTGCCAACCAAAGCGAGAACTTTCCCACTCACTGCTTTGTCCTCCGCTCATGAGACAATAACCCTGA	Target DNA oligonucleotide template (Figure 9)
Target W T16A	DNA	CTGCCAACCAAAGCGAGAACTTTCCCACTCACTGCTTTCACCTCCGCTCATGAGACAATAACCCTGA	Target DNA oligonucleotide template (Figure 9)
Target W C17G	DNA	CTGCCAACCAAAGCGAGAACTTTCCCACTCACTGCTTTCTGCTCCGCTCATGAGACAATAACCCTGA	Target DNA oligonucleotide template (Figure 9)
Target W C18G	DNA	CTGCCAACCAAAGCGAGAACTTTCCCACTCACTGCTTTCTCGTCCGCTCATGAGACAATAACCCTGA	Target DNA oligonucleotide template (Figure 9)
Target W T19A	DNA	CTGCCAACCAAAGCGAGAACTTTCCCACTCACTGCTTTCTCCACCGCTCATGAGACAATAACCCTGA	Target DNA oligonucleotide template (Figure 9)
Target W C20G	DNA	CTGCCAACCAAAGCGAGAACTTTCCCACTCACTGCTTTCTCCTGCGCTCATGAGACAATAACCCTGA	Target DNA oligonucleotide template (Figure 9)
Target W C1G+C2G	DNA	CTGCCAACCAAAGCGAGAACTTTCGGACTCACTGCTTTCTCCTCCGCTCATGAGACAATAACCCTGA	Target DNA oligonucleotide template (Figure 9)
Target W C2G+A3T	DNA	CTGCCAACCAAAGCGAGAACTTTCCGTCTCACTGCTTTCTCCTCCGCTCATGAGACAATAACCCTGA	Target DNA oligonucleotide template (Figure 9)
Target W A3T+C4G	DNA	CTGCCAACCAAAGCGAGAACTTTCCCTGTCACTGCTTTCTCCTCCGCTCATGAGACAATAACCCTGA	Target DNA oligonucleotide template (Figure 9)
Target W C4G+T5A	DNA	CTGCCAACCAAAGCGAGAACTTTCCCAGACACTGCTTTCTCCTCCGCTCATGAGACAATAACCCTGA	Target DNA oligonucleotide template (Figure 9)
Target W T5A+C6G	DNA	CTGCCAACCAAAGCGAGAACTTTCCCACAGACTGCTTTCTCCTCCGCTCATGAGACAATAACCCTGA	Target DNA oligonucleotide template (Figure 9)
Target W C6G+A7T	DNA	CTGCCAACCAAAGCGAGAACTTTCCCACTGTCTGCTTTCTCCTCCGCTCATGAGACAATAACCCTGA	Target DNA oligonucleotide template (Figure 9)
Target W A7T+C8G	DNA	CTGCCAACCAAAGCGAGAACTTTCCCACTCTGTGCTTTCTCCTCCGCTCATGAGACAATAACCCTGA	Target DNA oligonucleotide template (Figure 9)
Target W C8G+T9A	DNA	CTGCCAACCAAAGCGAGAACTTTCCCACTCAGAGCTTTCTCCTCCGCTCATGAGACAATAACCCTGA	Target DNA oligonucleotide template (Figure 9)
Target W T9A+G10C	DNA	CTGCCAACCAAAGCGAGAACTTTCCCACTCACACCTTTCTCCTCCGCTCATGAGACAATAACCCTGA	Target DNA oligonucleotide template (Figure 9)
Target W G10C+C11G	DNA	CTGCCAACCAAAGCGAGAACTTTCCCACTCACTCGTTTCTCCTCCGCTCATGAGACAATAACCCTGA	Target DNA oligonucleotide template (Figure 9)
Target W C11G+T12A	DNA	CTGCCAACCAAAGCGAGAACTTTCCCACTCACTGGATTCTCCTCCGCTCATGAGACAATAACCCTGA	Target DNA oligonucleotide template (Figure 9)
Target W T12A+T13A	DNA	CTGCCAACCAAAGCGAGAACTTTCCCACTCACTGCAATCTCCTCCGCTCATGAGACAATAACCCTGA	Target DNA oligonucleotide template (Figure 9)
Target W T13A+T14A	DNA	CTGCCAACCAAAGCGAGAACTTTCCCACTCACTGCTAACTCCTCCGCTCATGAGACAATAACCCTGA	Target DNA oligonucleotide template (Figure 9)
Target W T14A+C15G	DNA	CTGCCAACCAAAGCGAGAACTTTCCCACTCACTGCTTAGTCCTCCGCTCATGAGACAATAACCCTGA	Target DNA oligonucleotide template (Figure 9)
Target W C15G+T16A	DNA	CTGCCAACCAAAGCGAGAACTTTCCCACTCACTGCTTTGACCTCCGCTCATGAGACAATAACCCTGA	Target DNA oligonucleotide template (Figure 9)
Target W T16A+C17G	DNA	CTGCCAACCAAAGCGAGAACTTTCCCACTCACTGCTTTCAGCTCCGCTCATGAGACAATAACCCTGA	Target DNA oligonucleotide template (Figure 9)
Target W C17G+C18G	DNA	CTGCCAACCAAAGCGAGAACTTTCCCACTCACTGCTTTCTGGTCCGCTCATGAGACAATAACCCTGA	Target DNA oligonucleotide template (Figure 9)
Target W C18G+T19A	DNA	CTGCCAACCAAAGCGAGAACTTTCCCACTCACTGCTTTCTCGACCGCTCATGAGACAATAACCCTGA	Target DNA oligonucleotide template (Figure 9)
Target W T19A+C20G	DNA	CTGCCAACCAAAGCGAGAACTTTCCCACTCACTGCTTTCTCCAGCGCTCATGAGACAATAACCCTGA	Target DNA oligonucleotide template (Figure 9)
Target W Scrambled	DNA	CTGCCAACCAAAGCGAGAACTTTCGGTGAGTGACGAAAGAGGAGCGCTCATGAGACAATAACCCTGA	Target DNA oligonucleotide template (Figure 9)
Target W Top	DNA	ATTACCTTTCCCACTCACTGCTTTCTCCTCTTGAG	Anneal to Bot to make target DNA (Figures 6, 7, 8, S1, S9, S10)
Target W Bot	DNA	CTCAAGAGGAGAAAGCAGTGAGTGGGAAAGGTAAT	Anneal to Top to make target DNA (Figures 6, 7, 8, S1, S9, S10)
Target G Top	DNA	CATGCATTTGACAAGCAGAAGAACGGCATCTGGCG	Anneal to Bot to make target DNA (Figure 6)
Target G Bot	DNA	CGCCAGATGCCGTTCTTCTGCTTGTCAAATGCATG	Anneal to Bot to make target DNA (Figure 6)
Target W	DNA	ACCTGCCAACCAAAGCGAGAACCGCTATTGCTAGCCATTTACCACTCACTGCTTTCTCCTCTCCGATCCTATATTACGCTCATGAGACAATAACCCTGA	Template oligonucleotide to make target DNA by PCR (Figures 2, S11, S12)
Target G	DNA	ACCTGCCAACCAAAGCGAGAACCGCTATTGCTAGCCATTTAACAAGCAGAAGAACGGCATCAAGGTCCGATCCTATATTACGCTCATGAGACAATAACCCTGA	Template oligonucleotide to make target DNA by PCR (Figure S11)
5 nt DNA reporter	DNA	/56-FAM/NNNNN/3IABkFQ/	For trans nuclease assays
5 nt DNA reporter	DNA	/56-FAM/CAGTC/3IABkFQ/	For trans nuclease assays
5 nt DNA reporter	DNA	/56-FAM/TTTTT/3IABkFQ/	For trans nuclease assays
5 nt RNA reporter	RNA	/56-FAM/NNNNN/3IABkFQ/	For trans nuclease assays
25 nt DNA reporter	DNA	/56-FAM/CAGTCAGTCAGTCAGTCAGTCAGTC/3IABkFQ/	For trans nuclease assays
25 nt DNA reporter	DNA	/56-FAM/TTTTTTTTTTTTTTTTTTTTTTTTT/3IABkFQ/	For trans nuclease assays
25 nt RNA reporter	RNA	/56-FAM/CAGUCAGUCAGUCAGUCAGUCAGUC/3IABkFQ/	For trans nuclease assays
40 nt FAM DNA	DNA	/56-FAM/CAGTCAGTCAGTCAGTCAGTCAGTCAGTCAGTCAGTCAGT	Trans nuclease substrate in Supplementary Figure S9
40 nt Rox DNA	DNA	/56-ROXN/CAGTCAGTCAGTCAGTCAGTCAGTCAGTCAGTCAGTCAGT	Trans nuclease substrate in Supplementary Figure S9
6 nt FAM DNA	DNA	/56-FAM/CAGTCA	Trans nuclease substrate in Supplementary Figure S9
6 nt Rox DNA	DNA	/56-ROXN/CAGTCA	Trans nuclease substrate in Supplementary Figure S9
