# Supplementary material for: Characterization of Cme and Yme thermostable Cas12a orthologs
Source: Commun Biol. 2022 Apr 6;5:325. doi: 10.1038/s42003-022-03275-2 (PMC8986864; doi:10.1038/s42003-022-03275-2)
Supplement: Supplementary file 5 — Supplementary Data 2 [file 42003_2022_3275_MOESM5_ESM.xlsx]

## Sheet: Figure 2
Figure 2A	Inflection point (degrees C)
	Apo protein				RNP
	Trial 1	Trial 2	Trial 3		Trial 1	Trial 2	Trial 3
Lba	43.3	43.1	43.3		47.3	46.8	46.9
Asp	41.8	42	42		53.8	54	53.8
Fno	45.4	45.5	45.9		55.5	55.4	55.6
Cme	54.2	54.1	54.6		56.3	56.4	55.9
Yme	62.6	62.2	58		65.7	65.7	65.8
Figure 2B	Fraction cleaved
	Lba				Asp				Fno				Cme				Yme
Temperature	Trial 1	Trial 2	Trial 3		Trial 1	Trial 2	Trial 3		Trial 1	Trial 2	Trial 3		Trial 1	Trial 2	Trial 3		Trial 1	Trial 2	Trial 3		Temp	Avg Lba	Avg Asp	Avg Fno	Avg Cme	Avg Yme
15	0.763168	0.743305	0.752834		0.33817	0.330834	0.330759		0.826347	0.78219	0.809565		0.702054	0.61398	0.694252		0.756874	0.759666	0.771471		15	0.753102	0.333255	0.806034	0.670096	0.76267
20	0.929887	0.917085	0.937608		0.803571	0.796756	0.805025		0.846408	0.867568	0.867674		0.76097	0.703161	0.742419		0.787995	0.786181	0.782595		20	0.928193	0.801784	0.86055	0.735517	0.78559
25	0.873259	0.89275	0.901816		0.863681	0.859137	0.856805		0.899267	0.903993	0.894377		0.783133	0.761687	0.788201		0.806064	0.789996	0.838335		25	0.889275	0.859874	0.899213	0.777674	0.811465
30	0.8251	0.824353	0.86261		0.865919	0.866586	0.887998		0.868188	0.876615	0.77971		0.902647	0.900055	0.909826		0.838028	0.837326	0.783492		30	0.837354	0.873501	0.841504	0.904176	0.819616
31.1	0.836815	0.832435	0.861043		0.876287	0.87649	0.897494		0.8576	0.854282	0.868493		0.897182	0.890747	0.901853		0.840535	0.836908	0.834924		31.1	0.843431	0.883424	0.860125	0.896594	0.837456
33.3	0.827327	0.825849	0.855346		0.8766	0.889484	0.886724		0.877393	0.874341	0.86101		0.898415	0.902522	0.906751		0.845181	0.846769	0.852056		33.3	0.836174	0.884269	0.870914	0.902563	0.848002
37	0.829372	0.827905	0.847464		0.903585	0.891393	0.898948		0.915691	0.899454	0.907025		0.912219	0.916612	0.916278		0.846767	0.854653	0.855721		37	0.834914	0.897976	0.90739	0.915036	0.852381
41.2	0.814872	0.816687	0.840069		1	1	0.959557		1	0.980132	0.867764		0.945342	0.952566	0.947334		0.886815	0.890726	0.897119		41.2	0.823876	0.986519	0.949299	0.948414	0.891553
44.1	0.83325	0.840413	0.839286		1	1	0.937135		1	0.962416	0.882208		0.886953	0.880668	0.880132		0.827515	0.829916	0.820796		44.1	0.83765	0.979045	0.948208	0.882584	0.826076
46.4	0.83315	0.838142	0.847623		0.953477	0.919127	0.946786		1	0.945573	0.918171		0.9	0.883015	0.883232		0.880402	0.845675	0.868584		46.4	0.839638	0.939797	0.954581	0.888749	0.864887
48	0.832171	0.841811	0.840257		0.0978426	0.138544	0.0869735		1	0.955368	0.890816		0.909967	0.885711	0.901203		0.765983	0.859346	0.874845		48	0.838079	0.107787	0.948728	0.898961	0.833391
50	0.80219	0.803003	0.79926		0	0	0		0.954278	0.855058	0.959882		0.917203	0.910545	0.90438		0.770801	0.932356	0.934104		50	0.801484	0	0.923073	0.910709	0.879087
51.3	0.621062	0.859057	0.73022		0	0	0		0.92561	0.901212	0.917647		0.902638	0.890734	0.899772		0.86793	0.957481	0.927383		51.3	0.73678	0	0.914823	0.897714	0.917598
53.5	0	0	0		0	0	0		0.150421	0.198877	0.227339		0.878887	0.901252	0.868088		0.942905	0.932216	0.933042		53.5	0	0	0.192212	0.882742	0.936054
56.8	0	0	0		0	0	0		0	0	0		0.790401	0.805052	0.772271		0.954916	0.950663	0.933424		56.8	0	0	0	0.789242	0.946334
60.9	0	0	0		0	0	0		0	0	0		0	0	0		0.938805	0.937393	0.968216		60.9	0	0	0	0	0.948138
64.3	0	0	0		0	0	0		0	0	0		0	0	0		0.130263	0.0384716	0.0264567		64.3	0	0	0	0	0.0650637
66.6	0	0	0		0	0	0		0	0	0		0	0	0		0	0	0		66.6	0	0	0	0	0
68	0	0	0		0	0	0		0	0	0		0	0	0		0	0	0		68	0	0	0	0	0
Figure 2C	Fraction cleaved
	Lba				Asp				Fno				Cme				Yme
Temperature	Trial 1	Trial 2	Trial 3		Trial 1	Trial 2	Trial 3		Trial 1	Trial 2	Trial 3		Trial 1	Trial 2	Trial 3		Trial 1	Trial 2	Trial 3		Temp	Avg Lba	Avg Asp	Avg Fno	Avg Cme	Avg Yme
15	1	1	1		0.211716	0.22369	0.275461		1	1	0.943		0.406	0.45	0.39		0.048	0.051	0.066		15	1	0.236956	0.981	0.415333	0.055
20	0.945	0.849	1		0.568833	0.514611	0.646542		1	1	1		0.612	0.553	0.575		0.334	0.342	0.305		20	0.931333	0.576662	1	0.58	0.327
25	1	1	1		0.829127	0.831536	0.849406		0.941	1	1		0.836	0.816	0.844		0.839	0.767	0.72		25	1	0.83669	0.980333	0.832	0.775333
30	1	0.918	1		0.907731	0.893693	0.790018		1	1	1		1	1	1		0.914	0.822	1		30	0.972667	0.863814	1	1	0.912
31.1	0.981	1	1		0.913425	0.925758	0.919247		1	1	1		1	1	1		0.963	0.972	0.967		31.1	0.993667	0.919476	1	1	0.967333
33.3	0.981	1	1		0.961311	0.940602	0.946401		1	1	1		1	1	1		0.921	0.94	0.969		33.3	0.993667	0.949438	1	1	0.943333
37	0.548	0.263	0.468		0.387443	0.287461	0.273654		1	1	1		1	1	1		0.962	0.965	0.967		37	0.426333	0.316186	1	1	0.964667
41.2	0	0	0		0	0	0		1	1	1		1	1	1		0.977	0.882	0.953		41.2	0	0	1	1	0.937333
44.1	0	0	0		0	0	0		0.238	0.149	0.122		1	1	1		1	0.954	0.953		44.1	0	0	0.169667	1	0.969
46.4	0	0	0		0	0	0		0	0	0		1	1	1		0.958	0.959	0.958		46.4	0	0	0	1	0.958333
48	0	0	0		0	0	0		0	0	0		1	0.714	0.813		0.885	0.967	0.944		48	0	0	0	0.842333	0.932
50	0	0	0		0	0	0		0	0	0		0.545	1	1		0.969	0.971	1		50	0	0	0	0.848333	0.98
51.3	0	0	0		0	0	0		0	0	0		0.844	0.778	0.7		0.977	0.974	1		51.3	0	0	0	0.774	0.983667
53.5	0	0	0		0	0	0		0	0	0		0	0	0		0.965	0.924	1		53.5	0	0	0	0	0.963
56.8	0	0	0		0	0	0		0	0	0		0	0	0		0.965	0.952	1		56.8	0	0	0	0	0.972333
60.9	0	0	0		0	0	0		0	0	0		0	0	0		0.682	0.869	0.96		60.9	0	0	0	0	0.837
64.3	0	0	0		0	0	0		0	0	0		0	0	0		0.126	0	0		64.3	0	0	0	0	0.042
66.6	0	0	0		0	0	0		0	0	0		0	0	0		0	0	0		66.6	0	0	0	0	0
68	0	0	0		0	0	0		0	0	0		0	0	0		0	0	0		68	0	0	0	0	0

## Sheet: Figure 4
Fraction Cleaved
Lba Target W	1 minute	TTT	TTC	TCT	CTT	TCC	CCT	CTC	CCC	ATT	ATC	ACT	ACC	GTT	GTC	GCT	GCC	YYR	YRY	YRR	RYR	RRY	RRR
	Trial 1	0.418657	0.09375	0.0576787	0.305201	0.0275449	0.0268972	0	0.0218182	0.0638868	0	0.0284298	0	0.0588235	0	0.0263327	0	0.0277778	0	0	0	0	0
	Trial 2	0.632109	0.151456	0.096475	0.389171	0.048	0.0565217	0.0224	0.0289855	0.0958991	0	0.0357143	0	0.0643813	0	0	0	0	0	0	0	0	0
	Trial 3	0.589358	0.160765	0.0961134	0.405551	0.0571429	0.0456853	0.0280519	0.0306691	0.0946013	0	0.021544	0	0.056841	0	0.0288788	0	0.0230496	0	0	0	0	0
	Avg	0.546708	0.135324	0.0834224	0.366641	0.0442293	0.0430347	0.0168173	0.0271576	0.0847957	0	0.0285627	0	0.0600153	0	0.0184038	0	0.0169425	0	0	0	0	0
	5 minutes	TTT	TTC	TCT	CTT	TCC	CCT	CTC	CCC	ATT	ATC	ACT	ACC	GTT	GTC	GCT	GCC	YYR	YRY	YRR	RYR	RRY	RRR
	Trial 1	0.609729	0.347116	0.312364	0.514439	0.179751	0.16388	0.122054	0.131806	0.317826	0	0.181525	0	0.236708	0	0.152396	0.0259624	0.0532269	0	0	0	0	0
	Trial 2	0.808773	0.46386	0.343326	0.66965	0.209271	0.22561	0.159948	0.169444	0.383294	0	0.176597	0.0241741	0.315609	0	0.183423	0.0369458	0.0240856	0	0	0	0	0
	Trial 3	0.787534	0.436669	0.304438	0.672803	0.181201	0.225823	0.150142	0.163575	0.346486	0	0.172626	0.0711144	0.325879	0	0.18553	0.0528084	0.0830245	0	0	0	0	0
	Avg	0.735345	0.415882	0.320043	0.618964	0.190074	0.205104	0.144048	0.154942	0.349202	0	0.176916	0.0317628	0.292732	0	0.173783	0.0385722	0.0534457	0	0	0	0	0
	10 minutes	TTT	TTC	TCT	CTT	TCC	CCT	CTC	CCC	ATT	ATC	ACT	ACC	GTT	GTC	GCT	GCC	YYR	YRY	YRR	RYR	RRY	RRR
	Trial 1	0.814556	0.510321	0.394621	0.694168	0.289051	0.322759	0.210106	0.233496	0.538462	0	0.26588	0.083045	0.416547	0	0.254306	0.0917969	0.145455	0	0	0	0	0
	Trial 2	0.852057	0.633893	0.481057	0.800755	0.322632	0.338358	0.265445	0.284666	0.525381	0	0.303171	0.0704225	0.455502	0	0.311012	0.10113	0.0679245	0	0	0	0	0
	Trial 3	0.885341	0.560383	0.445681	0.76879	0.35271	0.30988	0.256118	0.243261	0.530151	0	0.255426	0.111223	0.43814	0	0.272423	0.108618	0.109551	0	0	0	0	0
	Avg	0.850651	0.568199	0.440453	0.754571	0.321465	0.323666	0.24389	0.253808	0.531331	0	0.274826	0.0882302	0.43673	0	0.279247	0.100515	0.107643	0	0	0	0	0
Lba Target D	1 minute	TTT	TTC	TCT	CTT	TCC	CCT	CTC	CCC	ATT	ATC	ACT	ACC	GTT	GTC	GCT	GCC	YYR	YRY	YRR	RYR	RRY	RRR
	Trial 1	0.342634	0.0215208	0	0.133022	0	0	0	0	0	0	0	0	0	0	0	0	0	0	0	0	0	0
	Trial 2	0.261991	0.0329882	0	0.125103	0	0	0	0	0.0139422	0	0	0	0	0	0	0	0	0	0	0	0	0
	Trial 3	0.317842	0.0466667	0	0.136264	0	0	0	0	0	0	0	0	0	0	0	0	0	0	0	0	0	0
	Avg	0.307489	0.0337252	0	0.131463	0	0	0	0	0.00464741	0	0	0	0	0	0	0	0	0	0	0	0	0
	5 minutes	TTT	TTC	TCT	CTT	TCC	CCT	CTC	CCC	ATT	ATC	ACT	ACC	GTT	GTC	GCT	GCC	YYR	YRY	YRR	RYR	RRY	RRR
	Trial 1	0.464828	0.135028	0.0523256	0.383807	0	0.0138436	0.0137931	0	0.062069	0	0.0274314	0	0.0305011	0	0.0224719	0	0	0	0	0	0	0
	Trial 2	0.413914	0.163138	0.0428936	0.246897	0.0270955	0.0231959	0.0323512	0.0218341	0.090679	0	0.0172329	0	0.0477273	0	0.0487196	0.0284593	0	0	0	0	0	0
	Trial 3	0.391269	0.140133	0.0554723	0.303695	0.0247148	0.0194265	0	0	0.0747664	0	0	0	0.0621558	0	0.0240964	0	0	0	0	0	0	0
	Avg	0.423337	0.1461	0.0502305	0.311466	0.0172701	0.018822	0.0153814	0.00727802	0.0758381	0	0.0148881	0	0.0467947	0	0.0317626	0.00948642	0	0	0	0	0	0
	10 minutes	TTT	TTC	TCT	CTT	TCC	CCT	CTC	CCC	ATT	ATC	ACT	ACC	GTT	GTC	GCT	GCC	YYR	YRY	YRR	RYR	RRY	RRR
	Trial 1	0.60092	0.180019	0.108045	0.497512	0.0422463	0.0443864	0.0182456	0.0207156	0.110164	0	0.0394456	0	0.10235	0	0.0405479	0	0.0105171	0	0	0	0	0
	Trial 2	0.456985	0.19678	0.101705	0.646751	0.0446521	0.115561	0.0558419	0.0873418	0.0758737	0	0.0503731	0	0.176722	0	0.0521961	0.0123318	0.0132585	0	0	0	0	0
	Trial 3	0.531947	0.168627	0.0791912	0.400966	0.0300578	0.0512077	0.035596	0.0187713	0.107651	0	0.0414878	0	0.0748148	0	0.0450875	0	0	0	0	0	0	0
	Avg	0.52995	0.181809	0.0963136	0.515076	0.0389854	0.0703849	0.0365612	0.0422762	0.0978961	0	0.0437689	0	0.117962	0	0.0459438	0.00411061	0.00792521	0	0	0	0	0
Asp Target W	1 minute	TTT	TTC	TCT	CTT	TCC	CCT	CTC	CCC	ATT	ATC	ACT	ACC	GTT	GTC	GCT	GCC	YYR	YRY	YRR	RYR	RRY	RRR
	Trial 1	0.710833	0.525796	0.636364	0.655488	0.184393	0.411392	0.0612745	0.0438293	0.605911	0	0.285326	0	0.601749	0	0.343919	0	0.021816	0	0	0.0373502	0.0340237	0
	Trial 2	0.764426	0.557864	0.682692	0.671554	0.202358	0.473384	0.0275689	0.019544	0.591518	0	0.335491	0	0.62033	0	0.346473	0	0	0	0	0	0	0
	Trial 3	0.805195	0.633333	0.699552	0.658399	0.29927	0.38191	0	0	0.647817	0	0.338736	0	0.681223	0	0.338164	0	0	0	0	0	0	0
	Trial 4																	0	0	0	0	0
	Avg	0.760151	0.572331	0.672869	0.661814	0.228673	0.422229	0.0296145	0.0211244	0.615082	0	0.319851	0	0.634434	0	0.342852	0	0.00545401	0	0	0.00933756	0.00850592	0
	5 minutes	TTT	TTC	TCT	CTT	TCC	CCT	CTC	CCC	ATT	ATC	ACT	ACC	GTT	GTC	GCT	GCC	YYR	YRY	YRR	RYR	RRY	RRR
	Trial 1	0.878537	0.875	0.897238	0.893177	0.614989	0.841715	0.25821	0.208255	0.838831	0.162744	0.717836	0.0752566	0.820055	0.13325	0.765921	0.0407659	0.101684	0.111111	0	0.0485372	0.0686836	0.0235988
	Trial 2	0.889738	0.857357	0.893415	0.89096	0.549388	0.773054	0.225838	0.1625	0.867635	0.148368	0.725287	0.0360685	0.854412	0.0859783	0.699039	0.0386771	0.0963763	0	0	0.038706	0	0
	Trial 3	0.885446	0.88228	0.862252	0.870588	0.767584	0.829371	0.254835	0.212237	0.856897	0.135957	0.731284	0.0548909	0.770508	0.103795	0.61048	0.0324401	0.0764636	0.0801377	0	0	0.0673993	0
	Trial 4																	0.107544	0.131343	0	0	0.046332
	Avg	0.884574	0.871546	0.884301	0.884908	0.643987	0.814713	0.246294	0.194331	0.854454	0.149023	0.724802	0.0554053	0.814992	0.107674	0.691814	0.0372944	0.095517	0.080648	0	0.0218108	0.0456037	0.00786627
	10 minutes	TTT	TTC	TCT	CTT	TCC	CCT	CTC	CCC	ATT	ATC	ACT	ACC	GTT	GTC	GCT	GCC	YYR	YRY	YRR	RYR	RRY	RRR
	Trial 1	0.898634	0.941691	0.935837	0.928008	0.822113	0.904224	0.437724	0.364997	0.89449	0.265742	0.874517	0.136486	0.878244	0.174539	0.871005	0.108549	0.109801	0.169169	0	0.0524064	0.090837	0
	Trial 2	0.899504	0.920477	0.955357	0.9336	0.770912	0.823464	0.387865	0.334478	0.910516	0.255319	0.864186	0.0910556	0.898445	0.172131	0.914995	0.10865	0.133508	0	0.0272035	0.082153	0	0
	Trial 3	0.918065	0.922456	0.92555	0.8776	0.873296	0.758786	0.303885	0.342276	0.897727	0.234488	0.846059	0.104336	0.825203	0.168772	0.653509	0.100112	0.10327	0.139719	0	0	0.0843471	0
	Trial 4																	0.114634	0.187708	0	0.0187919	0.0806452
	Avg	0.905401	0.928208	0.938915	0.913069	0.822107	0.828825	0.376491	0.34725	0.900911	0.25185	0.861588	0.110626	0.867297	0.171814	0.813169	0.10577	0.115303	0.124149	0.00680087	0.0383378	0.0639573	0
Asp Target D	1 minute	TTT	TTC	TCT	CTT	TCC	CCT	CTC	CCC	ATT	ATC	ACT	ACC	GTT	GTC	GCT	GCC	YYR	YRY	YRR	RYR	RRY	RRR
	Trial 1	0.752868	0.277212	0.526079	0.589017	0.0322019	0.150794	0	0	0.343684	0	0.0620205	0	0.350311	0	0.054211	0	0	0	0	0	0	0
	Trial 2	0.785094	0.295462	0.541107	0.591035	0.0273889	0.0963597	0	0	0.411147	0	0.064753	0	0.399876	0	0.0709516	0	0	0	0	0	0	0
	Trial 3	0.79549	0.294985	0.57449	0.636213	0.0203095	0.119919	0	0	0.476969	0	0.0780911	0	0.366093	0	0.105498	0	0	0	0	0	0	0
	Trial 4									0.451012	0	0.0734797	0	0.358541	0	0.0750853	0
	Avg	0.777817	0.28922	0.547225	0.605422	0.0266334	0.122357	0	0	0.420703	0	0.0695861	0	0.368705	0	0.0764364	0	0	0	0	0	0	0
	5 minutes	TTT	TTC	TCT	CTT	TCC	CCT	CTC	CCC	ATT	ATC	ACT	ACC	GTT	GTC	GCT	GCC	YYR	YRY	YRR	RYR	RRY	RRR
	Trial 1	0.888654	0.744654	0.86858	0.827526	0.240464	0.556582	0.0448	0.0345572	0.802363	0.0199871	0.35254	0	0.760155	0	0.411381	0	0	0	0	0	0	0
	Trial 2	0.889776	0.72209	0.888664	0.802469	0.21474	0.494479	0.0456781	0.0326188	0.816547	0.0263523	0.409483	0	0.781471	0.0160668	0.399531	0	0.0318893	0	0	0	0	0
	Trial 3	0.893256	0.747736	0.820043	0.823251	0.221198	0.527049	0.0438283	0.0343214	0.826603	0.0169355	0.388922	0	0.80984	0	0.397321	0	0	0	0	0	0	0
	Trial 4									0.871281	0.0147815	0.316448	0	0.79095	0.0116675	0.319425	0
	Avg	0.890562	0.73816	0.859096	0.817749	0.225467	0.526037	0.0447688	0.0338325	0.829198	0.0195141	0.366848	0	0.785604	0.00693358	0.381914	0	0.0106298	0	0	0	0	0
	10 minutes	TTT	TTC	TCT	CTT	TCC	CCT	CTC	CCC	ATT	ATC	ACT	ACC	GTT	GTC	GCT	GCC	YYR	YRY	YRR	RYR	RRY	RRR
	Trial 1	0.886463	0.879715	0.909332	0.859472	0.386117	0.713427	0.142129	0.0604862	0.882058	0.0487805	0.564082	0	0.840508	0.0131965	0.583498	0	0	0.0308234	0	0	0	0
	Trial 2	0.921182	0.774634	0.874374	0.862777	0.296373	0.54066	0.0549738	0.0428441	0.895226	0.0421847	0.605289	0.0157325	0.870556	0.0322154	0.514115	0.0119701	0.0240334	0.0209699	0	0	0	0
	Trial 3	0.911086	0.874222	0.907666	0.85883	0.392295	0.607809	0.0945098	0.100167	0.922264	0.0469484	0.616201	0	0.873226	0.0179641	0.651399	0.0459364	0	0.0214286	0	0	0	0
	Trial 4									0.923126	0.0334347	0.600786	0	0.878132	0.0197959	0.442819	0
	Avg	0.906244	0.842857	0.897124	0.86036	0.358262	0.620632	0.0972041	0.0678324	0.905668	0.0428371	0.596589	0.00393314	0.865606	0.0207929	0.547958	0.0144766	0.00801115	0.0244073	0	0	0	0
Fno Target W	1 minute	TTT	TTC	TCT	CTT	TCC	CCT	CTC	CCC	ATT	ATC	ACT	ACC	GTT	GTC	GCT	GCC	YYR	YRY	YRR	RYR	RRY	RRR
	Trial 1	0.666667	0.123704	0.20185	0.465201	0	0.058427	0	0	0.467742	0.0128102	0.0576662	0	0.648594	0.0188324	0.106045	0	0	0	0	0	0	0
	Trial 2	0.714836	0.144418	0.237159	0.5	0	0.0679669	0.0209933	0	0.502195	0.012299	0.0637228	0	0.672982	0.013624	0.108984	0	0	0	0	0	0	0
	Trial 3	0.790332	0.150938	0.264254	0.625113	0.0128824	0.0712934	0.0283067	0	0.497072	0	0.0557876	0	0.477561	0.0203989	0.0833077	0	0	0	0	0	0	0
	Avg	0.723945	0.139687	0.234421	0.530105	0.00429415	0.0658957	0.0164334	0	0.489003	0.00836974	0.0590589	0	0.599713	0.0176184	0.0994454	0	0	0	0	0	0	0
	5 minutes	TTT	TTC	TCT	CTT	TCC	CCT	CTC	CCC	ATT	ATC	ACT	ACC	GTT	GTC	GCT	GCC	YYR	YRY	YRR	RYR	RRY	RRR
	Trial 1	0.898653	0.412386	0.559282	0.786577	0.0616967	0.229776	0.0636115	0.0174672	0.697539	0.0515192	0.194653	0	0.792705	0.0951526	0.295853	0.0092707	0.035409	0	0	0	0	0
	Trial 2	0.899516	0.402725	0.556941	0.810449	0.065627	0.220317	0.065896	0.0216401	0.734694	0.0533949	0.22773	0.011356	0.793347	0.0842369	0.260602	0.0121029	0.0429616	0	0	0	0	0.0141509
	Trial 3	0.89518	0.443292	0.600504	0.839223	0.0564214	0.240156	0.0771716	0.0259488	0.706605	0.0406875	0.169589	0.0170588	0.749103	0.0877915	0.299658	0	0.0289406	0	0	0	0	0
	Avg	0.897783	0.419468	0.572242	0.812083	0.0612484	0.230083	0.068893	0.0216854	0.712946	0.0485338	0.197324	0.00947162	0.778385	0.0890603	0.285371	0.00712453	0.0357704	0	0	0	0	0.00471698
	10 minutes	TTT	TTC	TCT	CTT	TCC	CCT	CTC	CCC	ATT	ATC	ACT	ACC	GTT	GTC	GCT	GCC	YYR	YRY	YRR	RYR	RRY	RRR
	Trial 1	0.913074	0.579988	0.682708	0.799322	0.099623	0.315068	0.0941129	0.0410697	0.849716	0.0747409	0.354802	0.0282892	0.8471	0.126952	0.392653	0.0264678	0.038105	0	0	0.00881316	0	0
	Trial 2	0.934343	0.606523	0.738956	0.901371	0.0991416	0.385348	0.10991	0.0473402	0.886185	0.0879012	0.399777	0.028489	0.811981	0.0991119	0.292915	0.0246103	0.0369515	0	0	0.0167364	0	0
	Trial 3	0.917363	0.56308	0.734375	0.821429	0.100719	0.335679	0.103698	0.0423775	0.645681	0.0628734	0.236698	0.0191464	0.836449	0.139266	0.378847	0.0262557	0.0387551	0	0	0	0	0
	Avg	0.921593	0.583197	0.71868	0.840707	0.099828	0.345365	0.102574	0.0435958	0.793861	0.0751718	0.330426	0.0253082	0.831843	0.121777	0.354805	0.0257779	0.0379372	0	0	0.00851652	0	0
Fno Target D	1 minute	TTT	TTC	TCT	CTT	TCC	CCT	CTC	CCC	ATT	ATC	ACT	ACC	GTT	GTC	GCT	GCC	YYR	YRY	YRR	RYR	RRY	RRR
	Trial 1	0.505718	0	0	0.0674157	0	0	0	0	0.0535714	0	0	0	0.1566	0	0	0	0	0	0	0	0	0
	Trial 2	0.408241	0	0.00879462	0.0597758	0	0	0	0	0.0535147	0	0	0	0.150131	0	0	0	0	0	0	0	0	0
	Trial 3	0.27753	0	0	0.0439698	0	0	0	0	0.0401786	0	0	0	0.180897	0	0	0	0	0	0	0	0	0
	Avg	0.397163	0	0.00293154	0.0570538	0	0	0	0	0.0490882	0	0	0	0.162543	0	0	0	0	0	0	0	0	0
	5 minutes	TTT	TTC	TCT	CTT	TCC	CCT	CTC	CCC	ATT	ATC	ACT	ACC	GTT	GTC	GCT	GCC	YYR	YRY	YRR	RYR	RRY	RRR
	Trial 1	0.732903	0.0289855	0.0444444	0.186391	0	0	0	0	0.170196	0	0	0	0.384	0	0	0	0	0	0	0	0	0
	Trial 2	0.665917	0.0326495	0.0553833	0.216776	0	0	0	0	0.177361	0	0	0	0.436219	0	0.00850547	0	0	0	0	0	0	0
	Trial 3	0.539916	0.014658	0.0329593	0.160514	0	0	0	0	0.155754	0	0	0	0.447917	0	0	0	0	0	0	0	0	0
	Avg	0.646245	0.025431	0.0442623	0.187893	0	0	0	0	0.16777	0	0	0	0.422712	0	0.00283516	0	0	0	0	0	0	0
	10 minutes	TTT	TTC	TCT	CTT	TCC	CCT	CTC	CCC	ATT	ATC	ACT	ACC	GTT	GTC	GCT	GCC	YYR	YRY	YRR	RYR	RRY	RRR
	Trial 1	0.772991	0.0609846	0.116325	0.285405	0	0	0	0	0.270328	0	0	0	0.441494	0	0	0	0	0	0	0	0	0
	Trial 2	0.692402	0.046867	0.0897436	0.281152	0	0	0	0	0.28504	0	0	0	0.422292	0	0.0184405	0	0	0	0	0	0	0
	Trial 3	0.689492	0.0373832	0.0818399	0.205595	0	0	0	0	0.259177	0	0	0	0.409594	0	0	0	0	0	0	0	0	0
	Avg	0.718295	0.0484116	0.0959696	0.257384	0	0	0	0	0.271515	0	0	0	0.42446	0	0.00614682	0	0	0	0	0	0	0
Cme Target W	1 minute	TTT	TTC	TCT	CTT	TCC	CCT	CTC	CCC	ATT	ATC	ACT	ACC	GTT	GTC	GCT	GCC	YYR	YRY	YRR	RYR	RRY	RRR
	Trial 1	0.592657	0.427632	0.372908	0.514822	0.0935622	0.185081	0.137744	0.075817	0.463389	0.0633484	0.0977199	0	0.50668	0.109948	0.145148	0	0.0293863	0	0	0	0	0
	Trial 2	0.594242	0.448259	0.377601	0.534576	0.107494	0.207012	0.13555	0.0649616	0.508942	0.0730748	0.108065	0.0180636	0.550152	0.109402	0.164251	0	0.0232327	0	0	0	0	0
	Trial 3	0.539367	0.4214	0.364601	0.49873	0.0993151	0.194578	0.123038	0.0564282	0.409144	0.0548012	0.117523	0	0.554704	0.0715166	0.144041	0	0.0209393	0	0	0	0	0
	Avg	0.575422	0.43243	0.371703	0.516043	0.100124	0.195557	0.132111	0.0657356	0.460492	0.0637414	0.107769	0.00602119	0.537179	0.0969553	0.151147	0	0.0245194	0	0	0	0	0
	5 minutes	TTT	TTC	TCT	CTT	TCC	CCT	CTC	CCC	ATT	ATC	ACT	ACC	GTT	GTC	GCT	GCC	YYR	YRY	YRR	RYR	RRY	RRR
	Trial 1	0.665761	0.535304	0.461655	0.578708	0.289474	0.392092	0.326866	0.236842	0.560928	0.248625	0.301597	0.0471204	0.542029	0.334165	0.354643	0.0615385	0.0602198	0	0	0	0	0
	Trial 2	0.655905	0.573099	0.514506	0.581971	0.276778	0.390049	0.326859	0.218708	0.559691	0.221066	0.26912	0.0455508	0.54362	0.316809	0.326356	0.0440705	0.0664579	0	0	0	0	0
	Trial 3	0.546253	0.462268	0.4613	0.532765	0.267697	0.373079	0.322917	0.205625	0.44414	0.22469	0.308407	0.0683851	0.58289	0.197894	0.371247	0.0844466	0.0571705	0	0	0	0	0
	Avg	0.62264	0.523557	0.479154	0.564481	0.277983	0.385073	0.325547	0.220392	0.521586	0.23146	0.293041	0.0536854	0.55618	0.282956	0.350749	0.0633518	0.0612827	0	0	0	0	0
	10 minutes	TTT	TTC	TCT	CTT	TCC	CCT	CTC	CCC	ATT	ATC	ACT	ACC	GTT	GTC	GCT	GCC	YYR	YRY	YRR	RYR	RRY	RRR
	Trial 1	0.633716	0.52439	0.521136	0.581236	0.382812	0.406602	0.39469	0.293282	0.55102	0.290923	0.380832	0.106227	0.582566	0.365465	0.416173	0.146186	0.0694935	0	0	0	0	0
	Trial 2	0.674823	0.611321	0.541627	0.626885	0.376142	0.4546	0.399499	0.311688	0.61409	0.316542	0.400909	0.125142	0.625683	0.397389	0.331971	0.144159	0.0764236	0	0	0	0	0
	Trial 3	0.584948	0.526129	0.496354	0.556413	0.350224	0.413835	0.3805	0.284753	0.470921	0.303275	0.379845	0.0940325	0.59892	0.224789	0.401291	0.12234	0.0581093	0	0	0	0	0
	Avg	0.631162	0.553947	0.519706	0.588178	0.369726	0.425012	0.391563	0.296575	0.545344	0.30358	0.387195	0.108467	0.60239	0.329214	0.383145	0.137562	0.0680088	0	0	0	0	0
Cme Target D	1 minute	TTT	TTC	TCT	CTT	TCC	CCT	CTC	CCC	ATT	ATC	ACT	ACC	GTT	GTC	GCT	GCC	YYR	YRY	YRR	RYR	RRY	RRR
	Trial 1	0.294516	0.102371	0.0750988	0.195301	0	0	0	0	0.156823	0	0	0	0.239353	0	0	0	0	0	0	0	0	0
	Trial 2	0.355932	0.126034	0.0918367	0.251948	0	0	0	0	0.151403	0	0	0	0.242068	0	0	0	0	0	0	0	0	0
	Trial 3	0.370729	0.121837	0.089873	0.275987	0	0.0292135	0	0	0.214578	0	0.018328	0	0.243679	0.016835	0.0250773	0	0	0	0	0	0	0
	Avg	0.340393	0.116747	0.0856029	0.241079	0	0.00973783	0	0	0.174268	0	0.00610932	0	0.2417	0.00561167	0.0083591	0	0	0	0	0	0	0
	5 minutes	TTT	TTC	TCT	CTT	TCC	CCT	CTC	CCC	ATT	ATC	ACT	ACC	GTT	GTC	GCT	GCC	YYR	YRY	YRR	RYR	RRY	RRR
	Trial 1	0.319545	0.19641	0.17304	0.276934	0.0422421	0.0949755	0.0379965	0	0.28304	0	0.0460688	0	0.352597	0.0499577	0.0519288	0	0	0	0	0	0	0
	Trial 2	0.36581	0.239674	0.227129	0.329208	0.045933	0.105919	0	0	0.255082	0	0.0397695	0	0.269904	0.045389	0.0450523	0	0	0	0	0	0	0
	Trial 3	0.499013	0.313886	0.252899	0.434102	0.0592031	0.128613	0.0657734	0.0416667	0.330544	0.0312642	0.0472756	0	0.367956	0.0476393	0.10929	0	0	0	0	0	0	0
	Avg	0.394789	0.24999	0.217689	0.346748	0.0491261	0.109836	0.03459	0.0138889	0.289555	0.0104214	0.0443713	0	0.330153	0.047662	0.0687569	0	0	0	0	0	0	0
	10 minutes	TTT	TTC	TCT	CTT	TCC	CCT	CTC	CCC	ATT	ATC	ACT	ACC	GTT	GTC	GCT	GCC	YYR	YRY	YRR	RYR	RRY	RRR
	Trial 1	0.35316	0.225408	0.221001	0.334195	0.0697504	0.128346	0.0446352	0.0509383	0.323821	0	0.0902778	0	0.387038	0.0544594	0.163352	0	0	0	0	0	0	0
	Trial 2	0.386207	0.25283	0.244138	0.385666	0.0823312	0.152765	0	0.0586735	0.303352	0	0.0469613	0	0.335783	0.0514019	0.131148	0	0	0	0	0	0	0
	Trial 3	0.463521	0.301337	0.289496	0.468495	0.0976431	0.146783	0.110632	0.0591647	0.36129	0.0763652	0.0904615	0	0.364835	0.0886628	0.148041	0	0	0	0	0	0	0
	Avg	0.400963	0.259858	0.251545	0.396119	0.0832415	0.142631	0.0517558	0.0562588	0.329488	0.0254551	0.0759002	0	0.362552	0.0648413	0.147513	0	0	0	0	0	0	0
Yme Target W	1 minute	TTT	TTC	TCT	CTT	TCC	CCT	CTC	CCC	ATT	ATC	ACT	ACC	GTT	GTC	GCT	GCC	YYR	YRY	YRR	RYR	RRY	RRR
	Trial 1	0.640984	0.329365	0.228137	0.620424	0.114286	0.189983	0.329655	0.0811321	0.309685	0.200575	0.19332	0.0823681	0.330594	0.152292	0.0875536	0.0172414	0	0	0	0	0	0
	Trial 2	0.557754	0.450598	0.379329	0.530435	0.270718	0.347807	0.408303	0.268746	0.495582	0.313361	0.28728	0.125648	0.500729	0.218457	0.135204	0.0497354	0	0	0	0	0	0
	Trial 3	0.485909	0.385417	0.320411	0.47881	0.203547	0.285324	0.368116	0.211278	0.438735	0.258286	0.24475	0.0712758	0.463597	0.184753	0.117514	0.0505124	0	0	0	0	0	0
	Trial 4	0.294475	0.240268	0.20451	0.323966	0.133333	0.190798	0.246588	0.121364	0.284622	0.174312	0.183937	0.0612766	0.279881	0.108165	0.0684608	0.0276265	0	0	0	0	0	0
	Trial 5	0.627151	0.558205	0.489669	0.653696	0.294299	0.4158	0.57732	0.285714	0.64951	0.439364	0.395161	0.143158	0.586207	0.322799	0.224444	0.0436508	0	0	0	0	0	0
	Trial 6	0.397324	0.319836	0.251673	0.461988	0.129897	0.227056	0.330522	0.15067	0.418418	0.2	0.192623	0.0573913	0.500431	0.130936	0.0791774	0	0	0	0	0	0	0
	Trial 7
	Avg	0.5006	0.380615	0.312288	0.511553	0.191013	0.276128	0.376751	0.186484	0.432759	0.264316	0.249512	0.0901862	0.443573	0.186234	0.118726	0.0314611	0	0	0	0	0	0
	5 minutes	TTT	TTC	TCT	CTT	TCC	CCT	CTC	CCC	ATT	ATC	ACT	ACC	GTT	GTC	GCT	GCC	YYR	YRY	YRR	RYR	RRY	RRR
	Trial 1	0.619308	0.545455	0.425039	0.691228	0.276342	0.420467	0.521236	0.313462	0.388943	0.350832	0.286772	0.190009	0.360269	0.266094	0.228261	0.107064	0.0141213	0	0	0	0	0
	Trial 2	0.64554	0.551188	0.521484	0.635544	0.442488	0.449008	0.536193	0.44773	0.576619	0.495845	0.465855	0.283355	0.547906	0.414394	0.326908	0.172857	0	0	0	0	0	0
	Trial 3	0.557402	0.496855	0.438137	0.531207	0.359326	0.39549	0.461676	0.396648	0.477491	0.38549	0.387198	0.227041	0.464855	0.384473	0.305779	0.144663	0	0	0	0	0	0
	Trial 4	0.347664	0.303131	0.276486	0.368871	0.239312	0.244554	0.303922	0.238547	0.332897	0.257885	0.382762	0.174729	0.328846	0.223041	0.17873	0.0889133	0	0	0	0	0	0
	Trial 5	0.675253	0.623518	0.580803	0.695257	0.505435	0.546185	0.630252	0.502582	0.689844	0.556257	0.52963	0.373324	0.635724	0.479472	0.453202	0.210134	0.0110213	0.0167715	0	0	0.0187126	0
	Trial 6	0.447345	0.421274	0.378998	0.534346	0.341133	0.362472	0.425348	0.342105	0.405613	0.375824	0.372093	0.223614	0.472841	0.322819	0.260299	0.109631	0	0.0143043	0	0	0.0163241	0
	Trial 7
	Avg	0.548752	0.490237	0.436824	0.576075	0.360673	0.40303	0.479771	0.373512	0.478568	0.403689	0.404052	0.245345	0.468407	0.348382	0.292197	0.138877	0.00419044	0.0051793	0	0	0.00583944	0
	10 minutes	TTT	TTC	TCT	CTT	TCC	CCT	CTC	CCC	ATT	ATC	ACT	ACC	GTT	GTC	GCT	GCC	YYR	YRY	YRR	RYR	RRY	RRR
	Trial 1	0.794549	0.59276	0.502171	0.691791	0.402198	0.525942	0.582721	0.434944	0.409231	0.381076	0.325859	0.276821	0.390625	0.318352	0.544218	0.155481	0	0	0	0	0	0
	Trial 2	0.717658	0.641026	0.571633	0.625	0.507897	0.479686	0.617949	0.530572	0.653475	0.566203	0.568396	0.409505	0.632458	0.494444	0.38055	0.258403	0.0282862	0.0467762	0	0	0.0161912	0
	Trial 3	0.600962	0.563777	0.508005	0.390335	0.464952	0.291457	0.510247	0.477024	0.543417	0.444286	0.434727	0.337963	0.53726	0.417966	0.253446	0.231461	0	0.0503282	0	0	0	0
	Trial 4	0.4082	0.385922	0.342804	0.723437	0.308838	0.609943	0.354977	0.286511	0.362299	0.359295	0.325951	0.233577	0.331126	0.291533	0.489155	0.16185	0.00681363	0.0122511	0	0	0.0295203	0
	Trial 5	0.726392	0.681306	0.626329	0.49335	0.540503	0.391488	0.660846	0.524182	0.754613	0.622862	0.626272	0.442727	0.650702	0.548406	0.324775	0.248903	0.0163399	0.0540541	0	0	0.0300752	0
	Trial 6	0.467391	0.442035	0.396698		0.354874		0.455869	0.397076	0.461854	0.350542	0.3641	0.280106	0.400963	0.336302		0.192553	0.0133333	0.0414453	0	0	0.0111165	0
	Trial 7
	Avg	0.619192	0.551138	0.491273	0.584783	0.429877	0.459703	0.530435	0.441718	0.530815	0.454044	0.440884	0.330116	0.490522	0.401167	0.398429	0.208108	0.0107955	0.0341425	0	0	0.0144839	0
Yme Target D	1 minute	TTT	TTC	TCT	CTT	TCC	CCT	CTC	CCC	ATT	ATC	ACT	ACC	GTT	GTC	GCT	GCC	YYR	YRY	YRR	RYR	RRY	RRR
	Trial 1	0.276867	0.129158	0.0879953	0.36793	0.0448916	0.114563	0.161245	0.0604762	0.232156	0.0479632	0.0591915	0.016016	0.204734	0.0597686	0.0606401	0	0	0	0	0	0	0
	Trial 2	0.385253	0.186021	0.108864	0.489394	0.0550459	0.152495	0.217852	0.0812294	0.321293	0.0649583	0.0897375	0.0363837	0.285039	0.0333092	0	0	0	0	0	0	0	0
	Trial 3	0.183442	0.177083	0.112963	0.491279	0.0470275	0.156584	0.226148	0.077037	0.352022	0.0872093	0.103165	0.0255682	0.319363	0.0478188	0.0350877	0	0	0	0	0	0	0
	Trial 4	0.234844	0.0983103
	Trial 5	0.297817	0.0953595
	Trial 6	0.291604	0.103589
	Trial 7	0.277812	0.102013
	Avg	0.278234	0.127362	0.103274	0.449534	0.0489883	0.141214	0.201748	0.0729142	0.301824	0.0667103	0.0840312	0.0259893	0.269712	0.0469655	0.0319093	0	0	0	0	0	0	0
	5 minutes	TTT	TTC	TCT	CTT	TCC	CCT	CTC	CCC	ATT	ATC	ACT	ACC	GTT	GTC	GCT	GCC	YYR	YRY	YRR	RYR	RRY	RRR
	Trial 1	0.365983	0.276676	0.217518	0.439801	0.14227	0.243192	0.291876	0.166818	0.304141	0.169349	0.179084	0.0790021	0.289833	0.0999325	0.100295	0.0276762	0	0	0	0	0	0
	Trial 2	0.496719	0.395742	0.366382	0.688555	0.235122	0.389399	0.461207	0.285915	0.460843	0.244911	0.287903	0.118849	0.479074	0.158683	0.139021	0.0401914	0	0	0	0	0	0
	Trial 3	0.195374	0.349282	0.306957	0.543192	0.203414	0.337136	0.372093	0.24153	0.471342	0.240458	0.264578	0.104218	0.411489	0.202284	0.138958	0.0348837	0	0	0	0	0	0
	Trial 4	0.285579	0.238213
	Trial 5	0.35619	0.254391
	Trial 6	0.374862	0.279145
	Trial 7	0.328578	0.23683
	Avg	0.343327	0.29004	0.296952	0.557183	0.193602	0.323242	0.375059	0.231421	0.412109	0.21824	0.243855	0.10069	0.393465	0.153633	0.126091	0.0342504	0	0	0	0	0	0
	10 minutes	TTT	TTC	TCT	CTT	TCC	CCT	CTC	CCC	ATT	ATC	ACT	ACC	GTT	GTC	GCT	GCC	YYR	YRY	YRR	RYR	RRY	RRR
	Trial 1	0.395995	0.338286	0.271054	0.478849	0.222146	0.336609	0.371681	0.228331	0.371025	0.242087	0.2556	0.124069	0.364169	0.177001	0.149432	0.0662605	0	0	0	0	0	0
	Trial 2	0.573066	0.445118	0.406897	0.694019	0.332813	0.450572	0.542757	0.333671	0.52471	0.331725	0.346675	0.190643	0.504065	0.2408	0.20481	0.0875	0	0	0	0	0	0
	Trial 3	0.237374	0.45006	0.401744	0.653123	0.296793	0.43978	0.471713	0.302256	0.567035	0.368297	0.387069	0.189224	0.527738	0.252449	0.221239	0.078478	0	0	0	0	0	0
	Trial 4	0.364638	0.259467
	Trial 5	0.384764	0.311821
	Trial 6	0.40107	0.307542
	Trial 7	0.350933	0.270182
	Avg	0.386834	0.340354	0.359898	0.608664	0.283917	0.408987	0.462051	0.288086	0.48759	0.314036	0.329781	0.167979	0.465324	0.223417	0.191827	0.0774128	0	0	0	0	0	0

## Sheet: Figure 5 and S7
Yme	Distance to PAM	1	2	3	4	5	6	7	8	9	10	11	12	13	14	15	16	17	18	19	20	21	22	23	24	25	Target Strand (TS)
Target W	1	0	0	0	0	0	0	0	0	0	0	0	0	0	0	0.0001	0.0001	0.0001	0.0004	0.0001	0	0.0001	0.0002	0.0003	0	0
Fraction of mapped reads	2	0	0	0	0	0	0	0	0	0	0	0	0	0	0	0	0	0	0.0002	0.0001	0	0	0.0001	0.0002	0	0
	3	0.0001	0	0	0	0	0	0	0	0	0	0	0	0	0	0	0	0	0.0003	0.0001	0	0.0001	0.0002	0.0004	0	0
	4	0	0	0	0	0	0	0	0	0	0	0	0	0	0	0	0	0	0.0001	0	0	0	0.0001	0.0002	0	0
	5	0.0001	0	0	0	0	0	0	0	0	0	0	0	0	0	0	0	0	0.0001	0	0	0.0001	0.0001	0.0002	0	0
	6	0	0	0	0	0	0	0	0	0	0	0	0	0	0	0	0	0	0.0001	0	0	0	0	0.0001	0	0
	7	0	0	0	0	0	0	0	0	0	0	0	0	0	0	0	0	0.0001	0.0005	0.0002	0.0001	0.0002	0.0001	0.0003	0	0.0001
	8	0	0	0	0	0	0	0	0	0	0	0	0	0	0	0	0	0	0.0001	0.0001	0.0001	0.0001	0.0001	0.0001	0	0
	9	0	0	0	0	0	0	0	0	0	0	0	0	0	0	0	0	0	0	0.0001	0.0001	0.0002	0.0001	0.0001	0	0.0001
	10	0	0	0	0	0	0	0	0	0	0	0	0	0	0	0	0	0	0	0	0	0.0004	0.0003	0.0006	0	0
	11	0	0	0	0	0	0	0	0	0	0	0	0	0	0	0	0	0	0	0	0	0.0001	0.0002	0.0004	0	0
	12	0	0	0	0	0	0	0	0	0	0	0	0	0	0	0	0	0	0	0	0	0	0.0002	0.0003	0	0
	13	0	0	0	0	0	0	0	0	0	0	0	0	0	0	0	0	0	0	0	0	0	0.0003	0.0004	0	0
	14	0	0	0	0	0	0	0	0	0	0	0	0	0	0	0.0001	0.0001	0.0003	0.0001	0.0001	0.0002	0.0005	0.0041	0.0046	0.0002	0.0001
	15	0	0	0	0	0	0	0	0	0	0	0	0	0	0	0	0	0.0001	0	0	0	0.0001	0.0009	0.001	0	0
	16	0	0	0	0	0	0	0	0	0	0	0.0001	0	0	0	0.0001	0.0001	0.0002	0.0001	0.0001	0	0.0001	0.0142	0.0318	0.0002	0.0002
	17	0.0001	0	0.0001	0.0001	0.0001	0.0002	0.0001	0.0004	0.0001	0.0002	0.0005	0.0001	0.0001	0.0002	0.0004	0.0003	0.001	0.0003	0.0002	0.0002	0.0018	0.3643	0.5258	0.0022	0.0015
	18	0	0	0	0	0	0	0	0	0	0	0	0	0	0	0	0	0	0	0	0	0	0.0016	0.0025	0	0
	19	0	0	0	0	0	0	0	0	0	0	0	0	0	0	0.0002	0.0002	0.0001	0.0001	0	0	0.0001	0.0019	0.0037	0.0001	0
	20	0	0	0	0	0	0	0	0	0	0	0	0	0	0	0.0001	0.0001	0	0	0	0	0	0.0007	0.0007	0.0001	0.0001
	21	0	0	0	0	0	0	0	0	0	0	0	0	0	0.0001	0	0.0001	0	0	0	0	0	0.0009	0.0003	0	0
	22	0	0	0	0	0	0	0	0	0	0	0	0	0	0	0.0001	0.0002	0	0	0	0	0	0.0021	0.0003	0	0
	23	0	0	0	0	0	0	0	0	0	0	0	0	0	0	0	0	0	0	0	0	0	0.0004	0.0017	0.0001	0
	24	0	0	0	0	0	0	0	0	0	0	0	0	0	0	0	0	0	0	0	0	0	0.0004	0.0006	0.0002	0
	25	0	0	0	0	0	0	0	0	0	0	0	0	0	0	0	0	0	0	0	0	0	0	0	0	0.0002
	Non target strand (NTS)
Yme Target W Sum		1	2	3	4	5	6	7	8	9	10	11	12	13	14	15	16	17	18	19	20	21	22	23	24	25
	NTS	0.0014	0.0006	0.0012	0.0004	0.0006	0.0002	0.0016	0.0006	0.0007	0.0013	0.0007	0.0005	0.0007	0.0104	0.0021	0.0472	0.9003	0.0041	0.0064	0.0018	0.0014	0.0027	0.0022	0.0012	0.0002
	TS	0.0003	0	0.0001	0.0001	0.0001	0.0002	0.0001	0.0004	0.0001	0.0002	0.0006	0.0001	0.0001	0.0003	0.0011	0.0012	0.0019	0.0024	0.0011	0.0007	0.0039	0.3935	0.5766	0.0031	0
Yme	Distance to PAM	1	2	3	4	5	6	7	8	9	10	11	12	13	14	15	16	17	18	19	20	21	22	23	24	25	Target Strand (TS)
Target F	1	0	0	0	0	0	0	0	0	0	0	0	0	0	0	0	0	0	0	0	0	0	0	0.0001	0	0
Fraction of mapped reads	2	0.0001	0	0	0.0001	0	0	0	0	0	0	0	0.0001	0.0001	0	0.0001	0	0.0001	0.0001	0.0002	0	0	0	0.0011	0	0
	3	0.0001	0	0	0.0001	0	0	0	0	0	0	0	0	0.0001	0	0.0001	0	0.0001	0.0001	0.0002	0	0	0	0.0004	0	0
	4	0.0001	0	0	0.0001	0	0	0	0	0	0	0	0	0	0	0.0001	0	0.0001	0.0001	0.0003	0	0	0	0.0002	0	0
	5	0.0001	0.0001	0.0001	0.0001	0.0001	0	0	0	0	0	0	0	0	0	0	0	0.0001	0.0001	0.0002	0	0	0.0001	0.0002	0	0
	6	0.0001	0	0.0001	0.0001	0.0001	0	0	0.0001	0	0	0	0	0	0	0	0	0	0	0.0001	0	0	0	0.0004	0	0
	7	0	0	0	0.0001	0.0001	0	0	0	0	0	0	0	0	0	0	0	0.0001	0.0001	0.0004	0	0.0001	0.0001	0.0004	0.0001	0
	8	0.0001	0	0.0001	0.0001	0.0001	0	0	0.0001	0.0001	0	0	0	0	0	0	0	0	0.0001	0.0004	0	0.0001	0.0001	0.0003	0.0001	0
	9	0	0	0	0.0001	0.0001	0	0	0.0001	0.0001	0	0	0	0	0	0	0	0	0	0.0007	0	0.0001	0.0002	0.0007	0.0001	0
	10	0.0001	0.0001	0.0001	0.0001	0.0001	0.0001	0.0001	0.0001	0.0001	0.0001	0	0.0001	0	0	0	0	0	0	0.0003	0.0001	0.0003	0.0004	0.0016	0.0004	0.0001
	11	0.0001	0	0.0001	0.0001	0.0001	0	0.0001	0.0001	0.0002	0.0001	0.0001	0.0001	0	0	0	0	0	0	0	0	0.0002	0.0002	0.0015	0.0002	0.0001
	12	0.0001	0	0.0001	0.0001	0.0001	0	0.0001	0.0001	0.0001	0.0001	0.0001	0.0001	0	0	0	0	0	0	0	0	0.0001	0.0001	0.0017	0.0001	0
	13	0.0001	0	0	0.0001	0.0001	0	0	0.0001	0.0001	0.0001	0.0001	0.0001	0.0001	0	0	0.0001	0.0001	0	0	0	0.0001	0.0008	0.0024	0.0001	0
	14	0.0001	0	0	0.0001	0	0	0	0.0002	0.0001	0.0001	0.0001	0.0001	0.0001	0.0001	0.0001	0.0001	0	0	0.0001	0.0001	0.0001	0.0012	0.0102	0.0012	0
	15	0	0	0	0	0	0	0	0	0	0	0	0	0	0	0	0	0	0	0	0	0	0	0.0005	0.0001	0
	16	0	0	0	0	0	0	0	0	0	0	0	0	0	0	0	0	0	0	0	0	0	0.0007	0.0471	0.0002	0
	17	0.0001	0	0.0001	0.0001	0.0001	0	0	0.0001	0.0002	0.0001	0.0001	0.0001	0.0001	0.0001	0.0002	0.0001	0.0001	0.0001	0.0001	0	0.0001	0.0037	0.8325	0.0012	0.0001
	18	0	0	0	0	0	0	0	0	0	0	0	0	0	0	0	0.0001	0	0	0	0	0	0.0002	0.0445	0.0001	0
	19	0	0	0	0	0	0	0	0	0	0.0001	0	0	0	0	0	0.0001	0.0001	0.0001	0.0001	0	0	0.0001	0.0025	0.0001	0
	20	0	0	0	0	0	0	0	0	0	0	0	0	0	0	0	0	0	0	0	0	0	0	0.0009	0	0
	21	0	0	0	0	0	0	0	0	0	0	0	0	0	0	0	0.0001	0.0001	0.0001	0.0001	0	0	0.0003	0.0026	0.0002	0
	22	0	0	0	0	0	0	0	0	0	0	0	0	0	0	0	0	0.0001	0.0001	0.0001	0	0	0.0007	0.0015	0.0001	0
	23	0	0	0	0	0	0	0	0	0	0	0	0	0	0	0	0	0	0	0.0001	0	0	0.0001	0.0015	0.0001	0
	24	0	0	0	0	0	0	0	0	0	0	0	0	0	0	0	0	0	0	0.0001	0	0	0.0001	0.0006	0.0003	0
	25	0	0	0	0	0	0	0	0	0	0	0	0	0	0	0	0	0	0	0	0	0	0	0	0	0
	Non target strand (NTS)
Yme Target F Sum		1	2	3	4	5	6	7	8	9	10	11	12	13	14	15	16	17	18	19	20	21	22	23	24	25
	NTS	0.0001	0.002	0.0012	0.001	0.0012	0.001	0.0015	0.0017	0.0022	0.0043	0.0033	0.003	0.0045	0.0141	0.0006	0.048	0.8394	0.0449	0.0032	0.0009	0.0035	0.0026	0.0018	0.0011	0
	TS	0.0012	0.0002	0.0007	0.0014	0.001	0.0001	0.0003	0.001	0.001	0.0007	0.0005	0.0007	0.0005	0.0002	0.0006	0.0006	0.001	0.001	0.0035	0.0002	0.0012	0.0091	0.9554	0.0047	0
Yme	Distance to PAM	1	2	3	4	5	6	7	8	9	10	11	12	13	14	15	16	17	18	19	20	21	22	23	24	25	Target Strand (TS)
Target R	1	0.0001	0	0	0	0	0	0	0	0	0	0	0	0	0.0001	0	0.0001	0.0001	0.0001	0.0003	0.0001	0.0001	0.0001	0.0005	0	0
Fraction of mapped reads	2	0.0001	0	0	0	0	0	0	0	0	0	0	0	0	0	0	0	0.0001	0	0.0001	0	0	0	0.0005	0	0
	3	0	0	0	0	0	0	0	0	0	0	0	0	0	0	0	0	0	0	0	0	0	0	0.0002	0	0
	4	0.0001	0	0.0001	0.0001	0	0	0	0	0	0	0	0	0	0	0	0	0	0	0.0001	0	0	0	0.0003	0	0
	5	0	0	0	0	0	0	0	0	0	0	0	0	0	0	0	0	0	0	0	0	0	0	0.0001	0	0
	6	0	0	0	0.0001	0	0	0	0	0	0	0	0	0	0	0	0	0	0	0.0001	0.0001	0.0001	0.0001	0.0002	0	0
	7	0.0001	0.0001	0	0.0001	0	0	0	0	0	0	0	0	0	0	0	0	0.0001	0.0001	0.0005	0.0002	0.0001	0.0002	0.0005	0.0001	0
	8	0	0	0	0	0	0	0	0	0	0	0	0	0	0	0	0	0	0	0.0001	0.0001	0	0	0.0003	0	0
	9	0	0	0	0.0001	0	0.0001	0.0001	0.0001	0	0	0.0001	0	0	0	0	0	0	0	0.0001	0.0002	0.0001	0.0001	0.0006	0.0001	0.0001
	10	0	0	0	0	0	0	0	0	0	0	0	0	0	0	0	0	0	0	0	0.0001	0	0.0001	0.0005	0.0001	0
	11	0	0	0	0	0	0	0	0	0	0	0	0	0	0	0	0	0	0	0	0	0	0	0.0003	0	0
	12	0	0	0	0	0	0	0	0.0001	0	0.0001	0.0001	0	0	0	0	0	0	0	0	0	0	0.0001	0.0009	0.0001	0
	13	0	0	0	0	0	0	0	0	0	0.0001	0.0001	0	0	0	0	0	0	0	0	0	0	0.0002	0.0007	0.0001	0
	14	0	0	0	0	0	0	0	0	0	0	0	0	0	0	0	0	0	0	0	0	0	0.0001	0.001	0	0
	15	0	0	0	0	0	0	0	0.0001	0	0.0001	0.0001	0	0.0001	0.0001	0	0	0.0001	0	0.0001	0.0001	0.0002	0.0011	0.0106	0.0006	0
	16	0	0	0	0	0	0	0	0	0	0	0.0001	0.0001	0.0001	0.0001	0	0	0.0001	0	0	0.0001	0.0001	0.0022	0.2848	0.0009	0.0001
	17	0	0	0	0.0001	0	0	0	0.0001	0	0.0001	0.0001	0.0001	0.0001	0.0001	0	0.0001	0.0001	0	0.0001	0.0001	0.0001	0.0021	0.5506	0.0004	0
	18	0	0	0	0	0	0	0	0	0	0	0.0001	0	0.0001	0	0	0	0.0001	0	0	0.0001	0	0.0005	0.1064	0.0001	0
	19	0	0	0	0	0	0	0	0	0	0	0	0	0	0	0	0	0.0001	0	0	0	0	0.0001	0.0013	0	0
	20	0	0	0	0	0	0	0	0	0	0	0	0	0	0	0	0	0	0	0	0	0	0	0.0005	0	0
	21	0	0	0	0	0	0	0	0	0	0	0	0	0	0	0	0	0.0001	0	0.0001	0	0	0.0003	0.0006	0	0
	22	0	0	0	0	0	0	0	0	0	0	0	0	0	0	0	0	0	0	0.0001	0	0	0.0007	0.0003	0	0
	23	0	0	0	0	0	0	0	0	0	0	0	0	0	0	0	0	0	0	0	0	0	0.0001	0.0012	0	0
	24	0	0	0	0	0	0	0	0	0	0	0	0	0	0	0	0	0	0	0	0	0	0.0001	0.0007	0.0003	0
	25	0	0	0	0	0	0	0	0	0	0	0	0	0	0	0	0	0	0	0	0	0	0	0	0	0
	Non target strand (NTS)
Yme Target R Sum		1	2	3	4	5	6	7	8	9	10	11	12	13	14	15	16	17	18	19	20	21	22	23	24	25
	NTS	0.0016	0.0008	0.0002	0.0007	0.0001	0.0007	0.0021	0.0005	0.0018	0.0008	0.0003	0.0014	0.0012	0.0011	0.0133	0.2887	0.5543	0.1074	0.0015	0.0005	0.0011	0.0011	0.0013	0.0011	0
	TS	0.0004	0.0001	0.0001	0.0005	0	0.0001	0.0001	0.0004	0	0.0004	0.0007	0.0002	0.0004	0.0004	0	0.0002	0.0009	0.0002	0.0017	0.0012	0.0008	0.0082	0.9636	0.0028	0
Yme	Distance to PAM	1	2	3	4	5	6	7	8	9	10	11	12	13	14	15	16	17	18	19	20	21	22	23	24	25	Target Strand (TS)
Target G	1	0	0	0	0	0	0	0	0	0	0	0	0	0	0	0.0001	0.0002	0.0002	0.0001	0.0001	0	0	0	0.0007	0	0
Fraction of mapped reads	2	0	0	0	0	0	0	0	0	0	0	0	0	0	0	0	0	0	0	0	0	0	0	0.0005	0	0
	3	0	0	0	0	0	0	0	0	0	0	0	0	0	0	0	0.0001	0.0001	0.0001	0.0001	0	0	0.0001	0.0049	0	0
	4	0	0	0	0	0	0	0	0	0	0	0	0	0	0	0	0	0	0.0001	0	0	0	0	0.0005	0	0
	5	0	0.0001	0.0001	0.0001	0.0001	0	0	0	0	0	0	0	0	0	0	0.0001	0.0001	0.0001	0.0001	0.0001	0	0	0.0011	0.0001	0
	6	0	0.0001	0.0001	0.0001	0.0001	0	0	0	0	0	0	0	0	0	0	0	0.0001	0.0002	0.0002	0.0002	0	0	0.0024	0.0001	0
	7	0	0	0	0	0	0	0	0	0	0	0	0	0	0	0	0	0	0.0002	0.0002	0.0001	0	0	0.0013	0.0001	0
	8	0	0	0	0	0.0001	0	0	0	0	0	0	0	0	0	0	0	0	0	0.0001	0.0001	0	0	0.0004	0	0
	9	0	0	0	0	0.0001	0	0	0.0001	0	0	0	0	0	0	0	0	0	0	0.0001	0.0002	0.0001	0	0.0005	0.0001	0
	10	0	0	0	0	0	0	0	0	0	0	0	0	0	0	0	0	0	0	0	0.0001	0	0	0.0003	0	0
	11	0	0	0	0	0	0	0	0.0001	0	0	0	0	0	0	0	0	0	0	0	0.0001	0.0001	0	0.0005	0.0001	0
	12	0	0	0	0	0	0	0	0	0	0	0	0	0	0	0	0	0	0	0	0	0	0	0.0005	0	0
	13	0	0	0	0	0	0	0	0	0	0	0	0	0	0	0	0	0	0	0	0	0	0.0001	0.001	0.0002	0
	14	0	0	0	0	0	0	0	0	0	0	0	0	0	0	0	0	0	0	0	0	0	0.0001	0.0034	0.0001	0
	15	0	0	0	0	0	0	0	0	0	0	0	0	0	0	0	0	0	0	0	0	0	0.0001	0.0041	0.0001	0
	16	0	0	0	0	0	0	0	0	0	0	0.0001	0	0	0	0.0001	0.0001	0	0	0	0	0.0001	0.0003	0.0226	0.0013	0.0001
	17	0	0.0001	0.0002	0.0001	0.0001	0.0003	0.0004	0.0001	0.0001	0.0001	0.0003	0.0004	0.0003	0.0003	0.001	0.0003	0.0001	0.0001	0.0001	0.0001	0.0018	0.025	0.8801	0.0052	0.0008
	18	0	0	0	0	0	0	0	0	0	0	0	0	0	0	0	0	0	0	0	0	0	0.0001	0.0097	0.0001	0
	19	0	0	0	0	0	0	0	0	0	0	0	0	0	0	0.0001	0	0	0	0	0	0	0	0.0019	0	0
	20	0	0	0	0	0	0	0	0	0	0	0	0	0	0	0	0	0	0	0	0	0	0.0001	0.001	0	0
	21	0	0	0	0	0	0	0	0	0	0	0	0	0	0	0	0	0	0	0	0	0	0.0001	0.0007	0	0
	22	0	0	0	0	0	0	0	0	0	0	0	0	0	0	0	0	0	0	0	0	0	0.0003	0.0004	0	0
	23	0	0	0	0	0	0	0	0	0	0	0	0	0	0	0	0	0	0	0	0	0	0	0.0013	0	0
	24	0	0	0	0	0	0	0	0	0	0	0	0	0	0	0	0	0	0	0	0	0	0.0001	0.0021	0.0012	0.0001
	25	0	0	0	0	0	0	0	0	0	0	0	0	0	0	0	0	0	0	0	0	0	0	0	0	0.0002
	Non target strand (NTS)
Yme Target G Sum		1	2	3	4	5	6	7	8	9	10	11	12	13	14	15	16	17	18	19	20	21	22	23	24	25
	NTS	0.0014	0.0005	0.0054	0.0006	0.0021	0.0036	0.0019	0.0007	0.0012	0.0004	0.0009	0.0005	0.0013	0.0036	0.0043	0.0247	0.9174	0.0099	0.002	0.0011	0.0008	0.0007	0.0013	0.0035	0.0002
	TS	0	0.0003	0.0004	0.0003	0.0005	0.0003	0.0004	0.0003	0.0001	0.0001	0.0004	0.0004	0.0003	0.0003	0.0013	0.0008	0.0006	0.0009	0.001	0.001	0.0021	0.0264	0.9419	0.0087	0
Yme	Distance to PAM	1	2	3	4	5	6	7	8	9	10	11	12	13	14	15	16	17	18	19	20	21	22	23	24	25	Target Strand (TS)
Target D	1	0	0	0	0	0	0	0	0	0	0	0	0	0	0	0	0	0	0.0001	0	0	0	0.0001	0.0001	0	0
Fraction of mapped reads	2	0	0	0	0	0	0	0	0	0	0	0	0	0	0	0	0	0	0.0001	0	0	0	0.0002	0.0001	0	0
	3	0	0	0	0	0	0	0	0	0	0	0	0	0	0	0	0	0	0.0001	0.0001	0	0	0.0003	0.0002	0	0
	4	0	0	0	0	0	0	0	0	0	0	0	0	0	0	0	0	0	0.0001	0.0001	0	0	0.0004	0.0003	0.0001	0.0001
	5	0	0	0.0001	0.0001	0	0	0	0	0	0	0	0	0	0	0	0	0	0.0001	0	0	0	0.0004	0.0002	0	0
	6	0	0	0	0	0	0	0	0	0	0	0	0	0	0	0	0	0	0.0001	0.0001	0	0	0.0002	0.0001	0	0
	7	0	0	0	0	0	0	0	0	0	0	0	0	0	0	0	0	0	0	0.0001	0	0	0.0001	0.0001	0	0
	8	0	0	0	0	0	0	0	0	0	0	0	0	0	0	0	0	0	0	0.0001	0.0001	0.0001	0.0004	0.0002	0	0
	9	0	0	0.0001	0.0002	0.0001	0	0	0	0	0	0	0	0	0	0	0	0	0	0	0.0001	0.0005	0.0009	0.0003	0	0
	10	0	0	0	0	0	0	0	0	0	0	0	0	0	0	0	0	0	0	0	0	0.0001	0.0005	0.0002	0	0.0001
	11	0	0	0	0.0001	0	0	0	0.0001	0	0.0001	0.0001	0	0	0	0	0	0	0	0	0	0.0001	0.0025	0.0009	0	0
	12	0	0	0.0001	0.0001	0	0	0	0	0	0.0001	0.0001	0	0	0	0	0	0	0	0	0	0	0.0009	0.0005	0	0
	13	0	0	0	0	0	0	0	0.0001	0	0.0001	0.0001	0	0	0	0	0	0	0	0	0	0	0.0014	0.0008	0	0
	14	0	0	0	0	0	0	0	0	0	0	0	0	0	0	0	0	0	0.0002	0	0	0.0001	0.0043	0.0025	0	0
	15	0	0	0	0	0	0	0	0	0	0	0	0	0	0	0	0	0	0.0001	0	0	0	0.0026	0.0017	0	0
	16	0	0	0	0	0	0	0	0	0	0	0.0001	0	0	0	0	0	0	0.0001	0	0	0	0.0101	0.0047	0	0
	17	0	0	0	0.0001	0	0.0001	0.0001	0	0.0001	0.0002	0.0002	0.0001	0.0001	0.0001	0	0.0001	0	0.0007	0.0004	0.0006	0.0002	0.7641	0.1619	0.0001	0.0001
	18	0	0	0	0	0	0	0	0	0	0	0.0001	0	0	0	0	0	0	0.0003	0	0	0	0.0066	0.0023	0	0
	19	0	0	0	0	0	0	0	0	0	0	0	0	0	0	0	0	0	0	0	0	0	0.0007	0.0013	0	0
	20	0	0	0	0	0	0	0	0	0	0	0	0	0	0	0	0	0	0	0	0	0	0.0006	0.0006	0	0
	21	0	0	0	0	0	0	0	0	0	0	0	0	0	0	0	0	0	0	0	0	0	0.0006	0.0003	0	0
	22	0	0	0	0	0	0	0	0	0	0	0	0	0	0	0	0	0	0	0	0	0	0.0016	0.0003	0	0
	23	0	0	0	0	0	0	0	0	0	0	0	0	0	0	0	0	0	0	0	0	0	0.0004	0.001	0	0
	24	0	0	0	0	0	0	0	0	0	0	0	0	0	0	0	0	0	0	0	0	0	0.0006	0.0008	0	0
	25	0	0	0	0	0	0	0	0	0	0	0	0	0	0	0	0	0	0	0	0	0	0	0	0	0
	Non target strand (NTS)
Yme Target D Sum		1	2	3	4	5	6	7	8	9	10	11	12	13	14	15	16	17	18	19	20	21	22	23	24	25
	NTS	0.0003	0.0004	0.0007	0.0011	0.0009	0.0005	0.0003	0.0009	0.0022	0.0009	0.0039	0.0018	0.0025	0.0071	0.0044	0.015	0.9293	0.0093	0.002	0.0012	0.0009	0.0019	0.0014	0.0014	0
	TS	0	0	0.0003	0.0006	0.0001	0.0001	0.0001	0.0002	0.0001	0.0005	0.0007	0.0001	0.0001	0.0001	0	0.0001	0	0.002	0.0009	0.0008	0.0011	0.8005	0.1814	0.0002	0
Asp	Distance to PAM	1	2	3	4	5	6	7	8	9	10	11	12	13	14	15	16	17	18	19	20	21	22	23	24	25	Target Strand (TS)
Target W	1	0	0	0	0	0	0	0	0	0	0	0	0	0	0	0	0	0	0.0002	0	0	0	0	0	0	0
Fraction of mapped reads	2	0	0	0	0	0	0	0	0	0	0	0	0	0	0	0	0	0	0.0001	0	0	0	0	0	0	0
	3	0.0001	0.0001	0	0	0	0	0	0	0	0	0	0	0	0	0	0	0	0.0001	0	0	0	0	0	0	0
	4	0	0	0	0	0	0	0	0	0	0	0	0	0	0	0	0	0	0.0001	0	0	0	0	0	0	0
	5	0.0001	0.0001	0.0001	0.0001	0	0	0	0	0	0	0	0	0	0	0	0	0	0.0001	0	0	0	0	0	0	0
	6	0	0	0	0	0	0	0	0	0	0	0	0	0	0	0	0	0	0.0001	0	0	0	0	0	0	0
	7	0	0	0	0	0	0	0	0	0	0	0	0	0	0	0	0	0	0.0002	0.0001	0	0.0001	0.0001	0.0001	0	0
	8	0	0	0	0	0	0	0	0	0	0	0	0	0	0	0	0	0	0	0	0	0	0	0	0	0
	9	0	0	0	0	0	0	0	0	0	0	0	0	0	0	0	0	0	0	0	0	0.0001	0	0	0	0
	10	0	0	0	0	0	0	0	0	0	0.0001	0	0	0	0	0	0	0	0	0	0	0.0001	0.0001	0	0	0
	11	0	0	0	0	0	0	0	0	0	0	0	0	0	0	0	0	0	0	0	0	0	0.0001	0	0	0
	12	0	0	0	0	0	0	0	0	0	0	0	0	0	0	0	0.0001	0	0	0	0	0.0001	0.0004	0	0	0
	13	0	0	0	0	0	0	0	0.0001	0.0001	0.0001	0.0001	0.0001	0	0.0001	0.0002	0.0005	0.0005	0.0005	0.0007	0.0003	0.0008	0.0095	0.0025	0	0
	14	0.0001	0	0	0	0	0.0001	0.0001	0.0004	0.0002	0.0002	0.0006	0.0001	0.0001	0.0002	0.0004	0.0007	0.0008	0.0006	0.0007	0.0006	0.0018	0.0173	0.0019	0.0001	0
	15	0	0	0	0	0	0	0	0.0001	0	0	0.0001	0	0	0	0.0001	0.0001	0.0001	0.0001	0.0001	0.0001	0.0002	0.0023	0.0014	0	0
	16	0	0	0	0	0	0.0001	0	0.0002	0.0001	0.0001	0.0003	0.0001	0.0001	0.0001	0.0001	0.0002	0.0003	0.0001	0.0001	0.0001	0.0018	0.0269	0.0061	0.0001	0
	17	0	0	0	0	0	0.0001	0.0001	0.0003	0.0001	0.0001	0.0005	0.0001	0.0002	0.0002	0.0003	0.0003	0.0004	0.0002	0.0001	0.0001	0.0051	0.0916	0.0295	0.0001	0
	18	0	0	0	0	0	0	0	0.0001	0	0	0.0001	0	0	0	0.0001	0.0001	0.0001	0.0001	0	0	0.0021	0.0487	0.0089	0.0001	0
	19	0.0001	0.0001	0.0001	0.0001	0.0001	0.0002	0.0001	0.0005	0.0002	0.0002	0.0007	0.0002	0.0002	0.0002	0.0005	0.0005	0.0004	0.0003	0.0002	0.0002	0.0298	0.4136	0.2055	0.0007	0.0001
	20	0	0	0	0	0	0	0	0.0001	0	0	0.0002	0	0	0	0.0001	0.0002	0.0001	0	0.0001	0	0.0005	0.0181	0.0025	0	0
	21	0	0	0	0	0	0	0	0.0001	0	0	0.0001	0	0	0.0001	0.0001	0.0001	0.0001	0.0001	0.0001	0	0.0011	0.0151	0.0034	0	0
	22	0	0	0	0	0	0	0	0.0001	0	0	0.0001	0	0	0	0.0002	0.0003	0.0001	0.0001	0.0001	0	0.0002	0.0079	0.001	0	0
	23	0	0	0	0	0	0	0	0	0	0	0	0	0	0	0	0.0001	0	0	0.0001	0	0.0001	0.0014	0.0012	0	0
	24	0	0	0	0	0	0	0	0	0	0	0.0001	0	0	0	0	0	0	0	0	0	0.0001	0.0017	0.0006	0	0
	25	0	0	0	0	0	0	0	0	0	0	0	0	0	0	0	0	0	0	0	0	0	0	0	0	0.0001
	Non target strand (NTS)
Asp Target W Sum		1	2	3	4	5	6	7	8	9	10	11	12	13	14	15	16	17	18	19	20	21	22	23	24	25
	NTS	0.0002	0.0001	0.0003	0.0001	0.0005	0.0001	0.0006	0	0.0001	0.0003	0.0001	0.0006	0.0161	0.027	0.0047	0.0369	0.1294	0.0604	0.6548	0.0219	0.0204	0.0101	0.0029	0.0025	0.0001
	TS	0.0004	0.0003	0.0002	0.0002	0.0001	0.0005	0.0003	0.002	0.0007	0.0008	0.0029	0.0006	0.0006	0.0009	0.0021	0.0032	0.0029	0.003	0.0024	0.0014	0.044	0.6548	0.2646	0.0011	0
Asp	Distance to PAM	1	2	3	4	5	6	7	8	9	10	11	12	13	14	15	16	17	18	19	20	21	22	23	24	25	Target Strand (TS)
Target F	1	0	0	0	0	0	0	0	0	0	0	0	0	0	0	0	0	0	0	0	0	0	0	0	0	0
Fraction of mapped reads	2	0	0	0	0	0	0	0	0	0	0	0	0	0	0	0	0	0	0	0	0	0	0	0	0	0
	3	0	0	0	0	0	0	0	0	0	0	0	0	0	0	0	0	0	0	0	0	0	0	0	0	0
	4	0	0	0	0	0	0	0	0	0	0	0	0	0	0	0	0	0	0	0.0001	0	0	0	0	0	0
	5	0.0001	0	0	0.0001	0	0	0	0	0	0	0	0	0	0	0	0	0	0	0	0	0	0	0	0	0
	6	0	0	0	0	0	0	0	0	0	0	0	0	0	0	0	0	0	0	0	0	0	0	0	0	0
	7	0	0	0	0	0	0	0	0	0	0	0	0	0	0	0	0	0	0	0.0001	0	0	0	0.0001	0	0
	8	0	0	0	0.0001	0	0	0	0	0	0	0	0	0	0	0	0	0	0	0.0001	0	0	0	0.0001	0	0
	9	0	0	0	0	0	0	0	0	0	0	0	0	0	0	0	0	0	0	0.0001	0	0	0	0.0001	0	0
	10	0	0	0	0	0	0	0	0	0.0001	0	0	0	0	0	0	0	0	0	0	0	0	0.0001	0.0002	0.0001	0
	11	0	0	0	0	0	0	0	0.0001	0.0001	0.0001	0	0	0	0	0	0	0	0	0	0	0	0	0.0001	0	0
	12	0	0	0	0	0	0	0	0.0001	0.0001	0.0001	0	0	0	0	0	0	0	0	0	0	0.0001	0.0002	0.0003	0	0
	13	0.0001	0	0	0	0	0	0	0.0001	0.0003	0.0002	0.0003	0.0002	0.0003	0.0003	0.0005	0.0008	0.0008	0.0005	0.0011	0.0003	0.0178	0.0881	0.1251	0.0001	0
	14	0.0001	0	0	0	0	0	0	0.0002	0.0003	0.0002	0.0003	0.0001	0.0002	0.0001	0.0002	0.0002	0.0002	0.0002	0.0003	0.0001	0.005	0.0127	0.0248	0.0001	0
	15	0	0	0	0	0	0	0	0	0	0	0	0	0	0	0	0	0	0	0	0	0.0005	0.0012	0.0069	0	0
	16	0	0	0	0	0	0	0	0	0.0001	0	0.0001	0	0	0	0	0	0	0	0	0	0.0024	0.0042	0.0174	0.0001	0
	17	0	0	0	0	0	0	0	0	0.0001	0.0001	0.0001	0.0001	0.0001	0	0.0001	0	0	0	0	0.0001	0.0086	0.0214	0.1042	0.0003	0
	18	0	0	0	0	0	0	0	0	0	0	0	0	0	0	0.0001	0	0	0	0	0.0002	0.0199	0.063	0.1751	0.0003	0
	19	0	0	0	0	0	0	0	0	0	0	0	0	0	0	0.0001	0	0.0001	0	0.0001	0.0001	0.0165	0.0238	0.2117	0.0005	0
	20	0	0	0	0	0	0	0	0	0	0	0	0	0	0	0	0	0	0	0	0	0.0014	0.0037	0.0102	0	0
	21	0	0	0	0	0	0	0	0	0	0	0	0	0	0	0	0	0	0	0	0	0.0008	0.0016	0.0033	0	0
	22	0	0	0	0	0	0	0	0	0	0	0	0	0	0	0	0	0	0	0.0001	0	0.0002	0.0013	0.0014	0	0
	23	0	0	0	0	0	0	0	0	0	0	0	0	0	0	0	0	0	0	0	0	0.0001	0.0001	0.0012	0	0
	24	0	0	0	0	0	0	0	0	0	0	0	0	0	0	0	0	0	0	0	0	0.0001	0.0004	0.0007	0	0
	25	0	0	0	0	0	0	0	0	0	0	0	0	0	0	0	0	0	0	0	0	0	0	0	0	0
	Non target strand (NTS)
Asp Target F Sum		1	2	3	4	5	6	7	8	9	10	11	12	13	14	15	16	17	18	19	20	21	22	23	24	25
	NTS	0	0	0	0.0001	0.0002	0	0.0002	0.0003	0.0002	0.0005	0.0004	0.0009	0.2369	0.0453	0.0086	0.0243	0.1352	0.2586	0.2529	0.0153	0.0057	0.003	0.0014	0.0012	0
	TS	0.0003	0	0	0.0002	0	0	0	0.0005	0.0011	0.0007	0.0008	0.0004	0.0006	0.0004	0.001	0.001	0.0011	0.0007	0.002	0.0008	0.0734	0.2218	0.6829	0.0015	0
Asp	Distance to PAM	1	2	3	4	5	6	7	8	9	10	11	12	13	14	15	16	17	18	19	20	21	22	23	24	25	Target Strand (TS)
Target R	1	0	0	0	0	0	0	0	0	0	0	0	0	0	0	0	0	0	0	0.0001	0	0	0	0	0	0
Fraction of mapped reads	2	0.0001	0	0	0	0	0	0	0	0	0	0	0	0	0	0	0	0	0	0	0	0	0	0	0	0
	3	0	0	0	0	0	0	0	0	0	0	0	0	0	0	0	0	0	0	0	0	0	0	0	0	0
	4	0.0001	0	0	0	0	0	0	0	0	0	0	0	0	0	0	0	0	0	0	0	0	0	0	0	0
	5	0	0	0	0	0	0	0	0	0	0	0	0	0	0	0	0	0	0	0	0	0	0	0	0	0
	6	0	0	0	0	0	0	0	0	0	0	0	0	0	0	0	0	0	0	0	0	0	0	0	0	0
	7	0.0001	0.0001	0	0.0002	0	0	0	0	0	0	0	0	0	0	0	0	0	0	0.0001	0.0001	0.0001	0.0001	0.0001	0	0
	8	0	0	0	0	0	0	0	0	0	0	0	0	0	0	0	0	0	0	0	0	0	0	0	0	0
	9	0	0	0	0.0001	0	0	0	0	0	0	0	0	0	0	0	0	0	0	0	0.0001	0	0.0001	0.0001	0	0
	10	0	0	0	0	0	0	0	0	0	0	0	0	0	0	0	0	0	0	0	0	0	0	0.0001	0	0
	11	0	0	0	0	0	0	0	0	0	0	0	0	0	0	0	0	0	0	0	0	0	0	0	0	0
	12	0	0	0	0	0	0	0	0	0	0	0	0	0	0	0.0001	0.0002	0.0006	0.0002	0.0004	0.0005	0.0212	0.0073	0.0023	0	0
	13	0	0	0	0	0	0	0	0	0	0	0.0001	0	0	0	0	0.0001	0.0003	0.0001	0.0003	0.0002	0.0093	0.0071	0.0049	0	0
	14	0	0	0	0	0	0	0	0	0	0	0	0	0	0	0	0	0.0001	0	0.0001	0.0001	0.0067	0.0052	0.0019	0	0
	15	0	0	0	0	0	0	0	0.0001	0	0.0001	0.0002	0.0001	0.0003	0.0002	0.0002	0.0003	0.0012	0.0004	0.001	0.0009	0.0571	0.0486	0.0806	0.0003	0
	16	0	0	0	0	0	0	0	0	0	0	0	0	0	0	0	0	0.0001	0	0	0.0001	0.0062	0.0048	0.0063	0	0
	17	0	0	0	0	0	0	0	0.0001	0	0	0.0001	0.0001	0.0001	0.0001	0	0	0.0001	0	0.0001	0.0005	0.0678	0.0612	0.1021	0.0002	0
	18	0	0	0	0	0	0	0	0	0	0	0.0001	0	0.0001	0.0001	0	0	0.0001	0	0.0001	0.0006	0.0871	0.0771	0.1141	0.0002	0
	19	0	0	0	0	0	0	0	0	0	0	0	0	0.0001	0	0	0	0.0001	0	0.0001	0.0004	0.0529	0.0422	0.0731	0.0002	0
	20	0	0	0	0	0	0	0	0	0	0	0	0	0	0	0	0	0	0	0	0.0001	0.0058	0.0075	0.0065	0	0
	21	0	0	0	0	0	0	0	0	0	0	0	0	0	0	0	0	0	0	0	0	0.0017	0.0024	0.0008	0	0
	22	0	0	0	0	0	0	0	0	0	0	0	0	0	0	0	0	0	0	0	0	0.0004	0.0018	0.0003	0	0
	23	0	0	0	0	0	0	0	0	0	0	0	0	0	0	0	0	0	0	0	0	0.0002	0.0002	0.0006	0	0
	24	0	0	0	0	0	0	0	0	0	0	0	0	0	0	0	0	0	0	0	0	0.0004	0.0005	0.0004	0	0
	25	0	0	0	0	0	0	0	0	0	0	0	0	0	0	0	0	0	0	0	0	0	0	0	0	0
	Non target strand (NTS)
Asp Target R Sum		1	2	3	4	5	6	7	8	9	10	11	12	13	14	15	16	17	18	19	20	21	22	23	24	25
	NTS	0.0001	0.0001	0	0.0001	0	0	0.0009	0	0.0004	0.0001	0	0.0328	0.0224	0.0141	0.1916	0.0175	0.2325	0.2796	0.1691	0.0199	0.0049	0.0025	0.001	0.0013	0
	TS	0.0003	0.0001	0	0.0003	0	0	0	0.0002	0	0.0001	0.0005	0.0002	0.0006	0.0004	0.0003	0.0006	0.0026	0.0007	0.0023	0.0036	0.3169	0.2661	0.3942	0.0009	0
Asp	Distance to PAM	1	2	3	4	5	6	7	8	9	10	11	12	13	14	15	16	17	18	19	20	21	22	23	24	25	Target Strand (TS)
Target G	1	0	0	0	0	0	0	0	0	0	0	0	0	0	0	0.0001	0.0001	0.0001	0.0001	0	0	0	0	0.0001	0	0
Fraction of mapped reads	2	0	0	0	0	0	0	0	0	0	0	0	0	0	0	0	0	0	0	0	0	0	0	0	0	0
	3	0	0	0	0	0	0	0	0	0	0	0	0	0	0	0	0.0001	0.0001	0.0001	0	0	0	0	0.0001	0	0
	4	0	0	0	0	0	0	0	0	0	0	0	0	0	0	0	0	0	0	0	0	0	0	0	0	0
	5	0	0.0002	0.0001	0.0001	0	0	0	0	0	0	0	0	0	0	0	0	0.0001	0.0001	0.0001	0	0	0	0.0001	0	0
	6	0	0.0001	0.0001	0.0001	0.0001	0	0	0	0	0	0	0	0	0	0	0	0	0.0001	0.0001	0	0	0	0.0001	0	0
	7	0	0	0	0	0	0	0	0	0	0	0	0	0	0	0	0	0	0	0	0	0	0	0.0001	0	0
	8	0	0	0	0	0.0001	0	0	0	0	0	0	0	0	0	0	0	0	0	0	0	0.0001	0	0	0	0
	9	0	0	0	0	0	0	0	0	0	0	0	0	0	0	0	0	0	0	0	0	0	0	0.0001	0.0001	0
	10	0	0	0	0	0	0	0	0	0	0	0	0	0	0	0	0	0	0	0	0	0.0001	0	0.0001	0	0
	11	0	0	0	0	0	0	0	0.0001	0	0	0	0	0	0	0.0001	0	0	0	0	0	0	0	0.0001	0.0001	0
	12	0	0	0	0	0	0	0	0	0	0	0	0	0	0	0	0	0	0	0	0	0.0001	0	0.0001	0	0
	13	0	0.0001	0.0001	0	0	0.0001	0.0001	0.0002	0.0002	0.0001	0.0004	0.0002	0.0002	0.0004	0.0016	0.0024	0.0007	0.0022	0.001	0.0019	0.0373	0.0218	0.0677	0.0006	0
	14	0	0	0	0	0	0	0	0.0001	0	0	0.0001	0	0	0.0001	0.0001	0.0001	0	0.0001	0	0.0001	0.0025	0.0007	0.0031	0.0001	0
	15	0	0	0	0	0	0	0	0	0	0	0.0001	0	0	0.0001	0.0002	0.0002	0	0	0	0.0001	0.0013	0.0004	0.0111	0	0
	16	0	0.0001	0.0001	0	0	0.0001	0.0001	0.0002	0.0002	0.0001	0.0006	0.0004	0.0002	0.0005	0.0012	0.0016	0.0001	0.0002	0.0001	0.0002	0.0185	0.0036	0.1325	0.0004	0.0001
	17	0	0	0	0	0	0	0	0	0.0001	0	0.0001	0.0001	0.0001	0.0001	0.0003	0.0002	0	0	0	0.0001	0.0045	0.001	0.0539	0.0001	0
	18	0	0	0.0001	0	0	0	0	0	0.0001	0	0.0002	0.0001	0.0001	0.0001	0.0002	0.0001	0	0	0	0.0001	0.0136	0.0016	0.1282	0.0002	0
	19	0	0.0001	0.0001	0	0.0001	0.0001	0.0001	0.0001	0.0001	0.0001	0.0003	0.0002	0.0001	0.0001	0.0004	0.0002	0.0001	0.0001	0.0001	0.0003	0.0315	0.0026	0.387	0.0008	0.0001
	20	0	0	0	0	0	0	0	0	0	0	0	0	0	0	0.0001	0.0001	0	0	0	0.0001	0.0024	0.0038	0.0222	0.0003	0
	21	0	0	0	0	0	0	0	0	0	0	0	0	0	0	0	0	0	0	0	0	0.0006	0.0004	0.0019	0	0
	22	0	0	0	0	0	0	0	0	0	0	0	0	0	0	0	0	0	0	0	0	0.0002	0.0002	0.0012	0	0
	23	0	0	0	0	0	0	0	0	0	0	0	0	0	0	0	0	0	0	0	0	0.0002	0	0.0014	0	0
	24	0	0	0	0	0	0	0	0	0	0	0	0	0	0	0	0	0	0	0	0	0.0003	0.0006	0.002	0.0001	0
	25	0	0	0	0	0	0	0	0	0	0	0	0	0	0	0	0	0	0	0	0	0	0	0	0	0
	Non target strand (NTS)
Asp Target G Sum		1	2	3	4	5	6	7	8	9	10	11	12	13	14	15	16	17	18	19	20	21	22	23	24	25
	NTS	0.0005	0	0.0004	0	0.0008	0.0007	0.0001	0.0002	0.0002	0.0002	0.0004	0.0002	0.1393	0.0071	0.0135	0.1611	0.0606	0.1447	0.4247	0.029	0.0029	0.0016	0.0016	0.003	0
	TS	0	0.0006	0.0006	0.0002	0.0003	0.0003	0.0003	0.0007	0.0007	0.0003	0.0018	0.001	0.0007	0.0014	0.0043	0.0051	0.0012	0.003	0.0014	0.0029	0.1132	0.0367	0.8131	0.0028	0
Asp	Distance to PAM	1	2	3	4	5	6	7	8	9	10	11	12	13	14	15	16	17	18	19	20	21	22	23	24	25	Target Strand (TS)
Target D	1	0	0	0	0	0	0	0	0	0	0	0	0	0	0	0	0	0	0.0001	0	0	0	0.0001	0	0	0
Fraction of mapped reads	2	0	0	0	0	0	0	0	0	0	0	0	0	0	0	0	0	0	0.0001	0	0	0	0.0001	0	0	0
	3	0.0001	0	0	0	0	0	0	0	0	0	0	0	0	0	0	0	0	0.0001	0	0	0	0.0001	0.0001	0	0
	4	0.0001	0	0.0001	0	0	0	0	0	0	0	0	0	0	0	0	0	0	0.0001	0	0	0	0.0001	0.0001	0	0
	5	0.0001	0.0001	0.0001	0.0002	0	0	0	0	0	0	0	0	0	0	0	0	0	0.0001	0	0	0	0.0001	0.0001	0	0
	6	0	0	0	0	0	0	0	0	0	0	0	0	0	0	0	0	0	0	0	0	0	0	0	0	0
	7	0	0	0	0	0	0	0	0	0	0	0	0	0	0	0	0	0	0	0	0	0	0	0	0	0
	8	0	0	0	0	0	0	0	0	0	0	0	0	0	0	0	0	0	0	0	0	0.0001	0.0001	0.0001	0	0
	9	0	0	0.0001	0.0002	0.0001	0.0001	0.0001	0	0	0	0	0	0	0	0	0	0	0	0	0	0.0001	0.0002	0.0001	0	0
	10	0	0	0	0	0	0	0	0	0	0	0	0	0	0	0	0	0	0	0	0	0	0.0002	0.0001	0	0.0001
	11	0	0	0.0001	0.0001	0.0001	0	0.0001	0.0001	0.0001	0.0001	0.0001	0	0	0	0	0	0	0	0	0	0.0001	0.0013	0.0002	0	0
	12	0	0	0.0001	0.0001	0	0	0	0.0001	0	0.0001	0.0001	0	0	0	0	0	0	0.0001	0	0.0001	0.0003	0.0069	0.0001	0	0
	13	0	0	0	0.0001	0	0	0	0.0001	0.0001	0.0003	0.0002	0.0001	0.0001	0	0.0001	0.0002	0.0003	0.0004	0.0002	0.0002	0.0008	0.021	0.0004	0	0
	14	0	0	0	0	0	0	0	0.0001	0.0001	0.0007	0.0004	0.0001	0.0001	0.0001	0.0001	0.0002	0.0002	0.0004	0.0002	0.0003	0.0008	0.0243	0.0004	0	0
	15	0	0	0	0	0	0.0001	0	0.0001	0.0001	0.001	0.0007	0.0002	0.0002	0.0001	0.0001	0.0002	0.0002	0.0006	0.0002	0.0003	0.0016	0.0491	0.001	0	0
	16	0	0	0	0	0	0	0	0	0	0.0002	0.0002	0.0001	0.0001	0.0001	0	0.0001	0.0001	0.0001	0.0001	0.0002	0.0011	0.0594	0.0006	0	0
	17	0	0	0	0	0	0	0	0	0.0001	0.0003	0.0002	0.0001	0.0001	0	0	0.0002	0.0001	0.0004	0.0003	0.0006	0.0038	0.3496	0.0026	0	0
	18	0	0	0.0001	0.0001	0	0	0	0.0001	0.0001	0.0002	0.0002	0.0001	0.0001	0	0	0.0002	0.0001	0.0006	0.0002	0.0006	0.0043	0.3093	0.0029	0	0
	19	0	0	0	0	0	0	0	0	0	0.0001	0.0001	0	0	0	0	0	0	0.0001	0.0001	0.0002	0.0056	0.0866	0.0036	0	0
	20	0	0	0	0	0	0	0	0	0	0.0002	0.0001	0	0	0	0	0	0	0.0001	0.0001	0.0001	0.0014	0.0198	0.0009	0	0.0001
	21	0	0	0	0	0	0	0	0	0	0	0	0	0	0	0	0	0	0	0	0	0.0002	0.0021	0	0	0
	22	0	0	0	0	0	0	0	0	0	0	0	0	0	0	0	0	0	0.0001	0	0	0.0001	0.0031	0.0001	0	0
	23	0	0	0	0	0	0	0	0	0	0	0	0	0	0	0	0	0	0.0001	0	0	0.0001	0.0014	0.0001	0	0
	24	0	0	0	0	0	0	0	0	0	0	0	0	0	0	0	0	0	0.0001	0	0	0.0001	0.0012	0.0001	0	0
	25	0	0	0	0	0	0	0	0	0	0	0	0	0	0	0	0	0	0	0	0	0	0	0	0	0.0001
	Non target strand (NTS)
Asp Target D Sum		1	2	3	4	5	6	7	8	9	10	11	12	13	14	15	16	17	18	19	20	21	22	23	24	25
	NTS	0.0002	0.0002	0.0004	0.0005	0.0008	0	0	0.0003	0.001	0.0004	0.0024	0.008	0.0246	0.0285	0.0558	0.0624	0.3584	0.3192	0.0964	0.0228	0.0023	0.0034	0.0017	0.0015	0.0001
	TS	0.0003	0.0001	0.0006	0.0008	0.0002	0.0002	0.0002	0.0006	0.0006	0.0032	0.0023	0.0007	0.0007	0.0003	0.0003	0.0011	0.001	0.0036	0.0014	0.0026	0.0205	0.9361	0.0136	0	0
Lba	Distance to PAM	1	2	3	4	5	6	7	8	9	10	11	12	13	14	15	16	17	18	19	20	21	22	23	24	25	Target Strand (TS)
Target W	1	0.0002	0	0.0001	0.0004	0.0006	0	0.0002	0	0	0	0	0	0	0	0.0001	0.0001	0.0001	0.0006	0.0001	0	0.0001	0.0001	0.0001	0	0
Fraction of mapped reads	2	0.0001	0.0001	0.0001	0	0.0004	0.0001	0.0004	0	0	0	0	0	0	0	0	0.0001	0.0001	0.0004	0.0001	0	0.0001	0.0001	0.0001	0	0
	3	0.004	0.0011	0.0092	0.0073	0.0022	0.0023	0.0201	0.0017	0	0.0001	0	0	0	0	0.0001	0.0001	0.0001	0.0005	0.0001	0	0.0002	0.0047	0.0005	0	0
	4	0.0001	0	0.0001	0.0005	0.0002	0	0.0006	0.0005	0	0	0	0	0	0	0	0	0	0.0002	0	0	0.0001	0.0001	0	0	0
	5	0.0001	0	0.0002	0.0001	0.0003	0	0.0003	0.0003	0	0	0	0	0	0	0	0	0	0.0003	0.0001	0	0.0001	0.0004	0.0001	0	0
	6	0	0	0.0001	0	0	0	0.0002	0	0	0	0	0	0	0	0	0	0	0.0003	0.0001	0	0.0001	0.0005	0.0001	0	0
	7	0.0004	0.0001	0.0006	0.0001	0.0003	0.0002	0.006	0.0013	0	0.0011	0.0001	0	0	0	0	0	0.0001	0.001	0.0006	0.0002	0.0009	0.0019	0.0004	0.0001	0.0001
	8	0	0	0.0001	0	0	0	0.0003	0.0003	0	0	0.0001	0.0002	0	0	0	0	0	0.0001	0.0003	0.0002	0.0005	0.0009	0.0001	0	0
	9	0	0	0	0	0	0	0.0001	0	0	0	0	0	0	0	0	0	0	0.0001	0.0002	0.0002	0.0008	0.0009	0.0002	0.0001	0.0001
	10	0.0001	0.0001	0.0002	0.0001	0.0001	0	0.0009	0.0003	0.0003	0.0017	0.0002	0.0003	0.001	0.0003	0	0.0001	0	0	0	0.0002	0.0033	0.0106	0.0005	0.0001	0.0001
	11	0	0	0	0	0	0	0.0001	0	0	0.0001	0.0001	0.0001	0	0	0	0	0	0	0	0	0.0002	0.003	0.0001	0	0
	12	0	0	0	0	0	0	0.0001	0	0	0.0001	0.0001	0.0002	0.0001	0	0.0002	0.0003	0	0	0	0	0.0001	0.0033	0.0001	0	0
	13	0	0	0	0	0	0	0.0001	0	0	0.0001	0	0.0001	0.0003	0	0.0001	0.0005	0.0001	0.0001	0	0	0.0001	0.0055	0.0002	0	0
	14	0.0001	0	0.0001	0	0	0	0.0003	0.0001	0	0.0002	0.0001	0.0001	0.0004	0.0003	0.0003	0.0009	0.0007	0.0008	0.0002	0.0002	0.0018	0.0419	0.0024	0	0
	15	0	0	0	0	0	0	0.0001	0	0	0	0	0	0.0001	0	0.0001	0.0001	0.0001	0.0002	0.0001	0.0001	0.0004	0.0107	0.0006	0	0
	16	0	0	0.0001	0	0	0	0.0002	0.0001	0	0.0001	0.0001	0.0001	0.0003	0.0002	0.0001	0.0005	0.0002	0.0002	0.0002	0.0002	0.0005	0.0301	0.0013	0	0
	17	0.0001	0.0001	0.0002	0.0001	0.0001	0.0001	0.0009	0.0002	0.0001	0.0002	0.0003	0.0014	0.0033	0.0009	0.0008	0.0037	0.0011	0.0007	0.0002	0.0005	0.0047	0.513	0.0224	0.0001	0.0002
	18	0	0	0	0	0	0	0	0	0	0	0	0	0.0001	0	0	0.0001	0.0001	0.0001	0	0	0.0003	0.0178	0.0004	0	0
	19	0	0	0.0001	0.0001	0	0	0.0002	0.0001	0	0.0001	0.0001	0.0001	0.0001	0.0001	0.0001	0.0003	0.0002	0.0004	0.0002	0.0002	0.0025	0.1372	0.0146	0	0.0001
	20	0	0	0	0	0	0	0	0	0	0	0	0	0	0	0.0001	0.0001	0	0	0	0.0001	0.0002	0.0029	0.0005	0	0
	21	0	0	0	0	0	0	0.0001	0	0	0	0	0	0	0	0	0.0001	0.0001	0	0	0	0.0005	0.0035	0.0003	0	0.0006
	22	0	0	0	0	0	0	0	0	0	0	0	0	0	0	0.0001	0.0002	0.0001	0	0	0	0.0004	0.0041	0.0004	0	0.0003
	23	0	0	0	0	0	0	0	0	0	0	0	0	0	0	0	0	0	0	0	0	0.0001	0.0022	0.0014	0	0.0001
	24	0	0	0	0	0	0	0	0	0	0	0	0	0	0	0	0	0	0	0	0	0.0002	0.0051	0.0022	0.0002	0.0003
	25	0	0	0	0	0	0	0	0	0	0	0	0	0	0	0	0	0	0	0	0	0	0	0	0	0.0072
	Non target strand (NTS)
Lba Target W Sum		1	2	3	4	5	6	7	8	9	10	11	12	13	14	15	16	17	18	19	20	21	22	23	24	25
	NTS	0.0028	0.0022	0.0543	0.0024	0.0023	0.0014	0.0155	0.0031	0.0027	0.0205	0.0037	0.0046	0.0072	0.0509	0.0126	0.0345	0.5554	0.0189	0.1568	0.0039	0.0052	0.0056	0.0038	0.008	0.0072
	TS	0.0052	0.0015	0.0112	0.0087	0.0042	0.0027	0.0312	0.0049	0.0004	0.0038	0.0012	0.0026	0.0057	0.0018	0.0021	0.0072	0.0031	0.006	0.0025	0.0021	0.0182	0.8005	0.049	0.0006	0
Lba	Distance to PAM	1	2	3	4	5	6	7	8	9	10	11	12	13	14	15	16	17	18	19	20	21	22	23	24	25	Target Strand (TS)
Target F	1	0.0005	0	0	0.0001	0	0	0	0	0	0	0	0	0.0001	0	0	0	0	0	0.0001	0	0	0	0	0	0
Fraction of mapped reads	2	0.0012	0.0005	0.0001	0.0002	0.0006	0	0.0001	0	0	0	0	0.0001	0.0002	0	0.0001	0.0001	0.0001	0.0001	0.0003	0	0	0.0006	0.0007	0	0
	3	0.0005	0.0001	0.0005	0.0003	0.0003	0	0.0003	0	0	0	0	0	0.0001	0	0.0001	0	0.0001	0.0001	0.0003	0	0	0.0005	0.0006	0	0
	4	0.0003	0.0001	0.0001	0.0007	0.0003	0	0.0001	0	0	0	0	0	0	0	0.0001	0.0001	0.0001	0.0002	0.0004	0	0	0.0001	0.0002	0	0
	5	0.0004	0.0001	0.0001	0.0008	0.0014	0.0001	0.0004	0.0001	0.0002	0.0002	0	0	0	0	0	0	0.0001	0.0001	0.0004	0	0	0.0004	0.0005	0	0
	6	0.0001	0	0.0001	0.0001	0.0002	0	0	0	0	0	0	0	0	0	0	0	0	0	0.0002	0	0	0.0001	0.0001	0	0
	7	0.0001	0	0	0.0002	0.0002	0	0.0003	0.0001	0.0001	0.0002	0	0	0	0	0	0	0.0001	0.0001	0.0006	0	0.0001	0.0003	0.0005	0.0001	0
	8	0.0001	0	0	0.0001	0.0001	0	0	0	0	0	0	0	0	0	0	0	0	0.0001	0.0005	0	0.0001	0.0002	0.0005	0.0001	0
	9	0.0001	0	0	0.0001	0.0001	0	0	0.0001	0.0001	0	0	0	0	0	0	0	0	0.0001	0.0009	0.0001	0.0002	0.0003	0.0009	0.0002	0.0001
	10	0.0002	0.0001	0.0001	0.0004	0.0003	0.0001	0.0002	0.0002	0.0018	0.0009	0.0001	0.0001	0.0001	0	0.0001	0	0	0	0.0003	0.0001	0.0006	0.0012	0.0025	0.0006	0.0002
	11	0.0004	0.0001	0.0001	0.001	0.0008	0.0002	0.0006	0.0004	0.0027	0.0033	0.001	0.0003	0.0001	0.0002	0.0018	0.0008	0.0005	0	0.0001	0.0001	0.0022	0.0083	0.0071	0.0002	0.0001
	12	0.0002	0.0001	0.0001	0.0003	0.0003	0.0001	0.0002	0.0002	0.0004	0.0005	0.0003	0.0008	0.0001	0.0001	0.0004	0.0005	0.0003	0	0.0001	0	0.0004	0.0047	0.0043	0.0001	0
	13	0.0004	0.0001	0.0001	0.0005	0.0004	0.0001	0.0003	0.0003	0.0007	0.001	0.0003	0.0007	0.0005	0.0001	0.0008	0.002	0.0016	0.0002	0.001	0	0.0022	0.0651	0.0564	0.0001	0.0001
	14	0.0001	0	0	0.0001	0.0001	0	0	0.0001	0.0001	0.0001	0.0001	0.0001	0.0001	0.0001	0.0001	0.0002	0.0002	0.0001	0.0003	0	0.0002	0.0176	0.0188	0.0001	0
	15	0	0	0	0	0	0	0	0	0	0	0	0	0	0	0.0001	0	0.0001	0	0.0002	0	0.0002	0.008	0.0093	0	0
	16	0	0	0	0	0	0	0	0	0	0	0	0	0	0	0	0	0	0	0.0001	0	0.0001	0.005	0.0058	0	0
	17	0.0002	0.0001	0.0001	0.0002	0.0002	0	0.0001	0.0001	0.0002	0.0004	0.0002	0.0008	0.0003	0.0001	0.0003	0.0002	0.0003	0.0001	0.0005	0.0001	0.0012	0.2373	0.3411	0.0003	0.0001
	18	0	0	0	0	0	0	0	0	0	0.0001	0	0.0001	0	0	0	0	0	0	0.0001	0	0.0001	0.0328	0.0158	0	0
	19	0.0001	0	0	0.0001	0.0001	0	0	0	0.0001	0.0001	0.0001	0.0001	0.0001	0	0.0001	0.0001	0.0001	0.0001	0.0024	0	0.0002	0.0046	0.0241	0	0
	20	0	0	0	0	0	0	0	0	0	0	0	0	0	0	0	0	0	0	0.0002	0	0	0.0003	0.0011	0	0
	21	0.0001	0	0	0.0001	0.0001	0	0.0001	0.0001	0.0001	0.0002	0.0001	0.0001	0.0001	0.0001	0.0002	0.0001	0.0002	0.0002	0.0016	0.0001	0.0009	0.0048	0.0113	0.0006	0.0005
	22	0	0	0	0	0	0	0	0	0.0001	0.0001	0	0	0	0	0	0	0	0.0001	0.0002	0	0	0.0017	0.0019	0	0
	23	0	0	0	0	0	0	0	0	0	0	0	0	0	0	0	0	0	0	0.0002	0	0	0.0005	0.0023	0.0001	0
	24	0	0	0	0	0	0	0	0	0	0	0	0	0	0	0	0	0	0	0.0001	0	0	0.0005	0.0013	0.0002	0
	25	0	0	0	0	0	0	0	0	0	0	0	0	0	0	0	0	0	0	0	0	0	0	0	0	0.0017
	Non target strand (NTS)
Lba Target F Sum		1	2	3	4	5	6	7	8	9	10	11	12	13	14	15	16	17	18	19	20	21	22	23	24	25
	NTS	0.0008	0.005	0.0038	0.0028	0.0053	0.0009	0.003	0.0018	0.0033	0.0102	0.0324	0.0145	0.135	0.0386	0.0179	0.011	0.5845	0.049	0.0325	0.0016	0.0217	0.0041	0.0031	0.0021	0.0017
	TS	0.005	0.0013	0.0014	0.0053	0.0055	0.0006	0.0027	0.0017	0.0066	0.0071	0.0022	0.0032	0.0018	0.0007	0.0042	0.0041	0.0038	0.0016	0.0111	0.0005	0.0087	0.3949	0.5071	0.0027	0
Lba	Distance to PAM	1	2	3	4	5	6	7	8	9	10	11	12	13	14	15	16	17	18	19	20	21	22	23	24	25	Target Strand (TS)
Target R	1	0.0002	0	0.0001	0.0001	0.0006	0.0002	0	0	0	0	0	0	0	0.0001	0	0.0001	0.0001	0.0001	0.0003	0.0001	0.0001	0.0006	0.0005	0	0
Fraction of mapped reads	2	0.0001	0	0.0001	0	0.0001	0.0001	0	0	0	0	0	0	0	0	0	0	0	0	0.0001	0	0	0.0002	0.0001	0	0
	3	0.0001	0.0001	0.0006	0.0005	0.0005	0.0009	0.0001	0.0003	0	0	0	0	0	0	0	0	0	0	0	0	0.0002	0.0017	0.0011	0	0
	4	0.0001	0.0001	0.0001	0.0001	0.0001	0.0001	0	0	0	0	0	0	0	0	0	0	0	0	0.0001	0	0.0001	0.0002	0.0001	0	0
	5	0	0	0	0	0.0001	0	0	0	0	0	0	0	0	0	0	0	0	0	0	0	0.0001	0.0003	0.0001	0	0
	6	0.0001	0	0	0.0001	0	0.0001	0	0	0	0	0	0	0	0	0	0	0	0	0.0001	0.0001	0.0001	0.0005	0.0002	0	0
	7	0.0002	0.0001	0.0001	0.0002	0	0.0001	0	0.0001	0	0	0	0	0	0	0	0	0.0001	0.0002	0.0023	0.0006	0.0003	0.0009	0.0005	0.0001	0
	8	0	0	0	0.0001	0	0	0	0.0002	0	0	0	0	0	0	0	0	0	0	0.0003	0.0003	0.0001	0.0005	0.0002	0	0
	9	0	0	0	0.0001	0.0001	0.0001	0.0001	0.0002	0.0001	0	0.0001	0	0	0	0	0	0	0	0.0002	0.0007	0.0004	0.0011	0.0006	0.0001	0.0001
	10	0	0	0	0	0	0	0	0.0001	0	0	0	0	0	0.0001	0	0	0	0	0.0001	0.0002	0.0002	0.0008	0.0004	0.0001	0.0001
	11	0	0	0	0	0	0	0	0	0	0	0.0001	0	0	0	0	0	0	0	0	0	0.0001	0.0005	0.0002	0.0001	0
	12	0	0	0.0001	0.0001	0	0.0001	0.0001	0.0002	0.0001	0.0001	0.0002	0.0002	0.0001	0.0002	0.0001	0.0001	0.0001	0	0	0	0.0017	0.0089	0.0028	0.0001	0.0001
	13	0.0001	0	0	0.0001	0	0	0	0.0001	0	0.0001	0.0001	0	0.0001	0.0002	0.0002	0.0002	0.0002	0	0.0001	0.0001	0.0041	0.0272	0.0045	0.0001	0.0001
	14	0	0	0	0	0	0	0	0.0001	0	0	0.0001	0	0.0001	0.0003	0.0002	0.0003	0.0004	0.0001	0.0002	0.0002	0.0052	0.0342	0.0075	0	0
	15	0	0	0	0.0001	0	0.0001	0	0.0002	0.0001	0.0001	0.0003	0.0001	0.0004	0.0008	0.0001	0.0001	0.0009	0.0004	0.0007	0.0007	0.0217	0.1212	0.027	0.0001	0
	16	0	0	0	0	0	0	0	0	0	0	0.0001	0.0001	0.0002	0.001	0.0001	0.0001	0.0002	0.0001	0.0003	0.0002	0.0054	0.0344	0.01	0	0
	17	0	0	0.0001	0.0001	0	0.0001	0	0.0001	0.0001	0.0001	0.0004	0.0003	0.0003	0.0023	0.0002	0.0001	0.0003	0.0001	0.0001	0.0006	0.0458	0.2905	0.0692	0.0001	0
	18	0	0	0	0	0	0	0	0.0001	0	0	0.0001	0.0001	0.0001	0.0005	0.0001	0.0001	0.0001	0	0.0001	0.0003	0.0126	0.1423	0.0134	0	0
	19	0	0	0	0	0	0	0	0	0	0	0.0001	0	0	0.0001	0	0	0.0001	0	0.0001	0.0001	0.0037	0.0131	0.0031	0	0
	20	0	0	0	0	0	0	0	0	0	0	0	0	0	0	0	0	0	0	0	0	0.0007	0.0024	0.0003	0	0
	21	0	0	0	0	0	0	0	0.0001	0	0	0	0	0	0	0	0	0.0001	0.0001	0.0001	0.0001	0.0021	0.0081	0.0013	0.0001	0.0001
	22	0	0	0	0	0	0	0	0	0	0	0	0	0	0	0	0	0.0001	0	0.0001	0.0001	0.0006	0.0033	0.0003	0	0
	23	0	0	0	0	0	0	0	0	0	0	0	0	0	0	0	0	0	0	0.0001	0.0001	0.0005	0.002	0.0009	0	0
	24	0	0	0	0	0	0	0	0	0	0	0	0	0	0	0	0	0	0	0	0.0001	0.0004	0.0017	0.0006	0.0001	0
	25	0	0	0	0	0	0	0	0	0	0	0	0	0	0	0	0	0	0	0	0	0	0	0	0	0.0002
	Non target strand (NTS)
Lba Target R Sum		1	2	3	4	5	6	7	8	9	10	11	12	13	14	15	16	17	18	19	20	21	22	23	24	25
	NTS	0.0032	0.0008	0.0061	0.0011	0.0006	0.0013	0.0058	0.0017	0.004	0.0021	0.001	0.0154	0.0376	0.0489	0.1751	0.0522	0.4109	0.1699	0.0204	0.0034	0.0122	0.0045	0.0036	0.0029	0.0002
	TS	0.0009	0.0003	0.0012	0.0016	0.0015	0.0019	0.0003	0.0018	0.0004	0.0004	0.0016	0.0008	0.0013	0.0056	0.001	0.0011	0.0027	0.0011	0.0054	0.0046	0.1062	0.6966	0.1449	0.001	0
Lba	Distance to PAM	1	2	3	4	5	6	7	8	9	10	11	12	13	14	15	16	17	18	19	20	21	22	23	24	25	Target Strand (TS)
Target G	1	0.0002	0	0.0002	0.0001	0.0012	0	0	0	0	0	0	0	0	0	0.0001	0.0003	0.0002	0.0002	0.0001	0	0.0001	0.0002	0.0006	0	0
Fraction of mapped reads	2	0	0	0.0001	0	0.0002	0	0	0	0	0	0	0	0	0	0	0	0	0	0	0	0	0.0001	0.0001	0	0
	3	0.0001	0.0001	0.0002	0.0001	0.0009	0.0001	0.0005	0	0	0	0	0	0	0	0	0.0001	0.0001	0.0002	0.0001	0.0001	0.0002	0.0009	0.0017	0	0
	4	0	0.0001	0	0.0001	0.0004	0	0.0001	0	0	0	0	0	0	0	0	0.0001	0.0001	0.0001	0.0001	0	0.0001	0.0002	0.0004	0	0
	5	0.0001	0.0002	0.0002	0.0001	0.002	0.0001	0.0001	0.0004	0	0	0	0	0	0	0	0.0001	0.0001	0.0002	0.0002	0.0002	0.0003	0.0015	0.0024	0.0001	0.0001
	6	0	0.0001	0.0001	0.0001	0.0002	0	0	0.0001	0	0	0	0	0	0	0	0	0.0001	0.0002	0.0003	0.0002	0.0002	0.0007	0.0008	0.0001	0
	7	0	0	0	0	0.0001	0	0.0001	0	0	0	0	0	0	0	0	0	0	0.0002	0.0002	0.0001	0.0001	0.0004	0.0005	0.0001	0
	8	0	0	0	0	0.0001	0	0.0001	0.0001	0	0	0	0	0	0	0	0	0	0	0.0001	0.0001	0.0001	0.0004	0.0004	0	0
	9	0	0	0	0	0.0001	0	0.0001	0.0001	0	0	0	0	0	0	0	0	0	0	0.0001	0.0002	0.0001	0.0002	0.0004	0.0002	0.0001
	10	0	0	0	0	0	0	0	0.0001	0	0	0	0	0	0	0	0	0	0	0	0.0001	0.0001	0.0002	0.0003	0.0001	0
	11	0	0	0	0	0	0	0	0.0001	0	0	0.0001	0	0	0	0	0	0	0	0	0	0.0001	0.0003	0.0004	0.0001	0.0001
	12	0	0	0	0	0	0	0	0	0	0	0	0	0	0	0.0001	0	0	0	0	0	0.0001	0.0003	0.0003	0.0001	0.0001
	13	0	0	0.0001	0	0.0002	0.0001	0.0001	0.0003	0.0001	0.0001	0.0003	0.0001	0.0004	0.0002	0.0011	0.0017	0.0002	0.0005	0.0001	0.0004	0.0059	0.0217	0.0089	0.0001	0
	14	0	0	0	0	0	0	0	0	0	0	0.0001	0	0	0	0.0001	0.0003	0.0002	0.0004	0.0002	0.0003	0.0037	0.009	0.0081	0.0002	0
	15	0	0	0	0	0	0	0	0	0	0	0.0001	0	0	0	0.0001	0.0002	0.0001	0.0005	0.0002	0.0001	0.0027	0.0089	0.0089	0.0002	0
	16	0	0	0	0	0.0002	0.0001	0.0001	0.0002	0.0001	0.0001	0.0004	0.0002	0.0002	0.0003	0.0009	0.0014	0.0001	0.0003	0.0002	0.0002	0.0051	0.0215	0.0348	0.0004	0.0001
	17	0	0	0.0001	0	0.0004	0.0006	0.001	0.0002	0.0006	0.0002	0.0011	0.0008	0.0007	0.0008	0.0032	0.0041	0.0001	0.0006	0.0001	0.0006	0.0406	0.1439	0.3471	0.0014	0.0005
	18	0	0	0	0	0.0001	0	0.0001	0	0	0	0.0001	0.0001	0.0001	0.0001	0.0002	0.0003	0	0.0001	0	0.0001	0.0066	0.0306	0.0398	0.0002	0
	19	0	0	0	0	0.0001	0	0	0.0001	0	0	0.0001	0	0.0001	0.0001	0.0002	0.0002	0.0001	0.0001	0.0001	0.0002	0.0176	0.0236	0.1116	0.0002	0.0001
	20	0	0	0	0	0	0	0	0	0	0	0	0	0	0	0.0001	0.0001	0	0	0	0.0001	0.0013	0.0021	0.0061	0.0001	0
	21	0	0	0	0	0	0	0	0	0	0	0	0	0	0	0.0001	0	0	0	0.0001	0.0001	0.0007	0.0013	0.0026	0.0001	0.0001
	22	0	0	0	0	0	0	0	0	0	0	0	0	0	0	0	0	0	0	0	0	0.0005	0.0015	0.0023	0	0.0001
	23	0	0	0	0	0	0	0	0	0	0	0	0	0	0	0	0	0	0	0	0	0.0003	0.0004	0.0016	0	0
	24	0	0	0	0	0	0	0	0	0	0	0	0	0	0	0	0	0	0	0	0	0.0003	0.0013	0.0016	0.0002	0
	25	0	0	0	0	0	0	0	0	0	0	0	0	0	0	0	0	0	0	0	0	0	0	0	0	0.001
	Non target strand (NTS)
Lba Target G Sum		1	2	3	4	5	6	7	8	9	10	11	12	13	14	15	16	17	18	19	20	21	22	23	24	25
	NTS	0.0035	0.0005	0.0054	0.0018	0.0084	0.0032	0.0018	0.0014	0.0016	0.0009	0.0012	0.001	0.0426	0.0226	0.022	0.0669	0.5487	0.0785	0.1545	0.0099	0.0051	0.0044	0.0023	0.0034	0.001
	TS	0.0004	0.0005	0.001	0.0005	0.0062	0.001	0.0023	0.0017	0.0008	0.0004	0.0023	0.0012	0.0015	0.0015	0.0062	0.0089	0.0014	0.0036	0.0022	0.0031	0.0868	0.2712	0.5817	0.0039	0
Lba	Distance to PAM	1	2	3	4	5	6	7	8	9	10	11	12	13	14	15	16	17	18	19	20	21	22	23	24	25	Target Strand (TS)
Target D	1	0	0	0	0	0	0	0	0	0	0	0	0	0	0	0	0	0	0.0001	0	0	0	0.0001	0.0001	0	0
Fraction of mapped reads	2	0	0	0	0	0.0001	0	0	0	0	0	0	0	0	0	0	0	0	0.0001	0	0	0	0.0001	0.0001	0	0
	3	0	0.0001	0.0001	0	0	0.0001	0.0001	0	0	0	0	0	0	0	0	0	0	0.0002	0.0001	0	0.0001	0.0002	0.0002	0.0001	0.0001
	4	0.0001	0.0001	0.0002	0.0003	0.0002	0.0001	0.0003	0.0002	0	0	0	0	0	0	0	0	0	0.0002	0.0001	0.0001	0.0001	0.0009	0.0003	0.0001	0.0002
	5	0.0001	0.0001	0.0001	0.0002	0.0006	0.0004	0.0003	0.0006	0.0003	0.0001	0.0002	0	0	0	0	0	0	0.0001	0	0	0	0.0025	0.0002	0.0001	0.0001
	6	0	0	0	0	0	0.0001	0	0	0	0	0.0001	0	0	0	0	0	0	0	0	0	0	0.0001	0.0001	0	0
	7	0	0	0	0	0	0	0	0	0	0	0.0001	0	0	0	0	0	0	0	0	0	0	0.0001	0	0	0
	8	0	0	0	0	0	0.0001	0.0001	0.0002	0	0	0.0003	0	0	0	0	0	0	0	0	0	0.0001	0.0008	0.0001	0.0001	0.0001
	9	0	0	0	0.0001	0	0	0	0	0	0	0	0	0	0	0	0	0	0	0	0	0.0002	0.0007	0.0001	0.0001	0.0001
	10	0	0	0	0	0	0	0	0	0	0.0001	0.0004	0	0	0	0	0	0	0	0	0	0.0001	0.0012	0.0001	0.0001	0.0002
	11	0	0	0	0.0001	0.0001	0.0001	0.0001	0.0001	0.0001	0.0008	0.0078	0.0003	0.0001	0.0002	0.0001	0.0001	0.0001	0	0	0	0.0002	0.031	0.0006	0	0
	12	0	0	0	0	0	0	0	0	0	0.0001	0.0005	0.0001	0	0	0	0	0.0001	0	0	0	0	0.0054	0.0001	0	0
	13	0	0	0	0	0	0	0	0	0	0.0001	0.0004	0.0001	0.0001	0	0	0.0001	0.0002	0.0001	0.0001	0	0.0001	0.0145	0.0002	0	0
	14	0	0	0	0	0	0	0	0	0.0001	0.0002	0.001	0.0001	0.0002	0.0003	0.0002	0.0002	0.0009	0.0006	0.0003	0.0002	0.0002	0.0382	0.0006	0	0
	15	0	0	0	0	0	0	0	0	0	0.0001	0.0004	0.0001	0.0001	0.0001	0.0002	0.0002	0.0003	0.0004	0.0003	0.0002	0.0003	0.0437	0.0007	0	0
	16	0	0	0	0	0	0	0	0	0	0.0001	0.0006	0.0001	0.0001	0.0001	0.0001	0.0001	0.0003	0.0002	0.0003	0.0002	0.0001	0.0258	0.0005	0	0
	17	0	0	0	0	0.0001	0.0001	0.0002	0	0	0.0001	0.0083	0.0013	0.0016	0.0008	0.0001	0.0001	0.0011	0.0005	0.0004	0.0006	0.0008	0.5868	0.0083	0.0001	0
	18	0	0	0	0	0	0	0	0	0	0	0.001	0.0002	0.0002	0.0001	0	0	0.0001	0.0002	0.0001	0.0002	0.0002	0.1538	0.0012	0	0
	19	0	0	0	0	0	0	0	0	0	0	0	0	0	0	0	0	0	0	0	0	0	0.0087	0.0002	0	0
	20	0	0	0	0	0	0	0	0	0	0	0.0001	0	0	0	0	0	0	0	0	0.0001	0	0.0021	0.0001	0	0
	21	0	0	0	0	0	0	0	0	0	0	0.0001	0	0	0	0	0	0	0	0	0	0.0002	0.0027	0.0001	0	0.0001
	22	0	0	0	0	0	0	0	0	0	0	0	0	0	0	0	0	0	0	0	0	0	0.0019	0	0	0
	23	0	0	0	0	0	0	0	0	0	0	0	0	0	0	0	0	0	0	0	0	0	0.002	0.0001	0	0
	24	0	0	0	0	0	0	0	0	0	0	0	0	0	0	0	0	0	0	0	0	0	0.0034	0.0002	0	0
	25	0	0	0	0	0	0	0	0	0	0	0	0	0	0	0	0	0	0	0	0	0	0	0	0	0.0006
	Non target strand (NTS)
Lba Target D Sum		1	2	3	4	5	6	7	8	9	10	11	12	13	14	15	16	17	18	19	20	21	22	23	24	25
	NTS	0.0003	0.0004	0.0014	0.0035	0.006	0.0004	0.0002	0.0019	0.0013	0.0022	0.0419	0.0063	0.016	0.0433	0.0471	0.0286	0.6113	0.1573	0.0089	0.0024	0.0032	0.0019	0.0021	0.0036	0.0006
	TS	0.0002	0.0003	0.0004	0.0007	0.0011	0.001	0.0011	0.0011	0.0005	0.0017	0.0213	0.0023	0.0024	0.0016	0.0007	0.0008	0.0031	0.0027	0.0017	0.0016	0.0027	0.9267	0.0142	0.0007	0
Fno	Distance to PAM	1	2	3	4	5	6	7	8	9	10	11	12	13	14	15	16	17	18	19	20	21	22	23	24	25	Target Strand (TS)
Target W	1	0.0002	0	0	0	0	0	0.0001	0	0	0	0	0	0	0	0.0001	0.0001	0.0001	0.0006	0.0001	0	0.0001	0.0013	0.0008	0	0
Fraction of mapped reads	2	0	0	0	0	0	0	0	0	0	0	0	0	0	0	0	0.0001	0.0001	0.0004	0.0001	0	0.0001	0.0002	0.0001	0	0
	3	0.0001	0.0001	0.0005	0.0002	0	0.0001	0.0003	0.0001	0	0	0	0	0	0	0.0001	0.0001	0.0001	0.0006	0.0002	0.0001	0.0003	0.014	0.0075	0	0
	4	0	0	0	0	0	0	0	0	0	0	0	0	0	0	0	0	0	0.0002	0	0	0.0001	0.0002	0.0001	0	0
	5	0.0001	0.0001	0	0.0001	0	0	0	0	0	0	0	0	0	0	0	0	0.0001	0.0003	0.0001	0	0.0001	0.0004	0.0003	0	0
	6	0	0	0	0	0	0	0	0	0	0	0	0	0	0	0	0	0.0001	0.0004	0.0001	0	0.0001	0.0002	0.0002	0	0
	7	0	0	0	0	0	0.0001	0.0007	0.0002	0	0	0	0	0	0	0	0	0.0001	0.0018	0.0016	0.0004	0.0016	0.0019	0.0012	0.0001	0.0001
	8	0	0	0	0	0	0	0	0.0002	0	0	0	0	0	0	0	0	0	0.0002	0.0006	0.0005	0.001	0.0005	0.0003	0	0
	9	0	0	0	0	0	0	0	0	0	0	0	0	0	0	0	0	0	0.0001	0.0003	0.0004	0.0012	0.0002	0.0002	0.0001	0.0001
	10	0	0	0	0	0	0	0	0.0001	0.0001	0.0002	0.0001	0	0	0	0	0	0	0	0	0.0001	0.0013	0.0027	0.0012	0	0.0001
	11	0	0	0	0	0	0	0	0	0	0.0001	0.0002	0	0	0	0	0	0	0	0	0	0.0001	0.0004	0.0002	0	0
	12	0	0	0	0	0	0	0	0	0	0	0.0001	0	0	0	0	0	0	0	0	0	0	0.0006	0.0003	0	0
	13	0	0	0	0	0	0	0	0	0	0	0	0	0	0	0	0	0	0	0	0	0	0.0005	0.0003	0	0
	14	0	0	0	0	0	0	0	0.0001	0	0.0001	0.0002	0.0001	0.0001	0.0003	0.0003	0.0011	0.0008	0.0003	0.0003	0.0002	0.0024	0.0141	0.0074	0	0
	15	0	0	0	0	0	0	0	0	0	0	0	0	0	0	0.0001	0	0.0001	0	0	0	0.0001	0.0016	0.0008	0	0
	16	0	0	0	0	0	0	0	0	0	0	0.0001	0	0.0001	0.0001	0.0001	0.0002	0.0002	0.0002	0.0002	0.0001	0.0005	0.0082	0.0053	0	0
	17	0.0001	0	0.0001	0	0	0.0001	0.0007	0.0002	0.0001	0.0001	0.0003	0.0003	0.0008	0.0027	0.001	0.0021	0.001	0.0004	0.0003	0.0002	0.0021	0.2247	0.3335	0.0002	0.0008
	18	0	0	0	0	0	0	0	0	0	0	0	0	0	0	0.0001	0.0001	0.0001	0.0001	0	0	0.0001	0.0102	0.0085	0.0001	0
	19	0	0	0	0	0	0	0	0.0001	0	0.0001	0.0001	0.0001	0.0001	0.0001	0.0003	0.0003	0.0002	0.0002	0.0001	0.0001	0.0005	0.0535	0.2155	0.0001	0.0004
	20	0	0	0	0	0	0	0	0	0	0	0	0	0	0	0.0001	0.0001	0	0	0	0	0	0.0003	0.0011	0	0
	21	0	0	0	0	0	0	0	0	0	0	0	0	0	0.0001	0	0.0001	0	0	0	0	0.0002	0.0006	0.0012	0	0
	22	0	0	0	0	0	0	0	0	0	0	0	0	0	0	0.0001	0.0003	0.0001	0	0	0	0.0001	0.0023	0.001	0	0
	23	0	0	0	0	0	0	0	0	0	0	0	0	0	0	0	0	0	0	0	0	0	0.0008	0.0071	0	0
	24	0	0	0	0	0	0	0	0	0	0	0	0	0	0	0	0	0	0	0	0	0	0.001	0.0023	0.0001	0.0001
	25	0	0	0	0	0	0	0	0	0	0	0	0	0	0	0	0	0	0	0	0	0	0	0	0	0.0039
	Non target strand (NTS)
Fno Target W Sum		1	2	3	4	5	6	7	8	9	10	11	12	13	14	15	16	17	18	19	20	21	22	23	24	25
	NTS	0.0035	0.0011	0.0244	0.0006	0.0016	0.0011	0.0098	0.0033	0.0026	0.0059	0.001	0.001	0.0008	0.0278	0.0027	0.0153	0.5718	0.0193	0.2718	0.0016	0.0022	0.0039	0.0079	0.0035	0.0039
	TS	0.0005	0.0002	0.0006	0.0003	0	0.0003	0.0018	0.001	0.0002	0.0006	0.0011	0.0005	0.0011	0.0033	0.0023	0.0046	0.0031	0.0058	0.004	0.0021	0.012	0.3404	0.5964	0.0007	0
Fno	Distance to PAM	1	2	3	4	5	6	7	8	9	10	11	12	13	14	15	16	17	18	19	20	21	22	23	24	25	Target Strand (TS)
Target F	1	0.0001	0	0	0	0	0	0	0	0	0	0	0	0.0001	0	0	0	0	0	0.0001	0	0	0.0003	0.0003	0	0
Fraction of mapped reads	2	0.0001	0.0001	0	0.0001	0.0001	0	0	0	0	0	0	0.0001	0.0002	0.0001	0.0001	0.0001	0.0001	0.0001	0.0003	0	0	0.001	0.0014	0	0
	3	0	0	0.0001	0	0	0	0	0	0	0	0	0	0.0001	0	0.0001	0.0001	0.0001	0.0001	0.0004	0	0	0.0003	0.0005	0	0
	4	0	0	0	0.0002	0.0001	0	0	0	0	0	0	0	0	0	0.0001	0.0001	0.0002	0.0002	0.0006	0	0.0001	0.0002	0.0003	0	0
	5	0	0	0	0.0001	0.0005	0	0	0	0	0	0	0	0	0	0	0	0.0001	0.0001	0.0005	0	0.0001	0.0004	0.0006	0	0
	6	0	0	0	0	0	0	0	0	0	0	0	0	0	0	0	0	0	0	0.0002	0	0	0.0001	0.0001	0	0
	7	0	0	0	0	0	0	0.0002	0	0	0	0	0	0	0	0	0	0.0001	0.0001	0.0008	0	0.0001	0.001	0.0012	0.0001	0
	8	0	0	0	0	0	0	0	0	0	0	0	0	0	0	0	0	0	0.0001	0.0006	0	0.0001	0.0003	0.0006	0.0001	0
	9	0	0	0	0	0	0	0	0	0	0	0	0	0	0	0	0	0	0.0001	0.0011	0.0001	0.0002	0.0004	0.001	0.0003	0.0001
	10	0	0	0	0	0	0	0	0	0.0001	0.0001	0	0	0	0	0	0	0	0	0.0003	0.0001	0.0005	0.001	0.0027	0.0007	0.0002
	11	0	0	0	0	0	0	0	0	0.0001	0.0002	0.0001	0	0	0	0	0	0	0	0	0	0.0007	0.0028	0.003	0.0003	0.0001
	12	0	0	0	0	0	0	0	0	0.0001	0	0.0001	0.0001	0.0001	0	0	0	0	0	0	0	0.0003	0.0055	0.0046	0.0001	0.0001
	13	0	0	0	0	0.0001	0	0	0	0.0001	0	0	0.0001	0.0003	0.0001	0.0001	0.0001	0.0001	0	0.0001	0	0.0006	0.0224	0.0237	0.0002	0.0001
	14	0	0	0	0	0	0	0	0	0	0	0	0	0.0001	0	0	0.0001	0	0	0.0001	0	0.0001	0.0018	0.0034	0	0
	15	0	0	0	0	0	0	0	0	0	0	0	0	0	0	0.0001	0	0.0001	0	0.0002	0	0.0001	0.0013	0.0021	0	0
	16	0	0	0	0	0	0	0	0	0	0	0	0	0	0	0	0	0	0	0.0002	0	0	0.0009	0.0014	0	0
	17	0.0001	0	0.0001	0.0001	0.0004	0	0.0001	0.0001	0.0004	0.0004	0.0007	0.0012	0.0048	0.0007	0.0016	0.0004	0.0005	0.0001	0.0018	0	0.0008	0.2592	0.4875	0.0026	0.0005
	18	0	0	0	0	0	0	0	0	0	0	0	0	0.0002	0	0.0001	0	0	0	0.0001	0	0.0001	0.0349	0.0233	0.0003	0
	19	0	0	0	0	0	0	0	0	0	0	0	0	0	0	0	0	0	0	0.0005	0	0	0.0004	0.0126	0.0001	0
	20	0	0	0	0	0	0	0	0	0	0	0	0	0	0	0	0	0	0	0	0	0	0	0.0003	0	0
	21	0	0	0	0	0	0	0	0	0	0	0	0	0	0	0	0	0	0	0.0001	0	0.0003	0.0044	0.0264	0.0009	0.0006
	22	0	0	0	0	0	0	0	0	0	0	0	0	0	0	0	0	0	0	0	0	0	0.0011	0.0009	0	0
	23	0	0	0	0	0	0	0	0	0	0	0	0	0	0	0	0	0	0	0	0	0	0.0002	0.0051	0	0
	24	0	0	0	0	0	0	0	0	0	0	0	0	0	0	0	0	0	0	0	0	0	0.0001	0.0006	0.0002	0
	25	0	0	0	0	0	0	0	0	0	0	0	0	0	0	0	0	0	0	0	0	0	0	0	0	0.0027
	Non target strand (NTS)
Fno Target F Sum		1	2	3	4	5	6	7	8	9	10	11	12	13	14	15	16	17	18	19	20	21	22	23	24	25
	NTS	0.0009	0.0039	0.0018	0.0021	0.0024	0.0004	0.0036	0.0018	0.0033	0.0057	0.0073	0.011	0.0481	0.0056	0.0039	0.0025	0.7641	0.059	0.0136	0.0003	0.0327	0.002	0.0053	0.0009	0.0027
	TS	0.0003	0.0001	0.0002	0.0005	0.0012	0	0.0003	0.0001	0.0008	0.0007	0.0009	0.0015	0.0059	0.0009	0.0022	0.0009	0.0013	0.0009	0.008	0.0002	0.0041	0.34	0.6036	0.0059	0
Fno	Distance to PAM	1	2	3	4	5	6	7	8	9	10	11	12	13	14	15	16	17	18	19	20	21	22	23	24	25	Target Strand (TS)
Target R	1	0.0001	0	0.0001	0.0001	0	0	0	0	0	0	0	0	0	0.0001	0	0.0001	0.0001	0.0001	0.0002	0.0001	0.0001	0.0005	0.0011	0	0
Fraction of mapped reads	2	0.0001	0.0001	0.0001	0.0001	0	0	0	0	0	0	0	0	0	0	0	0	0	0	0.0001	0	0	0.0001	0.0002	0	0
	3	0.0001	0	0.0001	0	0	0	0	0	0	0	0	0	0	0	0	0	0	0	0	0	0	0.0002	0.0003	0	0
	4	0.0001	0.0001	0.0001	0.0001	0	0	0	0	0	0	0	0	0	0	0	0	0	0	0.0001	0	0	0.0001	0.0001	0	0
	5	0	0	0	0.0001	0	0	0	0	0	0	0	0	0	0	0	0	0	0	0	0	0	0.0001	0.0001	0	0
	6	0.0001	0.0001	0	0.0001	0	0.0001	0	0	0	0	0	0	0	0	0	0	0	0	0.0001	0.0001	0.0001	0.0001	0.0002	0	0
	7	0.0001	0.0001	0.0001	0.0002	0	0.0001	0.0001	0.0001	0	0	0	0	0	0	0	0	0.0001	0.0001	0.0005	0.0003	0.0002	0.0003	0.0005	0.0001	0
	8	0	0	0	0.0001	0	0	0	0.0001	0	0	0	0	0	0	0	0	0	0	0.0001	0.0001	0	0.0001	0.0003	0	0
	9	0.0001	0	0	0.0001	0.0001	0.0001	0.0001	0.0001	0	0.0001	0.0001	0	0	0	0	0	0	0	0.0001	0.0002	0.0001	0.0002	0.0005	0.0001	0.0001
	10	0	0	0	0	0	0.0001	0.0001	0.0001	0	0.0001	0.0001	0	0	0	0	0	0	0	0	0.0001	0.0001	0.0002	0.0004	0.0001	0
	11	0	0	0	0	0	0	0	0	0	0	0	0	0	0	0	0	0	0	0	0	0	0.0002	0.0003	0	0
	12	0	0	0	0.0001	0	0.0001	0	0.0001	0.0001	0.0001	0.0001	0.0001	0.0001	0	0	0	0	0	0	0	0.0002	0.0013	0.002	0.0001	0.0001
	13	0	0	0	0.0001	0	0	0	0.0001	0	0.0001	0.0001	0	0.0001	0.0001	0	0	0	0	0	0	0.0002	0.0007	0.0005	0.0001	0
	14	0	0	0	0	0	0	0	0	0	0	0.0001	0	0.0001	0	0.0001	0.0001	0.0001	0	0	0.0001	0.0022	0.0034	0.0047	0	0
	15	0	0	0	0.0001	0	0	0.0001	0.0001	0	0.0001	0.0002	0.0001	0.0003	0.0002	0.0002	0.0003	0.0013	0.0003	0.0005	0.0003	0.0092	0.0166	0.027	0.0007	0
	16	0	0	0	0	0	0	0	0	0	0	0.0001	0	0.0001	0.0001	0	0.0001	0.0001	0.0001	0.0001	0.0001	0.0011	0.0024	0.0047	0.0001	0
	17	0.0001	0	0	0.0001	0	0.0001	0	0.0001	0.0001	0.0001	0.0003	0.0004	0.0004	0.0005	0.0004	0.0002	0.0004	0.0001	0.0002	0.0002	0.0058	0.0992	0.4177	0.0016	0.0005
	18	0	0	0	0	0	0	0	0.0001	0	0.0001	0.0001	0.0001	0.0001	0.0001	0.0001	0.0001	0.0001	0	0.0001	0.0002	0.0024	0.1097	0.15	0.0006	0.0002
	19	0	0	0	0	0	0	0	0	0	0	0.0001	0	0.0001	0.0001	0	0.0001	0.0001	0	0.0001	0.0001	0.0004	0.0047	0.0756	0.0001	0.0001
	20	0	0	0	0	0	0	0	0	0	0	0	0	0	0	0	0	0	0	0	0	0	0.0009	0.0011	0	0
	21	0	0	0	0	0	0	0	0	0	0	0.0001	0	0	0	0	0	0.0001	0.0001	0.0001	0.0001	0.0001	0.0013	0.0028	0.0001	0
	22	0	0	0	0	0	0	0	0	0	0	0.0001	0	0	0	0	0	0.0001	0.0001	0.0001	0.0001	0.0001	0.0008	0.0008	0	0
	23	0	0	0	0	0	0	0	0	0	0	0	0	0	0	0	0	0	0	0.0001	0.0001	0.0001	0.0002	0.0024	0	0
	24	0	0	0	0	0	0	0	0	0	0	0	0	0	0	0	0	0.0001	0	0.0001	0.0001	0.0001	0.0004	0.0008	0.0002	0
	25	0	0	0	0	0	0	0	0	0	0	0	0	0	0	0	0	0	0	0	0	0	0	0	0	0.0004
	Non target strand (NTS)
Fno Target R Sum		1	2	3	4	5	6	7	8	9	10	11	12	13	14	15	16	17	18	19	20	21	22	23	24	25
	NTS	0.0027	0.0008	0.0007	0.0007	0.0003	0.001	0.0029	0.0008	0.0021	0.0014	0.0005	0.0045	0.0021	0.0109	0.0576	0.0091	0.5285	0.2641	0.0816	0.002	0.0048	0.0022	0.0029	0.0018	0.0004
	TS	0.0008	0.0004	0.0005	0.0013	0.0001	0.0006	0.0004	0.0009	0.0002	0.0007	0.0015	0.0007	0.0013	0.0012	0.0008	0.001	0.0026	0.0009	0.0026	0.0023	0.0225	0.2437	0.6941	0.0039	0
Fno	Distance to PAM	1	2	3	4	5	6	7	8	9	10	11	12	13	14	15	16	17	18	19	20	21	22	23	24	25	Target Strand (TS)
Target G	1	0.0001	0	0	0	0	0	0	0	0	0	0	0	0	0	0.0001	0.0002	0.0002	0.0002	0.0001	0	0.0001	0.0012	0.0039	0.0001	0
Fraction of mapped reads	2	0	0	0	0	0	0	0	0	0	0	0	0	0	0	0	0	0	0	0	0	0	0.0001	0.0002	0	0
	3	0	0	0.0001	0	0	0	0	0	0	0	0	0	0	0	0	0.0001	0.0001	0.0002	0.0001	0	0.0002	0.0016	0.0028	0.0001	0
	4	0	0	0	0	0	0	0	0	0	0	0	0	0	0	0	0.0001	0.0001	0.0001	0.0001	0	0	0.0002	0.0005	0	0
	5	0	0.0001	0.0001	0.0001	0.0001	0	0	0	0	0	0	0	0	0	0	0.0001	0.0001	0.0002	0.0001	0.0001	0.0001	0.0005	0.0016	0.0001	0.0001
	6	0	0.0001	0.0001	0.0001	0.0001	0	0	0	0	0	0	0	0	0	0	0	0.0001	0.0003	0.0004	0.0002	0.0001	0.0005	0.001	0.0001	0
	7	0	0	0	0	0	0	0	0	0	0	0	0	0	0	0	0	0	0.0002	0.0004	0.0001	0.0001	0.0002	0.0006	0.0001	0
	8	0	0	0	0	0	0	0	0	0	0	0	0	0	0	0	0	0	0	0.0001	0.0001	0	0.0001	0.0002	0	0
	9	0	0	0	0	0	0	0	0.0001	0	0	0	0	0	0	0	0	0	0	0.0002	0.0006	0.0002	0.0004	0.001	0.0001	0.0001
	10	0	0	0	0	0	0	0	0	0	0	0	0	0	0	0	0	0	0	0	0.0001	0	0.0001	0.0002	0.0001	0
	11	0	0	0	0	0	0	0	0	0	0	0	0	0	0	0	0	0	0	0	0.0001	0.0001	0.0001	0.0003	0.0001	0.0001
	12	0	0	0	0	0	0	0	0	0	0	0	0	0	0	0	0	0	0	0	0	0.0001	0.0007	0.0014	0.0001	0
	13	0	0	0	0	0	0	0	0	0	0	0.0001	0	0	0	0.0004	0.0003	0	0.0001	0.0001	0.0001	0.0019	0.0065	0.0062	0.0001	0
	14	0	0	0	0	0	0	0	0	0	0	0	0	0	0	0.0001	0.0001	0	0	0	0	0.0005	0.0028	0.0035	0.0001	0
	15	0	0	0	0	0	0	0	0	0	0	0	0	0	0	0.0004	0.0002	0.0001	0.0002	0.0001	0	0.0007	0.0024	0.0059	0.0001	0
	16	0	0	0	0	0	0	0	0.0001	0.0001	0	0.0001	0.0001	0.0001	0.0002	0.0015	0.0007	0.0001	0.0005	0.0003	0.0003	0.0026	0.0069	0.0273	0.0008	0.0002
	17	0	0	0.0001	0	0.0002	0.0003	0.0005	0.0003	0.0007	0.0002	0.0009	0.0009	0.0009	0.0015	0.01	0.0042	0.0002	0.0013	0.0002	0.0004	0.0154	0.0482	0.5849	0.0129	0.0037
	18	0	0	0	0	0	0	0	0	0	0	0.0001	0	0.0001	0.0001	0.0004	0.0002	0	0.0001	0	0.0001	0.0033	0.0122	0.073	0.0013	0.0007
	19	0	0	0	0	0	0	0	0	0	0	0	0	0	0.0001	0.0002	0.0001	0	0.0001	0.0001	0.0001	0.002	0.0027	0.0864	0.0009	0.0004
	20	0	0	0	0	0	0	0	0	0	0	0	0	0	0	0.0001	0	0	0	0	0	0.0001	0.0001	0.0013	0.0001	0
	21	0	0	0	0	0	0	0	0	0	0	0	0	0	0	0	0	0	0	0	0	0.0001	0.0003	0.0029	0.0001	0.0002
	22	0	0	0	0	0	0	0	0	0	0	0	0	0	0	0	0	0	0	0	0	0.0001	0.0004	0.0013	0	0.0001
	23	0	0	0	0	0	0	0	0	0	0	0	0	0	0	0	0	0	0	0	0	0.0001	0.0001	0.002	0	0
	24	0	0	0	0	0	0	0	0	0	0	0	0	0	0	0	0	0	0	0	0	0.0001	0.0007	0.0015	0.0006	0
	25	0	0	0	0	0	0	0	0	0	0	0	0	0	0	0	0	0	0	0	0	0	0	0	0	0.0029
	Non target strand (NTS)
Fno Target G Sum		1	2	3	4	5	6	7	8	9	10	11	12	13	14	15	16	17	18	19	20	21	22	23	24	25
	NTS	0.0062	0.0003	0.0053	0.0011	0.0034	0.0031	0.0017	0.0005	0.0027	0.0005	0.0008	0.0023	0.0158	0.0071	0.0101	0.0419	0.6879	0.0916	0.0931	0.0017	0.0036	0.0019	0.0022	0.0029	0.0029
	TS	0.0001	0.0002	0.0004	0.0002	0.0004	0.0003	0.0005	0.0005	0.0008	0.0002	0.0012	0.001	0.0011	0.0019	0.0132	0.0063	0.001	0.0035	0.0023	0.0023	0.0279	0.089	0.8099	0.0179	0
Fno	Distance to PAM	1	2	3	4	5	6	7	8	9	10	11	12	13	14	15	16	17	18	19	20	21	22	23	24	25	Target Strand (TS)
Target D	1	0	0	0	0	0	0	0	0	0	0	0	0	0	0	0	0	0	0	0	0	0	0.0001	0	0	0
Fraction of mapped reads	2	0	0	0	0	0	0	0	0	0	0	0	0	0	0	0	0	0	0.0001	0	0	0	0.0003	0.0001	0	0
	3	0	0	0	0	0	0	0	0	0	0	0	0	0	0	0	0	0	0.0001	0	0	0	0.001	0.0002	0	0
	4	0	0	0.0001	0.0001	0	0	0	0	0	0	0	0	0	0	0	0	0	0.0001	0	0	0.0001	0.0072	0.0013	0	0
	5	0	0.0001	0	0.0001	0	0	0	0	0	0	0.0001	0	0	0	0	0	0	0.0001	0	0	0	0.0035	0.0006	0	0
	6	0	0	0	0	0	0	0	0	0	0	0	0	0	0	0	0	0	0.0001	0.0002	0.0001	0.0001	0.0001	0	0	0
	7	0	0	0	0	0	0	0	0	0	0	0	0	0	0	0	0	0	0	0.0001	0.0001	0.0002	0.0003	0.0001	0	0
	8	0	0	0	0	0	0	0	0	0	0	0	0	0	0	0	0	0	0	0.0001	0.0001	0.0004	0.0012	0.0002	0	0
	9	0	0	0	0.0001	0	0	0	0	0	0	0	0	0	0	0	0	0	0	0	0.0001	0.0009	0.0009	0.0001	0	0
	10	0	0	0	0	0	0	0	0	0	0.0001	0	0	0	0	0	0	0	0	0	0	0.0001	0.001	0.0002	0	0.0001
	11	0	0	0	0	0	0	0	0	0	0	0.0002	0	0	0	0	0	0	0	0	0	0.0001	0.0072	0.0009	0	0
	12	0	0	0	0	0	0	0	0	0	0	0	0	0	0	0	0	0	0	0	0	0	0.0012	0.0002	0	0
	13	0	0	0	0	0	0	0	0	0	0	0	0	0	0	0	0	0	0	0	0	0	0.0047	0.0007	0	0
	14	0	0	0	0	0	0	0	0	0	0	0	0	0	0.0001	0	0	0.0001	0.0001	0.0001	0	0.0002	0.0135	0.0019	0	0
	15	0	0	0	0	0	0	0	0	0	0	0	0	0	0	0	0	0.0001	0.0002	0.0001	0.0001	0.0002	0.009	0.0013	0	0
	16	0	0	0	0	0	0	0	0	0	0	0	0	0	0	0	0	0	0.0001	0.0001	0.0001	0.0001	0.0036	0.0008	0	0
	17	0	0	0	0	0	0	0.0001	0	0	0	0.0011	0.0007	0.0013	0.0007	0.0002	0.0001	0.0005	0.0004	0.0003	0.0004	0.0008	0.2876	0.0862	0.0001	0.0001
	18	0	0	0	0	0	0	0	0	0	0.0001	0.0004	0.0002	0.0003	0.0001	0	0	0.0001	0.0005	0.0002	0.0004	0.0007	0.4427	0.0568	0.0002	0.0002
	19	0	0	0	0	0	0	0	0	0	0	0	0	0	0	0	0	0	0	0	0	0.0001	0.0043	0.0017	0	0
	20	0	0	0	0	0	0	0	0	0	0	0	0	0	0	0	0	0	0	0	0	0	0.003	0.001	0	0
	21	0	0	0	0	0	0	0	0	0	0	0	0	0	0	0	0	0	0	0	0	0.0001	0.011	0.0005	0	0
	22	0	0	0	0	0	0	0	0	0	0	0	0	0	0	0	0	0	0	0	0	0	0.0025	0.0001	0	0
	23	0	0	0	0	0	0	0	0	0	0	0	0	0	0	0	0	0	0	0	0	0	0.0068	0.0046	0	0
	24	0	0	0	0	0	0	0	0	0	0	0	0	0	0	0	0	0	0	0	0	0	0.003	0.0023	0	0
	25	0	0	0	0	0	0	0	0	0	0	0	0	0	0	0	0	0	0	0	0	0	0	0	0	0.0007
	Non target strand (NTS)
Fno Target D Sum		1	2	3	4	5	6	7	8	9	10	11	12	13	14	15	16	17	18	19	20	21	22	23	24	25
	NTS	0.0001	0.0005	0.0013	0.0089	0.0045	0.0006	0.0008	0.002	0.0021	0.0015	0.0084	0.0014	0.0054	0.016	0.011	0.0048	0.3806	0.5029	0.0061	0.004	0.0116	0.0026	0.0114	0.0053	0.0007
	TS	0	0.0001	0.0001	0.0003	0	0	0.0001	0	0	0.0002	0.0018	0.0009	0.0016	0.0009	0.0002	0.0001	0.0008	0.0018	0.0012	0.0014	0.0041	0.8157	0.1618	0.0003	0
Cme	Distance to PAM	1	2	3	4	5	6	7	8	9	10	11	12	13	14	15	16	17	18	19	20	21	22	23	24	25	Target Strand (TS)
Target W	1	0	0	0	0	0	0	0	0	0	0	0	0	0	0	0.0001	0.0001	0.0001	0.0003	0.0001	0	0.0001	0.0001	0.0001	0	0
Fraction of mapped reads	2	0	0	0	0	0	0	0	0	0	0	0	0	0	0	0	0	0	0.0002	0	0	0	0.0001	0	0	0
	3	0.0001	0	0	0	0	0	0	0	0	0	0	0	0	0	0	0	0	0.0002	0.0001	0	0.0001	0.0002	0.0001	0	0
	4	0	0	0	0	0	0	0	0	0	0	0	0	0	0	0	0	0	0.0001	0	0	0	0.0001	0	0	0
	5	0.0001	0.0001	0	0.0001	0	0	0	0	0	0	0	0	0	0	0	0	0	0.0002	0	0	0.0001	0.0002	0.0001	0	0
	6	0	0	0	0	0	0	0	0	0	0	0	0	0	0	0	0	0	0.0001	0	0	0.0001	0.0001	0.0001	0	0
	7	0	0	0	0	0	0	0	0	0	0	0	0	0	0	0	0	0.0001	0.0005	0.0002	0.0001	0.0003	0.0003	0.0002	0	0.0001
	8	0	0	0	0	0	0	0	0	0	0	0	0	0	0	0	0	0	0.0001	0.0001	0.0001	0.0001	0.0001	0.0001	0	0
	9	0	0	0	0	0	0	0	0	0	0	0	0	0	0	0	0	0	0	0.0001	0.0001	0.0002	0.0001	0.0001	0	0.0001
	10	0	0	0	0	0	0	0	0	0	0	0	0	0	0	0	0	0	0	0	0	0.0005	0.0004	0.0001	0	0
	11	0	0	0	0	0	0	0	0	0	0	0	0	0	0	0	0	0	0	0	0	0.0001	0.0003	0.0001	0	0
	12	0	0	0	0	0	0	0	0	0	0	0	0	0	0	0	0	0	0	0	0	0	0.0003	0.0001	0	0
	13	0	0	0	0	0	0	0	0	0	0	0	0	0	0	0	0	0	0	0	0	0	0.0003	0.0001	0	0
	14	0.0001	0	0	0	0	0	0	0	0	0.0001	0.0002	0.0001	0	0.0001	0.0003	0.0004	0.0014	0.0007	0.0012	0.0008	0.0013	0.0117	0.0038	0.0001	0.0002
	15	0	0	0	0	0	0	0	0	0	0	0	0	0	0	0	0	0.0001	0	0	0	0	0.0011	0.0003	0	0
	16	0	0	0	0	0	0	0	0	0	0	0	0	0	0.0001	0.0001	0.0001	0.0002	0.0002	0.0001	0	0.0001	0.0075	0.0013	0	0
	17	0.0002	0.0001	0.0001	0.0001	0.0001	0.0001	0.0001	0.0004	0.0001	0.0002	0.0005	0.0002	0.0002	0.0004	0.0006	0.0006	0.001	0.0006	0.0004	0.0002	0.0039	0.62	0.125	0.0001	0.0008
	18	0	0	0	0	0	0	0	0	0	0	0	0	0	0	0	0	0	0.0001	0	0	0.0001	0.0095	0.0009	0	0
	19	0.0001	0	0	0	0	0	0	0.0001	0	0.0001	0.0001	0	0.0001	0.0001	0.0002	0.0002	0.0002	0.0001	0.0001	0	0.002	0.0283	0.136	0	0.0001
	20	0	0	0	0	0	0	0	0	0	0	0	0	0	0	0.0001	0.0001	0.0001	0	0	0	0	0.0005	0.0012	0	0
	21	0	0	0	0	0	0	0	0	0	0	0	0	0	0.0001	0	0.0001	0	0	0	0	0.0001	0.0007	0.0008	0	0
	22	0	0	0	0	0	0	0	0	0	0	0	0	0	0	0.0001	0.0002	0.0001	0	0	0	0.0001	0.0027	0.0006	0	0
	23	0	0	0	0	0	0	0	0	0	0	0	0	0	0	0	0	0	0	0	0	0.0001	0.0004	0.002	0	0
	24	0	0	0	0	0	0	0	0	0	0	0	0	0	0	0	0	0	0	0	0	0	0.0006	0.0006	0	0
	25	0	0	0	0	0	0	0	0	0	0	0	0	0	0	0	0	0	0	0	0	0	0	0	0	0.0003
	Non target strand (NTS)
Cme Target W Sum		1	2	3	4	5	6	7	8	9	10	11	12	13	14	15	16	17	18	19	20	21	22	23	24	25
	NTS	0.001	0.0003	0.0008	0.0002	0.0009	0.0004	0.0018	0.0006	0.0007	0.001	0.0005	0.0004	0.0004	0.0225	0.0015	0.0097	0.756	0.0106	0.1678	0.002	0.0018	0.0038	0.0025	0.0012	0.0003
	TS	0.0006	0.0002	0.0001	0.0002	0.0001	0.0001	0.0001	0.0005	0.0001	0.0004	0.0008	0.0003	0.0003	0.0008	0.0015	0.0018	0.0033	0.0034	0.0024	0.0013	0.0093	0.6856	0.2737	0.0002	0
Cme	Distance to PAM	1	2	3	4	5	6	7	8	9	10	11	12	13	14	15	16	17	18	19	20	21	22	23	24	25	Target Strand (TS)
Target F	1	0	0	0	0	0	0	0	0	0	0	0	0	0	0	0	0	0	0	0	0	0	0	0	0	0
Fraction of mapped reads	2	0	0	0	0	0	0	0	0	0	0	0	0	0	0	0	0	0	0	0.0001	0	0	0.0001	0.0002	0	0
	3	0	0	0	0	0	0	0	0	0	0	0	0	0	0	0	0	0	0	0.0001	0	0	0	0.0001	0	0
	4	0	0	0	0	0	0	0	0	0	0	0	0	0	0	0	0	0	0	0.0001	0	0	0	0.0001	0	0
	5	0.0001	0	0	0.0001	0	0	0	0	0	0	0	0	0	0	0	0	0	0	0.0001	0	0	0.0001	0.0002	0	0
	6	0	0	0	0	0	0	0	0	0	0	0	0	0	0	0	0	0	0	0.0001	0	0	0.0001	0.0001	0	0
	7	0	0	0	0	0	0	0	0	0	0	0	0	0	0	0	0	0	0	0.0002	0	0	0.0001	0.0002	0	0
	8	0	0	0	0	0	0	0	0	0	0	0	0	0	0	0	0	0	0	0.0002	0	0	0.0001	0.0002	0	0
	9	0	0	0	0	0	0	0	0	0	0	0	0	0	0	0	0	0	0	0.0003	0	0.0001	0.0001	0.0003	0	0
	10	0	0	0	0	0	0	0	0.0001	0.0001	0.0001	0	0	0	0	0	0	0	0	0.0001	0	0.0002	0.0002	0.0007	0.0002	0
	11	0	0	0	0	0	0	0	0.0001	0.0001	0	0	0	0	0	0	0	0	0	0	0	0.0002	0.0002	0.0005	0.0001	0
	12	0	0	0	0	0	0	0	0.0001	0.0001	0.0001	0	0	0	0	0	0	0	0	0	0	0.0001	0.0002	0.0004	0	0
	13	0	0	0	0	0	0	0	0	0.0001	0.0001	0	0	0	0	0	0	0.0001	0.0001	0.0002	0	0.0002	0.0033	0.0036	0.0001	0
	14	0	0	0	0	0	0	0	0.0001	0	0	0	0	0	0	0	0	0	0.0001	0.0001	0	0.0001	0.007	0.0133	0.0001	0
	15	0	0	0	0	0	0	0	0	0	0	0	0	0	0	0	0	0	0	0	0	0	0.0006	0.0012	0	0
	16	0	0	0	0	0	0	0	0	0	0	0	0	0	0	0	0	0	0	0	0	0	0.0008	0.0014	0	0
	17	0.0001	0	0	0.0001	0	0	0	0.0001	0.0001	0.0001	0.0001	0.0001	0.0001	0.0001	0.0001	0.0001	0.0001	0.0001	0.0003	0.0001	0.0004	0.26	0.5746	0.0006	0.0006
	18	0	0	0	0	0	0	0	0	0	0	0	0	0	0	0	0	0	0	0	0	0	0.0583	0.0409	0.0001	0
	19	0	0	0	0	0	0	0	0	0	0	0	0	0	0	0	0	0	0	0.0001	0	0	0.0002	0.0081	0	0
	20	0	0	0	0	0	0	0	0	0	0	0	0	0	0	0	0	0	0	0	0	0	0	0.0003	0	0
	21	0	0	0	0	0	0	0	0	0	0	0	0	0	0	0	0	0	0	0	0	0	0.0005	0.0012	0.0001	0.0001
	22	0	0	0	0	0	0	0	0	0	0	0	0	0	0	0	0	0	0	0	0	0	0.0007	0.0004	0	0
	23	0	0	0	0	0	0	0	0	0	0	0	0	0	0	0	0	0	0	0	0	0	0	0.0011	0	0
	24	0	0	0	0	0	0	0	0	0	0	0	0	0	0	0	0	0	0	0	0	0	0.0001	0.0004	0.0002	0
	25	0	0	0	0	0	0	0	0	0	0	0	0	0	0	0	0	0	0	0	0	0	0	0	0	0.0001
	Non target strand (NTS)
Cme Target F Sum		1	2	3	4	5	6	7	8	9	10	11	12	13	14	15	16	17	18	19	20	21	22	23	24	25
	NTS	0	0.0004	0.0002	0.0002	0.0006	0.0003	0.0005	0.0005	0.0008	0.0017	0.0012	0.001	0.0078	0.0208	0.0018	0.0022	0.8379	0.0993	0.0084	0.0003	0.0019	0.0011	0.0011	0.0007	0.0001
	TS	0.0002	0	0	0.0002	0	0	0	0.0005	0.0005	0.0004	0.0001	0.0001	0.0001	0.0001	0.0001	0.0001	0.0002	0.0003	0.002	0.0001	0.0013	0.3327	0.6495	0.0015	0
Cme	Distance to PAM	1	2	3	4	5	6	7	8	9	10	11	12	13	14	15	16	17	18	19	20	21	22	23	24	25	Target Strand (TS)
Target R	1	0.0001	0	0	0	0	0	0	0	0	0	0	0	0	0.0001	0	0.0001	0.0001	0.0001	0.0002	0.0001	0.0001	0.0001	0.0002	0	0
Fraction of mapped reads	2	0.0001	0	0	0	0	0	0	0	0	0	0	0	0	0	0	0	0.0001	0	0.0001	0	0	0.0001	0.0002	0	0
	3	0	0	0	0	0	0	0	0	0	0	0	0	0	0	0	0	0	0	0	0	0	0	0.0001	0	0
	4	0.0001	0.0001	0.0001	0.0001	0	0	0	0	0	0	0	0	0	0	0	0	0	0	0.0001	0	0	0	0.0001	0	0
	5	0	0	0	0	0	0	0	0	0	0	0	0	0	0	0	0	0	0	0	0	0	0	0.0001	0	0
	6	0	0	0	0.0001	0	0.0001	0	0	0	0	0	0	0	0	0	0	0	0	0.0001	0.0001	0	0.0001	0.0002	0	0
	7	0.0001	0.0001	0	0.0001	0	0	0	0	0	0	0	0	0	0	0	0	0.0001	0.0001	0.0005	0.0002	0.0001	0.0002	0.0004	0.0001	0
	8	0	0	0	0	0	0	0	0	0	0	0	0	0	0	0	0	0	0	0.0001	0.0001	0	0.0001	0.0002	0	0
	9	0	0	0	0.0001	0	0.0001	0.0001	0.0001	0	0	0.0001	0	0	0	0	0	0	0	0.0001	0.0002	0.0001	0.0002	0.0004	0.0001	0
	10	0	0	0	0	0	0	0	0.0001	0	0	0	0	0	0	0	0	0	0	0	0.0001	0	0.0001	0.0003	0.0001	0
	11	0	0	0	0	0	0	0	0	0	0	0	0	0	0	0	0	0	0	0	0	0	0.0001	0.0002	0	0
	12	0	0	0	0	0	0	0	0.0001	0	0.0001	0.0001	0	0	0	0	0	0	0	0	0	0	0.0002	0.0005	0.0001	0
	13	0	0	0	0	0	0	0	0	0	0.0001	0.0001	0	0.0001	0	0	0	0	0	0.0001	0.0001	0.0001	0.0005	0.001	0.0001	0
	14	0	0	0	0	0	0	0	0	0	0	0.0001	0	0	0	0	0	0	0	0.0001	0.0001	0.0001	0.0003	0.0014	0	0
	15	0	0	0	0	0	0	0	0.0001	0	0.0001	0.0002	0.0001	0.0002	0.0001	0	0.0001	0.0004	0.0003	0.0006	0.0004	0.0007	0.0036	0.0173	0.0002	0.0001
	16	0	0	0	0	0	0	0	0	0	0	0	0	0	0	0	0	0.0001	0.0001	0.0001	0.0001	0.0002	0.0059	0.0271	0.0001	0.0001
	17	0	0	0	0	0	0	0	0.0001	0	0.0001	0.0001	0.0001	0.0001	0.0002	0.0001	0.0001	0.0001	0.0001	0.0001	0.0002	0.0028	0.0676	0.4394	0.0002	0.0004
	18	0	0	0	0	0	0	0	0	0	0	0.0001	0	0.0001	0.0001	0	0.0001	0.0001	0	0.0001	0.0002	0.0016	0.1264	0.2355	0.0001	0.0001
	19	0	0	0	0	0	0	0	0	0	0	0	0	0	0	0	0	0.0001	0	0.0001	0	0.0003	0.0015	0.0284	0	0
	20	0	0	0	0	0	0	0	0	0	0	0	0	0	0	0	0	0	0	0	0	0	0.0011	0.0004	0	0
	21	0	0	0	0	0	0	0	0	0	0	0	0	0	0	0	0	0.0001	0	0.0001	0	0.0001	0.0004	0.0005	0	0
	22	0	0	0	0	0	0	0	0	0	0	0	0	0	0	0	0	0.0001	0	0.0001	0.0001	0	0.0007	0.0003	0	0
	23	0	0	0	0	0	0	0	0	0	0	0	0	0	0	0	0	0	0	0	0	0	0.0001	0.0012	0	0
	24	0	0	0	0	0	0	0	0	0	0	0	0	0	0	0	0	0	0	0	0	0	0.0002	0.0007	0.0001	0
	25	0	0	0	0	0	0	0	0	0	0	0	0	0	0	0	0	0	0	0	0	0	0	0	0	0.0001
	Non target strand (NTS)
Cme Target R Sum		1	2	3	4	5	6	7	8	9	10	11	12	13	14	15	16	17	18	19	20	21	22	23	24	25
	NTS	0.0012	0.0006	0.0001	0.0006	0.0001	0.0007	0.002	0.0005	0.0016	0.0007	0.0003	0.0011	0.0022	0.0021	0.0245	0.0338	0.5118	0.3645	0.0304	0.0015	0.0012	0.0013	0.0013	0.001	0.0001
	TS	0.0004	0.0002	0.0001	0.0004	0	0.0002	0.0001	0.0005	0	0.0004	0.0008	0.0002	0.0005	0.0005	0.0001	0.0004	0.0013	0.0007	0.0026	0.002	0.0062	0.2095	0.7561	0.0012	0
Cme	Distance to PAM	1	2	3	4	5	6	7	8	9	10	11	12	13	14	15	16	17	18	19	20	21	22	23	24	25	Target Strand (TS)
Target G	1	0.0001	0	0.0001	0	0	0	0	0	0	0	0.0001	0	0	0.0001	0.0002	0.0004	0.0003	0.0002	0.0001	0	0	0.0002	0.0003	0	0
Fraction of mapped reads	2	0.0001	0	0.0001	0	0	0	0	0	0	0	0	0	0	0	0	0.0001	0	0	0	0	0	0.0001	0.0002	0	0
	3	0.0001	0.0001	0.0001	0	0.0001	0	0	0	0	0	0	0	0	0	0.0001	0.0002	0.0002	0.0002	0.0001	0	0.0001	0.0017	0.0016	0.0001	0
	4	0	0.0001	0	0	0	0	0	0	0	0	0	0	0	0	0	0.0001	0.0001	0.0001	0.0001	0	0	0.0001	0.0002	0	0
	5	0.0001	0.0002	0.0002	0.0001	0.0001	0	0	0.0001	0	0	0	0	0	0	0.0001	0.0001	0.0002	0.0002	0.0002	0.0001	0.0001	0.0004	0.0008	0.0002	0.0001
	6	0.0001	0.0002	0.0001	0.0001	0.0001	0	0.0001	0.0001	0	0	0.0001	0	0	0	0	0.0001	0.0001	0.0004	0.0005	0.0003	0.0001	0.0014	0.0018	0.0001	0.0001
	7	0	0	0	0	0.0001	0	0	0	0	0	0	0	0	0	0	0	0.0001	0.0003	0.0004	0.0002	0.0001	0.0006	0.001	0.0001	0.0001
	8	0.0001	0.0001	0.0001	0.0001	0.0001	0	0.0001	0.0001	0	0	0.0001	0	0	0	0	0	0	0.0001	0.0001	0.0002	0	0.0002	0.0003	0	0
	9	0	0	0.0001	0.0001	0.0001	0	0.0001	0.0001	0	0	0.0001	0	0	0	0	0	0	0	0.0002	0.0004	0.0001	0.0002	0.0005	0.0002	0.0001
	10	0	0	0	0	0.0001	0	0	0.0001	0	0	0.0001	0	0	0	0	0	0	0	0.0001	0.0002	0.0001	0.0001	0.0003	0.0001	0.0001
	11	0	0	0	0	0.0001	0	0.0001	0.0001	0.0001	0.0001	0.0001	0	0	0	0	0	0	0	0	0.0001	0.0001	0.0002	0.0004	0.0002	0.0001
	12	0	0	0	0	0	0	0	0	0	0	0	0	0	0	0	0	0	0	0	0	0.0001	0.0002	0.0003	0.0001	0.0001
	13	0	0	0.0001	0	0	0	0	0.0001	0.0001	0.0001	0.0001	0.0001	0.0001	0	0.0001	0.0001	0.0001	0.0001	0.0002	0.0003	0.0018	0.0024	0.0081	0.0034	0.0003
	14	0	0	0	0	0	0	0	0.0001	0	0	0.0001	0	0	0	0.0001	0.0001	0	0	0	0.0001	0.0007	0.0026	0.0073	0.0017	0.0002
	15	0	0	0.0001	0	0	0	0	0	0	0	0.0001	0.0001	0	0	0.0001	0.0002	0.0001	0.0002	0.0001	0.0001	0.0005	0.0102	0.0159	0.001	0.0003
	16	0	0	0.0002	0	0.0001	0	0	0.0001	0.0001	0.0001	0.0002	0.0002	0.0001	0.0001	0.0006	0.0008	0.0001	0.0003	0.0001	0.0001	0.0006	0.0322	0.0408	0.0023	0.0014
	17	0.0001	0.0001	0.0006	0.0001	0.0001	0.0001	0.0001	0.0001	0.0001	0.0001	0.0005	0.0007	0.0002	0.0005	0.0022	0.003	0.0001	0.0011	0.0001	0.0002	0.0029	0.1656	0.3458	0.0059	0.0069
	18	0	0	0.0001	0	0	0	0	0	0	0	0.0001	0.0001	0.0001	0.0001	0.0002	0.0003	0.0001	0.0001	0.0001	0.0001	0.0011	0.0793	0.1111	0.0011	0.0021
	19	0	0	0.0001	0	0	0	0	0.0001	0	0	0.0001	0.0001	0.0001	0.0001	0.0002	0.0001	0.0001	0.0001	0.0001	0.0001	0.0002	0.0014	0.0694	0.0004	0.0009
	20	0	0	0	0	0	0	0	0	0	0	0.0001	0	0	0	0.0001	0.0001	0.0001	0.0001	0.0001	0.0001	0	0.0001	0.0019	0.0003	0.0001
	21	0	0	0	0	0	0	0	0	0	0	0	0	0	0	0.0001	0.0001	0	0.0001	0.0001	0	0.0001	0.0002	0.0008	0.0001	0.0004
	22	0	0	0	0	0	0	0	0	0	0	0	0	0	0	0.0001	0	0	0.0001	0.0001	0	0	0.0003	0.0006	0.0001	0.0003
	23	0	0	0	0	0	0	0	0	0	0	0	0	0	0	0	0	0	0	0	0	0	0	0.0018	0.0001	0.0001
	24	0	0	0	0	0	0	0	0	0	0	0	0	0	0	0	0	0	0	0	0	0	0.0002	0.002	0.0022	0.0004
	25	0	0	0	0	0	0	0	0	0	0	0	0	0	0	0	0	0	0	0	0	0	0	0	0	0.0016
	Non target strand (NTS)
Cme Target G Sum		1	2	3	4	5	6	7	8	9	10	11	12	13	14	15	16	17	18	19	20	21	22	23	24	25
	NTS	0.0021	0.0006	0.0047	0.0008	0.0033	0.0058	0.003	0.0017	0.0023	0.0013	0.0017	0.0008	0.0176	0.013	0.029	0.0805	0.5372	0.1961	0.0736	0.0031	0.002	0.0016	0.002	0.0048	0.0016
	TS	0.0007	0.0008	0.002	0.0005	0.001	0.0001	0.0005	0.0011	0.0004	0.0004	0.0019	0.0013	0.0006	0.0009	0.0042	0.0058	0.0017	0.0037	0.0028	0.0026	0.0087	0.2999	0.6132	0.0197	0
Cme	Distance to PAM	1	2	3	4	5	6	7	8	9	10	11	12	13	14	15	16	17	18	19	20	21	22	23	24	25	Target Strand (TS)
Target D	1	0	0	0	0	0	0	0	0	0	0	0	0	0	0	0	0	0	0.0001	0	0	0	0.0002	0.0001	0	0
Fraction of mapped reads	2	0	0	0	0	0	0	0	0	0	0	0	0	0	0	0	0	0	0.0001	0	0	0	0.0003	0.0001	0	0
	3	0	0	0	0	0	0	0	0	0	0	0	0	0	0	0	0	0	0.0001	0.0001	0	0	0.0004	0.0001	0	0
	4	0	0	0	0	0	0	0	0	0	0	0	0	0	0	0	0	0	0.0001	0.0001	0	0	0.0005	0.0002	0	0.0001
	5	0	0	0.0001	0.0001	0	0	0	0	0	0	0	0	0	0	0	0	0	0.0001	0.0001	0	0	0.0013	0.0002	0	0.0001
	6	0	0	0	0	0	0	0	0	0	0	0	0	0	0	0	0	0	0.0001	0.0001	0	0.0001	0.0002	0	0	0
	7	0	0	0	0	0	0	0	0	0	0	0	0	0	0	0	0	0	0	0.0001	0.0001	0.0001	0.0002	0	0	0
	8	0	0	0	0	0	0	0	0	0	0	0	0	0	0	0	0	0	0	0.0001	0.0001	0.0002	0.0004	0.0001	0	0
	9	0	0	0.0001	0.0001	0	0	0	0	0	0	0	0	0	0	0	0	0	0	0	0.0001	0.0006	0.001	0.0001	0	0.0001
	10	0	0	0	0	0	0	0	0	0	0	0	0	0	0	0	0	0	0	0	0	0.0001	0.0006	0.0001	0	0.0001
	11	0	0	0	0.0001	0	0	0	0	0	0	0	0	0	0	0	0	0	0	0	0	0.0001	0.0014	0.0002	0	0
	12	0	0	0.0001	0	0	0	0	0	0	0.0001	0	0	0	0	0	0	0	0	0	0	0	0.0008	0.0001	0	0
	13	0	0	0	0	0	0	0	0.0001	0	0.0001	0.0001	0	0	0	0	0	0	0	0	0	0	0.001	0.0001	0	0
	14	0	0	0	0	0	0	0	0	0	0	0	0	0	0	0	0	0.0001	0.0003	0.0001	0.0002	0.0002	0.0351	0.0034	0	0
	15	0	0	0	0	0	0	0	0	0	0	0	0	0	0	0	0	0.0001	0.0006	0.0002	0.0003	0.0004	0.1411	0.0117	0	0.0001
	16	0	0	0	0	0	0	0	0	0	0	0	0	0	0	0	0	0	0.0001	0.0001	0.0001	0.0001	0.0628	0.0052	0	0
	17	0	0	0	0	0	0	0	0	0.0001	0.0001	0.0001	0	0	0	0	0.0001	0	0.0005	0.0003	0.0004	0.0002	0.5193	0.0513	0	0.0001
	18	0	0	0	0	0	0	0	0	0	0.0001	0.0001	0	0	0	0	0	0	0.0003	0.0001	0.0001	0.0001	0.1275	0.0037	0	0
	19	0	0	0	0	0	0	0	0	0	0	0	0	0	0	0	0	0	0	0	0	0	0.0021	0.0021	0	0
	20	0	0	0	0	0	0	0	0	0	0	0	0	0	0	0	0	0	0	0	0	0	0.0008	0.0002	0	0
	21	0	0	0	0	0	0	0	0	0	0	0	0	0	0	0	0	0	0	0	0	0	0.0008	0.0001	0	0
	22	0	0	0	0	0	0	0	0	0	0	0	0	0	0	0	0	0	0	0	0	0	0.0018	0.0001	0	0
	23	0	0	0	0	0	0	0	0	0	0	0	0	0	0	0	0	0	0	0	0	0	0.0007	0.0006	0	0
	24	0	0	0	0	0	0	0	0	0	0	0	0	0	0	0	0	0	0	0	0	0	0.0008	0.0002	0	0
	25	0	0	0	0	0	0	0	0	0	0	0	0	0	0	0	0	0	0	0	0	0	0	0	0	0.0001
	Non target strand (NTS)
Cme Target D Sum		1	2	3	4	5	6	7	8	9	10	11	12	13	14	15	16	17	18	19	20	21	22	23	24	25
	NTS	0.0004	0.0005	0.0007	0.001	0.002	0.0005	0.0005	0.0009	0.0021	0.0009	0.0018	0.0011	0.0014	0.0394	0.1545	0.0684	0.5725	0.132	0.0042	0.001	0.0009	0.0019	0.0013	0.001	0.0001
	TS	0	0	0.0003	0.0003	0	0	0	0.0001	0.0001	0.0004	0.0003	0	0	0	0	0.0001	0.0002	0.0024	0.0014	0.0014	0.0022	0.9011	0.08	0	0
Yme	Distance to PAM	1	2	3	4	5	6	7	8	9	10	11	12	13	14	15	16	17	18	19	20	21	22	23	24	25	Target Strand (TS)
Target W - 55C	1	0	0	0	0	0	0	0	0	0	0	0	0	0	0	0	0	0	0	0	0	0	0	0.0001	0	0
Fraction of mapped reads	2	0	0	0	0	0	0	0	0	0	0	0	0	0	0	0	0	0	0	0	0	0	0.0001	0.0001	0	0
	3	0	0	0	0	0	0	0	0	0	0	0	0	0	0	0	0	0	0	0	0	0	0.0005	0.0008	0	0
	4	0	0	0	0	0	0	0	0	0	0	0	0	0	0	0	0	0	0	0	0	0	0	0.0001	0	0
	5	0	0	0	0	0	0	0	0	0	0	0	0	0	0	0	0	0	0	0	0	0	0.0001	0.0001	0	0
	6	0	0	0	0	0	0	0	0	0	0	0	0	0	0	0	0	0	0	0	0	0	0.0001	0.0001	0	0
	7	0	0	0	0	0	0	0	0	0	0	0	0	0	0	0	0	0	0.0003	0.0002	0.0001	0.0001	0.0002	0.0003	0	0
	8	0	0	0	0	0	0	0	0	0	0	0	0	0	0	0	0	0	0	0.0001	0.0001	0.0001	0.0001	0.0001	0	0
	9	0	0	0	0	0	0	0	0	0	0	0	0	0	0	0	0	0	0	0.0001	0.0001	0.0002	0	0.0001	0	0
	10	0	0	0	0	0	0	0	0	0	0	0	0	0	0	0	0	0	0	0	0	0.0005	0.0009	0.0012	0	0
	11	0	0	0	0	0	0	0	0	0	0	0	0	0	0	0	0	0	0	0	0	0	0.0005	0.0008	0	0
	12	0	0	0	0	0	0	0	0	0	0	0	0	0	0	0	0	0	0	0	0	0	0.0003	0.0004	0	0
	13	0	0	0	0	0	0	0	0	0	0	0	0	0	0	0	0	0	0	0	0	0	0.0006	0.0006	0	0
	14	0	0	0	0	0	0	0	0	0	0	0	0	0	0	0.0001	0.0001	0.0002	0.0002	0.0003	0.0003	0.0007	0.0098	0.0079	0.0001	0.0001
	15	0	0	0	0	0	0	0	0	0	0	0	0	0	0	0	0	0	0	0	0	0.0001	0.002	0.0018	0	0
	16	0.0001	0	0	0	0	0	0	0	0	0	0	0	0	0	0	0	0.0001	0.0001	0	0	0.0002	0.0153	0.0276	0.0001	0.0001
	17	0.0005	0.0002	0.0002	0.0001	0.0001	0.0002	0.0001	0.0002	0	0.0001	0.0003	0.0001	0.0001	0.0001	0.0003	0.0002	0.001	0.0004	0.0002	0.0003	0.0038	0.3724	0.5027	0.0006	0.0006
	18	0	0	0	0	0	0	0	0	0	0	0	0	0	0	0	0	0	0	0	0	0	0.0028	0.0038	0	0
	19	0.0001	0	0	0	0	0	0	0	0	0	0	0	0	0	0.0001	0.0001	0.0001	0.0001	0	0	0.0002	0.0066	0.0083	0	0.0001
	20	0	0	0	0	0	0	0	0	0	0	0	0	0	0	0.0001	0.0001	0.0001	0	0	0	0	0.0025	0.002	0	0
	21	0	0	0	0	0	0	0	0	0	0	0	0	0	0	0	0	0	0	0	0	0	0.001	0.0003	0	0
	22	0	0	0	0	0	0	0	0	0	0	0	0	0	0	0.0001	0.0001	0	0	0	0	0	0.0022	0.0003	0	0
	23	0	0	0	0	0	0	0	0	0	0	0	0	0	0	0	0	0	0	0	0	0	0.0005	0.0015	0	0
	24	0	0	0	0	0	0	0	0	0	0	0	0	0	0	0	0	0	0	0	0	0	0.0008	0.0008	0	0
	25	0	0	0	0	0	0	0	0	0	0	0	0	0	0	0	0	0	0	0	0	0	0	0	0	0.0001
	Non target strand (NTS)
Yme Target W - 55C Sum		1	2	3	4	5	6	7	8	9	10	11	12	13	14	15	16	17	18	19	20	21	22	23	24	25
	NTS	0.0001	0.0002	0.0013	0.0001	0.0002	0.0002	0.0012	0.0005	0.0005	0.0026	0.0013	0.0007	0.0012	0.0198	0.0039	0.0436	0.8848	0.0066	0.0157	0.0048	0.0013	0.0027	0.002	0.0016	0.0001
	TS	0.0007	0.0002	0.0002	0.0001	0.0001	0.0002	0.0001	0.0002	0	0.0001	0.0003	0.0001	0.0001	0.0001	0.0007	0.0006	0.0015	0.0011	0.0009	0.0009	0.0059	0.4193	0.5618	0.0008	0.001
Yme	Distance to PAM	1	2	3	4	5	6	7	8	9	10	11	12	13	14	15	16	17	18	19	20	21	22	23	24	25	Target Strand (TS)
Target F - 55C	1	0	0	0	0	0	0	0	0	0	0	0	0	0	0	0	0	0	0	0	0	0	0	0	0	0
Fraction of mapped reads	2	0	0	0	0	0	0	0	0	0	0	0	0	0	0	0	0	0	0	0	0	0	0	0.0001	0	0
	3	0	0	0	0	0	0	0	0	0	0	0	0	0	0	0	0	0	0	0	0	0	0	0	0	0
	4	0	0	0	0	0	0	0	0	0	0	0	0	0	0	0	0	0	0	0	0	0	0	0	0	0
	5	0	0	0	0	0	0	0	0	0	0	0	0	0	0	0	0	0	0	0	0	0	0	0.0001	0	0
	6	0	0	0	0	0	0	0	0	0	0	0	0	0	0	0	0	0	0	0	0	0	0	0.0001	0	0
	7	0	0	0	0	0	0	0	0	0	0	0	0	0	0	0	0	0	0	0	0	0	0	0.0001	0	0
	8	0	0	0	0	0	0	0	0	0	0	0	0	0	0	0	0	0	0	0	0	0	0	0.0001	0	0
	9	0	0	0	0	0	0	0	0	0	0	0	0	0	0	0	0	0	0	0.0001	0	0	0	0.0001	0	0
	10	0	0	0	0	0	0	0	0	0	0	0	0	0	0	0	0	0	0	0	0	0.0001	0	0.0004	0	0
	11	0	0	0	0	0	0	0	0	0	0	0	0	0	0	0	0	0	0	0	0	0.0001	0.0001	0.0015	0	0
	12	0	0	0	0	0	0	0	0	0	0	0	0	0	0	0	0	0	0	0	0	0.0001	0.0001	0.0019	0	0
	13	0	0	0	0	0	0	0	0	0	0	0	0	0	0	0	0	0.0001	0	0.0001	0	0.0001	0.0005	0.0038	0.0001	0
	14	0	0	0	0	0	0	0	0.0001	0	0	0	0	0	0	0	0	0.0001	0	0.0001	0.0001	0.0002	0.0013	0.0137	0.0009	0
	15	0	0	0	0	0	0	0	0	0	0	0	0	0	0	0	0	0	0	0	0	0	0.0002	0.0029	0.0003	0
	16	0	0	0	0	0	0	0.0001	0	0	0	0	0	0	0	0	0	0	0	0	0	0	0.0006	0.0629	0.0003	0
	17	0.0001	0.0001	0.0001	0.0001	0	0	0.0002	0	0	0.0001	0	0	0.0001	0	0.0001	0.0001	0.0001	0	0.0001	0	0.0002	0.0052	0.8077	0.0015	0
	18	0	0	0	0	0	0	0	0	0	0	0	0	0	0	0	0	0	0	0	0	0	0.0008	0.0601	0.0003	0
	19	0	0	0	0	0	0	0	0	0	0	0	0	0	0	0	0	0	0	0	0	0	0.0003	0.0061	0.0004	0
	20	0	0	0	0	0	0	0	0	0	0	0	0	0	0	0	0	0	0	0	0	0	0.0002	0.0031	0.0003	0
	21	0	0	0	0	0	0	0	0	0	0	0	0	0	0	0	0	0	0	0	0	0	0.0005	0.0071	0.0005	0
	22	0	0	0	0	0	0	0	0	0	0	0	0	0	0	0	0	0	0	0	0	0	0.0005	0.0029	0.0002	0
	23	0	0	0	0	0	0	0	0	0	0	0	0	0	0	0	0	0	0	0	0	0	0	0.0017	0.0001	0
	24	0	0	0	0	0	0	0	0	0	0	0	0	0	0	0	0	0	0	0	0	0	0.0001	0.0012	0.0002	0
	25	0	0	0	0	0	0	0	0	0	0	0	0	0	0	0	0	0	0	0	0	0	0	0	0	0
	Non target strand (NTS)
Yme Target F - 55C Sum		1	2	3	4	5	6	7	8	9	10	11	12	13	14	15	16	17	18	19	20	21	22	23	24	25
	NTS	0	0.0001	0	0	0.0001	0.0001	0.0001	0.0001	0.0002	0.0005	0.0017	0.0021	0.0047	0.0165	0.0034	0.0639	0.8158	0.0612	0.0068	0.0036	0.0081	0.0036	0.0018	0.0015	0
	TS	0.0001	0.0001	0.0001	0.0001	0	0	0.0003	0.0001	0	0.0001	0	0	0.0001	0	0.0001	0.0001	0.0003	0	0.0004	0.0001	0.0008	0.0104	0.9776	0.0051	0
Yme	Distance to PAM	1	2	3	4	5	6	7	8	9	10	11	12	13	14	15	16	17	18	19	20	21	22	23	24	25	Target Strand (TS)
Target R - 55C	1	0	0	0	0	0	0	0	0	0	0	0	0	0	0	0	0	0	0	0	0	0	0	0.0001	0	0
Fraction of mapped reads	2	0	0	0	0	0	0	0	0	0	0	0	0	0	0	0	0	0	0	0	0	0	0	0.0001	0	0
	3	0	0	0	0	0	0	0	0	0	0	0	0	0	0	0	0	0	0	0	0	0	0	0.0001	0	0
	4	0	0	0	0	0	0	0	0	0	0	0	0	0	0	0	0	0	0	0	0	0	0	0.0001	0	0
	5	0	0	0	0	0	0	0	0	0	0	0	0	0	0	0	0	0	0	0	0	0	0	0.0001	0	0
	6	0	0	0	0	0	0	0	0	0	0	0	0	0	0	0	0	0	0	0	0	0	0	0.0001	0	0
	7	0.0001	0	0	0.0001	0	0	0	0	0	0	0	0	0	0	0	0	0	0	0.0003	0.0001	0	0	0.0002	0	0
	8	0	0	0	0	0	0	0	0	0	0	0	0	0	0	0	0	0	0	0	0	0	0	0.0002	0	0
	9	0	0	0	0	0	0	0	0	0	0	0	0	0	0	0	0	0	0	0	0.0001	0	0	0.0002	0	0
	10	0	0	0	0	0	0	0	0	0	0	0	0	0	0	0	0	0	0	0	0	0	0	0.0002	0	0
	11	0	0	0	0	0	0	0	0	0	0	0	0	0	0	0	0	0	0	0	0	0	0	0.0002	0	0
	12	0	0	0	0	0	0	0	0	0	0	0	0	0	0	0	0	0	0	0	0	0	0	0.0008	0	0
	13	0	0	0	0	0	0	0	0	0	0	0	0	0	0	0	0	0	0	0	0	0	0.0002	0.001	0	0
	14	0	0	0	0	0	0	0	0	0	0	0	0	0	0	0	0	0	0	0	0	0	0.0003	0.0021	0	0
	15	0	0	0	0	0	0	0	0	0	0	0	0	0	0	0	0	0.0001	0	0.0001	0.0002	0.0003	0.0034	0.019	0.0006	0
	16	0	0.0001	0	0	0	0	0	0	0	0	0	0	0.0001	0	0	0	0	0	0	0.0001	0.0002	0.0034	0.2333	0.0003	0
	17	0	0.0001	0	0	0	0	0	0	0	0	0	0	0	0	0	0	0	0	0	0.0001	0.0001	0.0045	0.5531	0.0003	0
	18	0	0	0	0	0	0	0	0	0	0	0	0	0	0	0	0	0	0	0	0.0001	0	0.0021	0.1577	0.0002	0
	19	0	0	0	0	0	0	0	0	0	0	0	0	0	0	0	0	0	0	0	0	0	0.0003	0.0026	0	0
	20	0	0	0	0	0	0	0	0	0	0	0	0	0	0	0	0	0	0	0	0	0	0.0001	0.001	0	0
	21	0	0	0	0	0	0	0	0	0	0	0	0	0	0	0	0	0	0	0	0	0	0.0005	0.001	0	0
	22	0	0	0	0	0	0	0	0	0	0	0	0	0	0	0	0	0	0	0	0	0	0.0006	0.0005	0	0
	23	0	0	0	0	0	0	0	0	0	0	0	0	0	0	0	0	0	0	0	0	0	0.0001	0.0012	0	0
	24	0	0	0	0	0	0	0	0	0	0	0	0	0	0	0	0	0	0	0	0	0	0.0001	0.0007	0.0001	0
	25	0	0	0	0	0	0	0	0	0	0	0	0	0	0	0	0	0	0	0	0	0	0	0	0	0
	Non target strand (NTS)
Yme Target R - 55C Sum		1	2	3	4	5	6	7	8	9	10	11	12	13	14	15	16	17	18	19	20	21	22	23	24	25
	NTS	0.0001	0.0001	0.0001	0.0001	0.0001	0.0001	0.0008	0.0002	0.0003	0.0002	0.0002	0.0008	0.0012	0.0024	0.0237	0.2375	0.5582	0.1601	0.0029	0.0011	0.0015	0.0011	0.0013	0.0009	0
	TS	0.0001	0.0002	0	0.0001	0	0	0	0	0	0	0	0	0.0001	0	0	0	0.0001	0	0.0004	0.0007	0.0006	0.0156	0.9756	0.0015	0
Yme	Distance to PAM	1	2	3	4	5	6	7	8	9	10	11	12	13	14	15	16	17	18	19	20	21	22	23	24	25	Target Strand (TS)
Target G - 55C	1	0	0	0	0	0	0	0	0	0	0	0	0	0	0	0	0	0	0	0	0	0	0	0.0005	0	0
Fraction of mapped reads	2	0	0	0	0	0	0	0	0	0	0	0	0	0	0	0	0	0	0	0	0	0	0	0.0004	0	0
	3	0	0	0	0	0	0	0	0	0	0	0	0	0	0	0	0	0	0.0001	0	0	0	0.0001	0.003	0	0
	4	0	0	0	0	0	0	0	0	0	0	0	0	0	0	0	0	0	0	0	0	0	0	0.0004	0	0
	5	0	0.0001	0	0	0	0	0	0	0	0	0	0	0	0	0	0	0	0.0001	0.0001	0.0001	0	0	0.0022	0	0
	6	0	0.0001	0	0	0	0	0	0	0	0	0	0	0	0	0	0	0	0.0003	0.0004	0.0002	0	0.0001	0.0024	0	0
	7	0	0	0	0	0	0	0	0	0	0	0	0	0	0	0	0	0	0.0002	0.0004	0.0002	0	0	0.001	0	0
	8	0	0	0	0	0	0	0	0	0	0	0	0	0	0	0	0	0	0	0.0001	0.0002	0	0	0.0006	0	0
	9	0	0	0	0	0	0	0	0	0	0	0	0	0	0	0	0	0	0	0.0001	0.0003	0.0001	0	0.0005	0	0
	10	0	0	0	0	0	0	0	0	0	0	0	0	0	0	0	0	0	0	0	0.0001	0	0	0.0004	0	0
	11	0	0	0	0	0	0	0	0	0	0	0	0	0	0	0	0	0	0	0	0.0001	0.0001	0	0.0008	0	0
	12	0	0	0	0	0	0	0	0	0	0	0	0	0	0	0	0	0	0	0	0	0	0	0.0007	0	0
	13	0	0	0	0	0	0	0	0	0	0	0	0	0	0	0	0	0	0	0	0	0.0002	0.0003	0.0026	0.0005	0
	14	0	0	0	0	0	0	0	0	0	0	0	0	0	0	0	0	0	0	0	0	0.0001	0.0001	0.0037	0.0002	0
	15	0	0	0	0	0	0	0	0	0	0	0	0	0	0	0	0	0	0	0	0	0	0.0001	0.0036	0.0002	0
	16	0	0	0.0005	0	0	0.0001	0	0	0	0	0	0	0	0	0.0001	0.0002	0	0	0	0	0.0001	0.001	0.0276	0.002	0
	17	0	0.0003	0.0049	0.0003	0.0001	0.0012	0.0005	0.0001	0.0001	0.0001	0.0002	0.0002	0.0001	0.0002	0.0008	0.0004	0.0001	0.0001	0.0001	0.0002	0.0022	0.0344	0.8487	0.004	0.0003
	18	0	0	0	0	0	0	0	0	0	0	0	0	0	0	0	0	0	0	0	0	0.0001	0.0004	0.0219	0.0002	0
	19	0	0	0	0	0	0	0	0	0	0	0	0	0	0	0	0	0	0	0	0	0	0.0001	0.0046	0.0002	0
	20	0	0	0	0	0	0	0	0	0	0	0	0	0	0	0	0	0	0	0	0	0	0.0002	0.0019	0.0001	0
	21	0	0	0	0	0	0	0	0	0	0	0	0	0	0	0	0	0	0	0	0	0	0.0002	0.0008	0	0
	22	0	0	0	0	0	0	0	0	0	0	0	0	0	0	0	0	0	0	0	0	0	0.0003	0.0005	0	0
	23	0	0	0	0	0	0	0	0	0	0	0	0	0	0	0	0	0	0	0	0	0	0	0.0016	0	0
	24	0	0	0	0	0	0	0	0	0	0	0	0	0	0	0	0	0	0	0	0	0	0.0001	0.0024	0.0004	0
	25	0	0	0	0	0	0	0	0	0	0	0	0	0	0	0	0	0	0	0	0	0	0	0	0	0
	Non target strand (NTS)
Yme Target G - 55C Sum		1	2	3	4	5	6	7	8	9	10	11	12	13	14	15	16	17	18	19	20	21	22	23	24	25
	NTS	0.0005	0.0004	0.0032	0.0004	0.0026	0.0035	0.0018	0.0009	0.001	0.0005	0.001	0.0007	0.0036	0.0041	0.0039	0.0316	0.8996	0.0226	0.0049	0.0022	0.001	0.0008	0.0016	0.0029	0
	TS	0	0.0005	0.0054	0.0003	0.0001	0.0013	0.0005	0.0001	0.0001	0.0001	0.0002	0.0002	0.0001	0.0002	0.0009	0.0006	0.0001	0.0008	0.0012	0.0014	0.0029	0.0374	0.9328	0.0078	0.0003
Yme	Distance to PAM	1	2	3	4	5	6	7	8	9	10	11	12	13	14	15	16	17	18	19	20	21	22	23	24	25	Target Strand (TS)
Target D - 55C	1	0	0	0	0	0	0	0	0	0	0	0	0	0	0	0	0	0	0.0001	0	0	0	0.0001	0	0	0
Fraction of mapped reads	2	0	0	0	0	0	0	0	0	0	0	0	0	0	0	0	0	0	0.0001	0	0	0	0.0001	0	0	0
	3	0	0	0	0	0	0	0	0	0	0	0	0	0	0	0	0	0	0.0001	0	0	0	0.0002	0.0001	0	0
	4	0	0	0	0	0	0	0	0	0	0	0	0	0	0	0	0	0	0.0001	0	0	0	0.0005	0.0001	0	0
	5	0	0	0	0.0001	0	0	0	0	0	0	0	0	0	0	0	0	0	0.0001	0	0	0	0.0004	0.0001	0	0
	6	0	0	0	0	0	0	0	0	0	0	0	0	0	0	0	0	0	0	0.0001	0	0	0.0002	0	0	0
	7	0	0	0	0	0	0	0	0	0	0	0	0	0	0	0	0	0	0	0.0001	0	0	0.0001	0	0	0
	8	0	0	0	0	0	0	0	0	0	0	0	0	0	0	0	0	0	0	0	0.0001	0.0001	0.0003	0	0	0
	9	0	0	0.0001	0.0001	0	0	0	0	0	0	0	0	0	0	0	0	0	0	0	0	0.0003	0.0007	0.0001	0	0
	10	0	0	0	0	0	0	0	0	0	0	0	0	0	0	0	0	0	0	0	0	0	0.0003	0	0	0
	11	0	0	0	0.0001	0	0	0	0	0	0	0	0	0	0	0	0	0	0	0	0	0	0.0028	0.0004	0	0
	12	0	0	0.0001	0	0	0	0	0	0	0.0001	0	0	0	0	0	0	0	0	0	0	0	0.001	0.0003	0	0
	13	0	0	0	0	0	0	0	0	0	0.0001	0.0001	0	0	0	0	0	0	0	0	0	0	0.0019	0.0007	0	0
	14	0	0	0	0	0	0	0	0	0	0	0	0	0	0	0	0.0001	0.0002	0.0003	0.0001	0.0001	0.0001	0.0178	0.0072	0	0
	15	0	0	0	0	0	0	0	0	0	0	0	0	0	0	0	0	0.0001	0.0002	0	0.0001	0.0001	0.0189	0.0089	0	0
	16	0	0	0	0	0	0	0	0	0	0	0	0	0	0	0	0	0	0.0001	0	0.0001	0.0001	0.0253	0.0118	0	0
	17	0	0.0001	0.0002	0.0002	0.0001	0.0001	0.0003	0	0	0.0001	0.0001	0.0001	0.0001	0	0	0.0001	0	0.0005	0.0003	0.0006	0.0004	0.7126	0.1424	0.0001	0.0001
	18	0	0	0	0	0	0	0	0	0	0	0	0	0	0	0	0	0	0.0002	0	0	0	0.0115	0.0038	0	0
	19	0	0	0	0	0	0	0	0	0	0	0	0	0	0	0	0	0	0	0	0	0	0.0029	0.002	0	0
	20	0	0	0	0	0	0	0	0	0	0	0	0	0	0	0	0	0	0	0	0	0	0.0013	0.0007	0	0
	21	0	0	0	0	0	0	0	0	0	0	0	0	0	0	0	0	0	0	0	0	0	0.0009	0.0003	0	0
	22	0	0	0	0	0	0	0	0	0	0	0	0	0	0	0	0	0	0	0	0	0	0.0022	0.0004	0	0
	23	0	0	0	0	0	0	0	0	0	0	0	0	0	0	0	0	0	0	0	0	0	0.0007	0.001	0	0
	24	0	0	0	0	0	0	0	0	0	0	0	0	0	0	0	0	0	0	0	0	0	0.0014	0.001	0	0
	25	0	0	0	0	0	0	0	0	0	0	0	0	0	0	0	0	0	0	0	0	0	0	0	0	0
	Non target strand (NTS)
Yme Target D - 55C Sum		1	2	3	4	5	6	7	8	9	10	11	12	13	14	15	16	17	18	19	20	21	22	23	24	25
	NTS	0.0002	0.0002	0.0004	0.0007	0.0007	0.0003	0.0002	0.0005	0.0013	0.0003	0.0033	0.0015	0.0028	0.0259	0.0283	0.0374	0.8585	0.0155	0.0049	0.002	0.0012	0.0026	0.0017	0.0024	0
	TS	0	0.0001	0.0004	0.0005	0.0001	0.0001	0.0003	0	0	0.0003	0.0002	0.0001	0.0001	0	0	0.0002	0.0003	0.0018	0.0006	0.001	0.0011	0.8041	0.1813	0.0001	0.0001
Cme	Distance to PAM	1	2	3	4	5	6	7	8	9	10	11	12	13	14	15	16	17	18	19	20	21	22	23	24	25	Target Strand (TS)
Target W - 55C	1	0	0	0	0	0	0	0	0	0	0	0	0	0	0	0	0	0	0	0	0	0	0.0002	0.0001	0	0
Fraction of mapped reads	2	0	0	0	0	0	0	0	0	0	0	0	0	0	0	0	0	0	0.0001	0	0	0	0.0001	0.0001	0	0
	3	0	0	0	0	0	0	0	0	0	0	0	0	0	0	0	0	0	0.0001	0	0	0	0.0003	0.0001	0	0
	4	0	0	0	0	0	0	0	0	0	0	0	0	0	0	0	0	0	0	0	0	0	0.0001	0	0	0
	5	0	0	0	0	0	0	0	0	0	0	0	0	0	0	0	0	0	0.0001	0	0	0	0.0002	0.0001	0	0
	6	0	0	0	0	0	0	0	0	0	0	0	0	0	0	0	0	0	0.0001	0	0	0	0.0001	0	0	0
	7	0	0	0	0	0	0	0	0	0	0	0	0	0	0	0	0	0	0.0005	0.0005	0.0001	0.0002	0.0002	0.0001	0	0
	8	0	0	0	0	0	0	0	0	0	0	0	0	0	0	0	0	0	0.0001	0.0002	0.0001	0.0003	0.0001	0	0	0
	9	0	0	0	0	0	0	0	0	0	0	0	0	0	0	0	0	0	0	0.0001	0.0001	0.0003	0.0001	0	0	0
	10	0	0	0	0	0	0	0	0	0	0	0	0	0	0	0	0	0	0	0	0	0.0003	0.0006	0.0002	0	0
	11	0	0	0	0	0	0	0	0	0	0	0	0	0	0	0	0	0	0	0	0	0	0.0003	0.0001	0	0
	12	0	0	0	0	0	0	0	0	0	0	0	0	0	0	0	0	0	0	0	0	0	0.0002	0.0001	0	0
	13	0	0	0	0	0	0	0	0	0	0	0	0	0	0	0	0	0	0	0	0	0	0.0003	0.0001	0	0
	14	0.0001	0	0.0001	0.0001	0	0	0.0001	0	0	0	0	0	0	0	0.0005	0.0005	0.0023	0.0012	0.0015	0.001	0.0021	0.0226	0.0108	0.0001	0.0006
	15	0	0	0	0	0	0	0	0	0	0	0	0	0	0	0.0001	0	0.0001	0.0001	0.0001	0	0.0001	0.0019	0.0007	0	0
	16	0	0	0	0	0	0	0	0	0	0	0	0	0	0	0	0	0.0003	0.0002	0.0001	0	0.0002	0.0074	0.002	0	0
	17	0.0003	0.0003	0.0002	0.0002	0.0001	0.0001	0.0001	0.0003	0	0.0001	0.0002	0.0001	0.0001	0.0001	0.0005	0.0005	0.0015	0.0005	0.0004	0.0002	0.0091	0.618	0.182	0	0.001
	18	0	0	0	0	0	0	0	0	0	0	0	0	0	0	0	0	0.0001	0	0	0	0.0001	0.0097	0.0017	0	0
	19	0	0	0	0	0	0	0	0.0001	0	0	0.0001	0	0	0	0.0002	0.0002	0.0002	0.0001	0.0001	0.0001	0.0031	0.0194	0.07	0	0.0001
	20	0	0	0	0	0	0	0	0	0	0	0	0	0	0	0.0001	0.0001	0	0	0	0	0.0001	0.0007	0.0013	0	0
	21	0	0	0	0	0	0	0	0	0	0	0	0	0	0	0	0	0	0	0	0	0.0001	0.0007	0.0008	0	0
	22	0	0	0	0	0	0	0	0	0	0	0	0	0	0	0.0001	0.0002	0	0	0	0	0	0.003	0.0008	0	0
	23	0	0	0	0	0	0	0	0	0	0	0	0	0	0	0	0	0	0	0	0	0	0.0004	0.0019	0	0
	24	0	0	0	0	0	0	0	0	0	0	0	0	0	0	0	0	0	0	0	0	0	0.0007	0.0007	0	0
	25	0	0	0	0	0	0	0	0	0	0	0	0	0	0	0	0	0	0	0	0	0	0	0	0	0.0001
	Non target strand (NTS)
Cme Target W - 55C Sum		1	2	3	4	5	6	7	8	9	10	11	12	13	14	15	16	17	18	19	20	21	22	23	24	25
	NTS	0.0003	0.0003	0.0005	0.0001	0.0004	0.0002	0.0016	0.0008	0.0006	0.0011	0.0004	0.0003	0.0004	0.0436	0.0031	0.0102	0.8159	0.0116	0.0937	0.0023	0.0016	0.0041	0.0023	0.0014	0.0001
	TS	0.0004	0.0003	0.0003	0.0003	0.0001	0.0001	0.0002	0.0004	0	0.0001	0.0003	0.0001	0.0001	0.0001	0.0015	0.0015	0.0045	0.0031	0.003	0.0016	0.016	0.6873	0.2737	0.0001	0.0018
Cme	Distance to PAM	1	2	3	4	5	6	7	8	9	10	11	12	13	14	15	16	17	18	19	20	21	22	23	24	25	Target Strand (TS)
Target F - 55C	1	0	0	0	0	0	0	0	0	0	0	0	0	0	0	0	0	0	0	0	0	0	0	0	0	0
Fraction of mapped reads	2	0	0	0	0	0	0	0	0	0	0	0	0	0	0	0	0	0	0	0	0	0	0.0001	0.0003	0	0
	3	0	0	0	0	0	0	0	0	0	0	0	0	0	0	0	0	0	0	0	0	0	0.0001	0.0002	0	0
	4	0	0	0	0	0	0	0	0	0	0	0	0	0	0	0	0	0	0	0	0	0	0.0001	0.0001	0	0
	5	0	0	0	0	0	0	0	0	0	0	0	0	0	0	0	0	0	0	0	0	0	0.0001	0.0003	0	0
	6	0	0	0	0	0	0	0	0	0	0	0	0	0	0	0	0	0	0	0	0	0	0.0001	0.0002	0	0
	7	0	0	0	0	0	0	0	0	0	0	0	0	0	0	0	0	0	0	0	0	0	0	0.0001	0	0
	8	0	0	0	0	0	0	0	0	0	0	0	0	0	0	0	0	0	0	0.0001	0	0	0.0001	0.0001	0	0
	9	0	0	0	0	0	0	0	0	0	0	0	0	0	0	0	0	0	0	0.0003	0	0.0001	0.0001	0.0001	0	0
	10	0	0	0	0	0	0	0	0	0	0	0	0	0	0	0	0	0	0	0.0001	0	0.0002	0.0001	0.0003	0	0
	11	0	0	0	0	0	0	0	0	0	0	0	0	0	0	0	0	0	0	0	0	0.0002	0.0003	0.0005	0	0
	12	0	0	0	0	0	0	0	0	0	0	0	0	0	0	0	0	0	0	0	0	0.0001	0.0005	0.0007	0	0
	13	0	0	0	0	0	0	0	0	0	0	0	0	0	0	0	0	0.0001	0.0002	0.0003	0	0.0002	0.0021	0.003	0.0001	0
	14	0	0	0	0	0	0	0	0	0	0	0	0	0	0	0	0	0.0001	0.0001	0.0002	0	0.0001	0.0022	0.0058	0.0001	0
	15	0	0	0	0	0	0	0	0	0	0	0	0	0	0	0	0	0	0	0.0001	0	0	0.0008	0.002	0	0
	16	0	0	0	0	0	0	0	0	0	0	0	0	0	0	0	0	0	0	0	0	0	0.001	0.0018	0	0
	17	0.0002	0.0001	0.0001	0.0001	0.0001	0	0	0	0	0.0001	0.0001	0.0001	0.0001	0	0.0001	0.0001	0.0002	0.0001	0.0002	0.0001	0.0005	0.2617	0.5538	0.0008	0.0006
	18	0	0	0	0	0	0	0	0	0	0	0	0	0	0	0	0	0	0	0	0	0	0.0769	0.0617	0.0001	0.0001
	19	0	0	0	0	0	0	0	0	0	0	0	0	0	0	0	0	0	0	0	0	0	0.0003	0.0064	0	0
	20	0	0	0	0	0	0	0	0	0	0	0	0	0	0	0	0	0	0	0	0	0	0	0.0004	0	0
	21	0	0	0	0	0	0	0	0	0	0	0	0	0	0	0	0	0	0	0	0	0	0.0006	0.0016	0	0
	22	0	0	0	0	0	0	0	0	0	0	0	0	0	0	0	0	0	0	0	0	0	0.001	0.0008	0	0
	23	0	0	0	0	0	0	0	0	0	0	0	0	0	0	0	0	0	0	0	0	0	0	0.0012	0	0
	24	0	0	0	0	0	0	0	0	0	0	0	0	0	0	0	0	0	0	0	0	0	0.0001	0.0006	0.0001	0
	25	0	0	0	0	0	0	0	0	0	0	0	0	0	0	0	0	0	0	0	0	0	0	0	0	0.0001
	Non target strand (NTS)
Cme Target F - 55C Sum		1	2	3	4	5	6	7	8	9	10	11	12	13	14	15	16	17	18	19	20	21	22	23	24	25
	NTS	0	0.0004	0.0003	0.0002	0.0004	0.0003	0.0001	0.0003	0.0006	0.0007	0.001	0.0013	0.006	0.0086	0.0029	0.0028	0.8192	0.1388	0.0067	0.0004	0.0022	0.0018	0.0012	0.0008	0.0001
	TS	0.0002	0.0001	0.0001	0.0001	0.0001	0	0	0	0	0.0001	0.0001	0.0001	0.0001	0	0.0001	0.0001	0.0004	0.0004	0.0013	0.0001	0.0014	0.3483	0.642	0.0012	0.0008
Cme	Distance to PAM	1	2	3	4	5	6	7	8	9	10	11	12	13	14	15	16	17	18	19	20	21	22	23	24	25	Target Strand (TS)
Target R - 55C	1	0	0	0	0	0	0	0	0	0	0	0	0	0	0	0	0	0	0	0	0	0	0.0001	0.0003	0	0
Fraction of mapped reads	2	0	0	0	0	0	0	0	0	0	0	0	0	0	0	0	0	0	0	0	0	0	0.0001	0.0003	0	0
	3	0	0	0	0	0	0	0	0	0	0	0	0	0	0	0	0	0	0	0	0	0	0.0001	0.0002	0	0
	4	0	0	0	0	0	0	0	0	0	0	0	0	0	0	0	0	0	0	0	0	0	0	0.0002	0	0
	5	0	0	0	0	0	0	0	0	0	0	0	0	0	0	0	0	0	0	0	0	0	0	0.0001	0	0
	6	0	0	0	0	0	0	0	0	0	0	0	0	0	0	0	0	0	0	0	0	0	0	0.0002	0	0
	7	0.0001	0.0001	0	0.0001	0	0	0	0	0	0	0	0	0	0	0	0	0	0.0001	0.0011	0.0003	0	0	0.0002	0	0
	8	0	0	0	0	0	0	0	0	0	0	0	0	0	0	0	0	0	0	0.0001	0.0002	0	0	0.0002	0	0
	9	0	0	0	0	0	0	0	0	0	0	0	0	0	0	0	0	0	0	0.0001	0.0004	0.0001	0.0001	0.0002	0	0
	10	0	0	0	0	0	0	0	0	0	0	0	0	0	0	0	0	0	0	0	0.0001	0	0	0.0002	0	0
	11	0	0	0	0	0	0	0	0	0	0	0	0	0	0	0	0	0	0	0	0	0	0	0.0002	0	0
	12	0	0	0	0	0	0	0	0	0	0	0	0	0	0	0	0	0	0	0	0	0	0.0002	0.0005	0	0
	13	0	0	0	0	0	0	0	0	0	0	0	0	0	0	0	0	0	0	0.0001	0.0001	0.0001	0.0004	0.0007	0	0
	14	0	0	0	0	0	0	0	0	0	0	0	0	0	0	0	0	0.0001	0	0.0001	0.0001	0.0001	0.0004	0.0011	0	0
	15	0	0	0	0	0	0	0	0	0	0	0.0001	0	0.0001	0	0	0.0001	0.0007	0.0003	0.0008	0.0007	0.001	0.0071	0.0244	0.0003	0
	16	0	0	0	0	0	0	0	0	0	0	0	0	0	0	0	0	0.0001	0.0001	0.0001	0.0001	0.0004	0.0082	0.0301	0	0
	17	0.0001	0.0001	0.0001	0.0001	0	0	0	0	0	0	0	0	0.0001	0.0001	0	0	0.0001	0	0.0001	0.0001	0.0052	0.0844	0.3955	0.0002	0.0001
	18	0	0	0	0	0	0	0	0	0	0	0	0	0	0	0	0	0	0	0	0.0001	0.0035	0.1478	0.2496	0.0001	0.0001
	19	0	0	0	0	0	0	0	0	0	0	0	0	0	0	0	0	0.0003	0	0	0	0.0003	0.0015	0.0157	0	0
	20	0	0	0	0	0	0	0	0	0	0	0	0	0	0	0	0	0	0	0	0	0	0.0011	0.0004	0	0
	21	0	0	0	0	0	0	0	0	0	0	0	0	0	0	0	0	0	0	0	0	0	0.0006	0.0005	0	0
	22	0	0	0	0	0	0	0	0	0	0	0	0	0	0	0	0	0	0	0	0	0	0.001	0.0003	0	0
	23	0	0	0	0	0	0	0	0	0	0	0	0	0	0	0	0	0	0	0	0	0	0.0001	0.0013	0	0
	24	0	0	0	0	0	0	0	0	0	0	0	0	0	0	0	0	0	0	0	0	0	0.0003	0.0008	0.0001	0
	25	0	0	0	0	0	0	0	0	0	0	0	0	0	0	0	0	0	0	0	0	0	0	0	0	0
	Non target strand (NTS)
Cme Target R - 55C Sum		1	2	3	4	5	6	7	8	9	10	11	12	13	14	15	16	17	18	19	20	21	22	23	24	25
	NTS	0.0004	0.0004	0.0003	0.0002	0.0001	0.0002	0.002	0.0005	0.0009	0.0003	0.0002	0.0007	0.0014	0.0019	0.0356	0.0391	0.4863	0.4012	0.0178	0.0015	0.0011	0.0013	0.0014	0.0012	0
	TS	0.0002	0.0002	0.0001	0.0002	0	0	0	0	0	0	0.0001	0	0.0002	0.0001	0	0.0001	0.0013	0.0005	0.0025	0.0022	0.0107	0.2535	0.7232	0.0007	0.0002
Cme	Distance to PAM	1	2	3	4	5	6	7	8	9	10	11	12	13	14	15	16	17	18	19	20	21	22	23	24	25	Target Strand (TS)
Target G - 55C	1	0	0	0	0	0	0	0	0	0	0	0	0	0	0	0	0	0	0	0	0	0	0.0002	0.0003	0	0
Fraction of mapped reads	2	0	0	0	0	0	0	0	0	0	0	0	0	0	0	0	0	0	0	0	0	0	0.0001	0.0002	0	0
	3	0	0	0	0	0	0	0	0	0	0	0	0	0	0	0	0	0	0.0001	0	0	0	0.0017	0.0019	0	0
	4	0	0.0001	0	0	0	0	0	0	0	0	0	0	0	0	0	0	0	0	0	0	0	0.0001	0.0002	0	0
	5	0	0.0001	0.0001	0	0	0	0	0	0	0	0	0	0	0	0	0	0	0.0001	0.0001	0	0	0.0004	0.0005	0	0
	6	0	0.0001	0	0	0	0	0	0	0	0	0	0	0	0	0	0	0	0.0007	0.0009	0.0003	0	0.0009	0.0009	0	0
	7	0	0	0	0	0	0	0	0	0	0	0	0	0	0	0	0	0	0.0004	0.0006	0.0002	0	0.0003	0.0004	0	0
	8	0	0	0	0	0	0	0	0	0	0	0	0	0	0	0	0	0	0	0.0002	0.0003	0	0.0001	0.0001	0	0
	9	0	0	0	0	0	0	0	0	0	0	0	0	0	0	0	0	0	0	0.0002	0.0004	0.0001	0.0001	0.0001	0	0
	10	0	0	0	0	0	0	0	0	0	0	0	0	0	0	0	0	0	0	0	0.0002	0	0.0001	0.0001	0	0
	11	0	0	0	0	0	0	0	0	0	0	0	0	0	0	0	0	0	0	0	0.0001	0.0001	0.0002	0.0002	0	0
	12	0	0	0	0	0	0	0	0	0	0	0	0	0	0	0	0	0	0	0	0	0	0.0001	0.0002	0	0
	13	0	0	0	0	0	0	0	0	0	0	0	0	0	0	0	0.0002	0.0004	0.0007	0.0005	0.0005	0.0021	0.0025	0.0046	0.0052	0.0001
	14	0	0	0	0	0	0	0	0	0	0	0	0	0	0	0	0.0001	0.0001	0.0002	0.0001	0.0001	0.0007	0.0022	0.0045	0.0024	0.0001
	15	0	0	0.0005	0	0	0	0	0	0	0	0	0	0	0	0.0001	0.0002	0.0001	0.0003	0.0001	0.0001	0.0003	0.007	0.0115	0.001	0.0001
	16	0	0.0002	0.0031	0.0001	0.0001	0.0002	0.0001	0	0	0	0.0001	0.0001	0	0.0001	0.0005	0.0009	0.0001	0.0004	0.0001	0.0001	0.0004	0.0271	0.039	0.0019	0.0006
	17	0.0002	0.0007	0.0145	0.0006	0.0003	0.001	0.0004	0	0	0	0.0003	0.0004	0.0001	0.0005	0.0024	0.0035	0.0001	0.001	0.0001	0.0002	0.0018	0.1528	0.3451	0.0031	0.005
	18	0	0.0001	0.002	0.0001	0.0001	0.0002	0.0001	0	0	0	0	0.0001	0	0.0001	0.0002	0.0003	0	0.0001	0	0.0001	0.0008	0.0766	0.1425	0.0014	0.0033
	19	0	0	0.0002	0	0	0	0	0	0	0	0	0	0	0	0.0001	0.0001	0	0	0	0	0.0002	0.0015	0.0793	0.0007	0.0015
	20	0	0	0	0	0	0	0	0	0	0	0	0	0	0	0	0	0	0	0	0	0	0.0001	0.002	0.0002	0.0001
	21	0	0	0	0	0	0	0	0	0	0	0	0	0	0	0	0	0	0	0	0	0	0.0002	0.0011	0.0001	0.0001
	22	0	0	0	0	0	0	0	0	0	0	0	0	0	0	0	0	0	0	0	0	0	0.0003	0.0008	0	0.0001
	23	0	0	0	0	0	0	0	0	0	0	0	0	0	0	0	0	0	0	0	0	0	0	0.0019	0	0
	24	0	0	0	0	0	0	0	0	0	0	0	0	0	0	0	0	0	0	0	0	0	0.0002	0.0028	0.0011	0.0003
	25	0	0	0	0	0	0	0	0	0	0	0	0	0	0	0	0	0	0	0	0	0	0	0	0	0.0006
	Non target strand (NTS)
Cme Target G - 55C Sum		1	2	3	4	5	6	7	8	9	10	11	12	13	14	15	16	17	18	19	20	21	22	23	24	25
	NTS	0.0005	0.0003	0.0037	0.0004	0.0013	0.0038	0.0019	0.0007	0.0009	0.0004	0.0006	0.0003	0.0168	0.0105	0.0213	0.0752	0.5341	0.2281	0.0836	0.0024	0.0015	0.0012	0.0019	0.0044	0.0006
	TS	0.0002	0.0013	0.0204	0.0008	0.0005	0.0014	0.0006	0	0	0	0.0004	0.0006	0.0001	0.0007	0.0033	0.0053	0.0008	0.004	0.0029	0.0026	0.0065	0.2748	0.6402	0.0171	0.0119
Cme	Distance to PAM	1	2	3	4	5	6	7	8	9	10	11	12	13	14	15	16	17	18	19	20	21	22	23	24	25	Target Strand (TS)
Target D - 55C	1	0	0	0	0	0	0	0	0	0	0	0	0	0	0	0	0	0	0	0	0	0	0.0002	0	0	0
Fraction of mapped reads	2	0	0	0	0	0	0	0	0	0	0	0	0	0	0	0	0	0	0.0001	0	0	0	0.0003	0	0	0
	3	0	0	0	0	0	0	0	0	0	0	0	0	0	0	0	0	0	0.0001	0	0	0	0.0003	0.0001	0	0
	4	0	0	0	0	0	0	0	0	0	0	0	0	0	0	0	0	0	0.0001	0	0	0	0.0005	0.0001	0	0
	5	0	0	0	0.0001	0	0	0	0	0	0	0	0	0	0	0	0	0	0.0001	0	0	0	0.0006	0.0001	0	0
	6	0	0	0	0	0	0	0	0	0	0	0	0	0	0	0	0	0	0.0001	0.0001	0	0	0.0002	0	0	0
	7	0	0	0	0	0	0	0	0	0	0	0	0	0	0	0	0	0	0	0.0001	0	0	0.0001	0	0	0
	8	0	0	0	0	0	0	0	0	0	0	0	0	0	0	0	0	0	0	0.0001	0.0001	0.0001	0.0004	0	0	0
	9	0	0	0.0001	0.0001	0	0	0	0	0	0	0	0	0	0	0	0	0	0	0	0.0001	0.0003	0.0009	0.0001	0	0
	10	0	0	0	0	0	0	0	0	0	0	0	0	0	0	0	0	0	0	0	0	0	0.0004	0	0	0
	11	0	0	0	0.0001	0	0	0	0	0	0	0	0	0	0	0	0	0	0	0	0	0	0.0014	0.0002	0	0
	12	0	0	0.0001	0	0	0	0	0	0	0.0001	0	0	0	0	0	0	0	0	0	0	0	0.0007	0.0001	0	0
	13	0	0	0	0	0	0	0	0	0	0.0001	0.0001	0	0	0	0	0	0	0	0	0	0	0.0012	0.0001	0	0
	14	0	0	0	0	0	0	0	0	0	0	0	0	0	0	0	0	0.0001	0.0003	0.0001	0.0002	0.0002	0.0312	0.0036	0	0
	15	0	0	0	0.0001	0	0	0	0	0	0	0	0	0	0	0	0	0.0001	0.0007	0.0002	0.0004	0.0005	0.1258	0.0133	0	0
	16	0	0	0	0	0	0	0	0	0	0	0	0	0	0	0	0	0	0.0001	0.0001	0.0001	0.0001	0.071	0.0072	0	0
	17	0	0	0.0001	0.0001	0	0	0	0	0	0	0	0	0	0	0	0	0	0.0004	0.0003	0.0004	0.0002	0.514	0.0623	0	0.0001
	18	0	0	0	0	0	0	0	0	0	0	0	0	0	0	0	0	0	0.0003	0.0001	0.0001	0.0001	0.1343	0.0068	0	0
	19	0	0	0	0	0	0	0	0	0	0	0	0	0	0	0	0	0	0	0	0	0	0.0019	0.002	0	0
	20	0	0	0	0	0	0	0	0	0	0	0	0	0	0	0	0	0	0	0	0	0	0.0009	0.0003	0	0
	21	0	0	0	0	0	0	0	0	0	0	0	0	0	0	0	0	0	0	0	0	0	0.0009	0.0001	0	0
	22	0	0	0	0	0	0	0	0	0	0	0	0	0	0	0	0	0	0	0	0	0	0.0021	0.0001	0	0
	23	0	0	0	0	0	0	0	0	0	0	0	0	0	0	0	0	0	0	0	0	0	0.0008	0.0006	0	0
	24	0	0	0	0	0	0	0	0	0	0	0	0	0	0	0	0	0	0	0	0	0	0.0009	0.0003	0	0
	25	0	0	0	0	0	0	0	0	0	0	0	0	0	0	0	0	0	0	0	0	0	0	0	0	0
	Non target strand (NTS)
Cme Target D - 55C Sum		1	2	3	4	5	6	7	8	9	10	11	12	13	14	15	16	17	18	19	20	21	22	23	24	25
	NTS	0.0002	0.0004	0.0005	0.0007	0.0009	0.0004	0.0002	0.0007	0.0016	0.0004	0.0017	0.001	0.0015	0.0357	0.1411	0.0786	0.5779	0.1417	0.0039	0.0012	0.001	0.0022	0.0014	0.0012	0
	TS	0	0	0.0003	0.0005	0	0	0	0	0	0.0002	0.0001	0	0	0	0	0	0.0002	0.0023	0.0011	0.0014	0.0015	0.891	0.0974	0	0.0001

## Sheet: Figure 6
Background subtracted RFU
		Lba Target W - DNA 25 nt							Lba Target G - DNA 25nt							Lba Target W - DNA 5 nt							Lba Target G - DNA 5 nt
Time		Trial 1	Trial 2	Trial 3	Trial 4	Trial 5	Trial 6		Trial 1	Trial 2	Trial 3	Trial 4	Trial 5	Trial 6		Trial 1	Trial 2	Trial 3	Trial 4	Trial 5	Trial 6		Trial 1	Trial 2	Trial 3	Trial 4	Trial 5	Trial 6
0		145.197	128.831	121.847	126.422	127.245	144.071		113.48	101.716	107.915	103.934	82.963	78.165		28.6255	33.1715	32.0375	36.344	30.612	30.251		28.7325	30.0575	27.8735	28.265	24.773	25.489
1		213.291	189.331	189.792	242.774	234.999	265.788		182.268	160.986	172.294	213.303	175.934	173.25		51.3655	58.3195	56.4875	61.257	54.098	54.843		50.6465	53.0115	50.0985	48.423	43.423	46.702
2		239.891	213.049	208.138	285.377	279.307	313.786		222.921	196.374	207.966	284.354	232.397	231.649		71.9975	80.4645	79.4765	85.026	74.274	75.155		71.7265	75.8125	72.1695	68.614	61.488	65.714
3		244.327	214.352	205.719	298.315	291.664	321.604		238.155	205.359	221.88	322.125	260.271	262.909		92.6125	101.201	102.183	107.038	92.484	94.536		93.1055	97.2915	95.4375	86.259	79.714	85.479
4		244.37	210.085	203.636	306.32	292.849	329.462		245.049	208.266	222.906	341.44	275.731	281.928		109.585	120.32	118.556	125.793	108.153	109.867		111.445	116.876	114.163	103.898	96.5755	101.858
5		243.133	207.897	198.857	309.143	295.408	332.421		243.438	207.849	221.469	345.893	283.945	291.814		125.442	135.744	136.341	142.062	121.365	125.552		131.642	137.327	132.712	123.108	114.933	118.347
6		241.61	204.927	199.225	313.801	295.25	327.865		244.513	208.285	220.011	345.606	284.68	295.029		139.117	152.026	151.292	159.844	133.393	138.516		149.884	155.611	150.784	140.519	128.865	131.662
7		240.476	202.308	197.597	313.384	295.05	324.363		244.841	212.018	223.958	345.728	286.002	300.209		154.994	163.034	163.8	174.981	146.848	149.003		164.897	170.494	167.31	156.236	143.342	148.285
8		238.038	201.28	194.238	312.392	291.644	319.224		249.132	207.139	219.2	339.241	288.096	299.776		166.465	175.709	173.81	185.952	157.32	160.569		180.526	183.989	183.802	170.135	161.267	158.782
9		237.076	198.154	192.929	308.012	287.988	311.935		246.731	206.281	219.52	340.058	281.749	303.757		176.55	187.081	182.326	196.263	167.329	169		192.49	199.036	193.017	185.335	171.721	173.435
10		234.52	200.583	193.964	306.479	285.627	311.957		244.102	209.568	219.147	339.969	288.522	302.091		187.119	196.569	192.466	207.218	178.296	177.786		205.181	208.708	205.45	197.697	183.506	185.22
15		232.679	200.528	192.385	294.315	283.072	311.017		242.006	214.754	215.952	342.036	291.971	299.562		217.336	223.319	219.047	241.084	212.21	212.786		253.633	254.218	249.5	247.153	226.167	226.86
20		231.098	197.23	191.65	293.202	279.576	308.047		241.251	215.227	218.942	338.906	287.073	293.499		233.591	240.489	242.97	263.128	228.987	228.095		275.757	278.608	275.745	272.05	243.448	251.96
25		230.981	197.439	193.26	296.796	281.2	307.625		241.213	216.918	220.692	344.524	289.257	294.43		240.531	251.349	257.94	269.98	240.927	236.445		291.288	285.683	289.603	283.978	258.619	267.887
30		230.409	198.885	192.992	294.485	279.613	304.065		243.214	215.357	220.605	343.56	288.695	292.885		247.464	256.325	263.284	278.019	245.541	241.097		297.505	290.887	292.959	291.897	264.13	276.313
		Asp Target W - DNA 25 nt							Asp Target G - DNA 25nt							Asp Target W - DNA 5 nt							Asp Target G - DNA 5 nt
Time		Trial 1	Trial 2	Trial 3	Trial 4	Trial 5	Trial 6		Trial 1	Trial 2	Trial 3	Trial 4	Trial 5	Trial 6		Trial 1	Trial 2	Trial 3					Trial 1	Trial 2	Trial 3
0		26.43	24.52	15.233	91.7155	108.279	99.5935		4.395	0.34	1.059	24.3445	28.8065	30.5905		33.3595	35.2065	37.6825					12.9275	9.6725	12.3745
1		54.9535	52.0835	43.0915	119.676	140.934	134.614		12.0035	6.7945	6.7195	31.706	38.749	43.52		60.5875	65.9165	68.1345					22.8015	20.6675	21.8855
2		85.578	79.111	72.213	146.87	169.01	164.424		20.968	16.363	16.137	40.794	49.138	56.433		88.6895	93.1695	100.815					33.7475	30.9345	33.1565
3		115.921	109.875	102.378	173.24	197.974	193.613		28.436	25.984	22.858	51.6265	60.6425	67.1745		116.026	119.661	128.76					46.3785	42.7045	44.1575
4		149.203	145.688	131.5	194.362	225.767	220.858		41.1335	40.2675	32.7545	60.2585	74.2725	82.1405		137.307	146.748	156.731					60.6035	55.7205	56.6855
5		179.634	173.55	159.109	215.768	245.441	244.336		54.6185	51.2065	46.2175	72.873	87.509	97.308		161.163	163.894	177.112					76.2415	67.7615	70.3025
6		207.881	202.626	182.005	235.716	267.649	264.522		66.1415	64.3955	59.4615	84.464	100.149	112.415		178.72	183.817	195.688					90.7055	82.0245	85.3985
7		238.151	232.81	204.475	251.624	283.64	287.913		86.8765	78.2695	74.2495	96.6835	115.346	127.704		192.155	199.003	212.594					107.023	96.812	99.757
8		257.026	250.758	219.649	262.735	300.019	300.79		98.681	93.59	89.178	108.732	130.933	145.033		206.32	208.936	220.151					123.708	111.012	114.729
9		276.503	275.158	235.645	269.644	302.636	312.379		117.656	108.825	105.556	123.627	143.564	155.406		214.632	219.282	226.12					137.629	123.672	128.75
10		294.895	287.944	246.475	274.639	310.736	318.486		133.916	126.43	120.698	135.988	159.096	170.488		220.183	224.376	232.188					154.222	137.458	141.712
15		319.29	295.64	255.819	264.622	299.037	315.627		210.22	207.385	190.018	194.393	221.335	225.731		243.123	243.869	248.624					210.881	196.061	198.869
20		297.572	276.315	241.582	238.458	272.32	290.358		261.483	259.212	238.577	231.308	255.516	257.32		250.211	247.217	253.219					248.391	224.907	228.995
25		280.609	264.137	232.382	225.633	252.882	275.32		290.271	289.23	265.817	253.73	275.986	276.716		250.778	252.751	253.034					262.127	243.797	246.972
30		265.548	250.34	219.09	206.915	233.378	250.109		298.473	298.62	273.565	254.769	273.295	267.303		250.542	252.728	255.707					271.188	252.54	254.529
		Fno Target W - DNA 25 nt							Fno Target G - DNA 25nt							Fno Target W - DNA 5 nt							Fno Target G - DNA 5 nt
Time		Trial 1	Trial 2	Trial 3					Trial 1	Trial 2	Trial 3					Trial 1	Trial 2	Trial 3					Trial 1	Trial 2	Trial 3
0		9.843	10.227	5.818					14.828	17.493	10.334					0.6045	0.9895	0.0825					0.7745	1.2795	0.6575
1		24.2905	23.7815	20.0215					30.0885	32.8325	25.6535					0.921	1.043	0.422					0.75	1.064	1.074
2		37.886	40.948	33.495					49.491	49.916	44.993					0.965	1.522	0.004					0.973	1.227	0.898
3		55.055	60.722	51.373					66.629	68.546	63.956					1.9715	1.6685	0.8135					1.5415	2.1135	1.6455
4		70.573	78.209	66.503					85.381	85.812	82.771					2.358	2.549	1.546					2.182	2.372	2.272
5		87.4165	97.3585	84.1815					104.019	108.987	103.32					2.569	3.003	1.744					1.598	3.089	2.62
6		106.327	113.899	101.555					122.318	127.158	120.157					3.1715	3.3685	2.0925					2.2915	2.7665	2.8705
7		126.371	131.809	119.323					139.512	147.025	139.558					3.536	3.926	2.695					2.242	2.785	3.037
8		143.033	154.805	136.544					160.332	166.71	159.001					4.5375	4.0005	2.6295					2.7875	3.2225	3.4995
9		161.694	171.251	153.284					174.722	185.24	177.762					4.8215	5.2995	3.3275					3.1545	4.0335	4.1235
10		179.228	191.299	171.262					192.666	202.082	193.913					5.872	5.867	4.118					4.183	4.527	5.123
15		253.293	265.882	233.969					262.769	275.632	258.812					8.854	9.357	7.647					6.16	7.714	7.656
20		299.033	302.731	263.421					298.693	309.374	292.256					12.517	13.682	11.566					9.66	9.044	11.056
25		314.285	312.202	279.278					317.658	329.372	305.349					16.181	16.799	14.518					12.1035	12.4025	14.1345
30		320.075	311.944	277.885					327.733	336.228	314.74					20.452	20.627	17.712					15.562	15.166	16.929
		Cme Target W - DNA 25 nt							Cme Target G - DNA 25nt							Cme Target W - DNA 5 nt							Cme Target G - DNA 5 nt
Time		Trial 1	Trial 2	Trial 3					Trial 1	Trial 2	Trial 3					Trial 1	Trial 2	Trial 3					Trial 1	Trial 2	Trial 3
0		8.169	10.614	10.249					8.909	9.344	5.766					0	0	0					0	0	0
1		19.2725	22.1735	25.7245					10.5725	12.0955	8.8455					0.307	0.455	1.082					0	0.737	0.028
2		32.4955	34.0095	40.0425					14.2345	12.7215	10.9855					1.363	1.16	1.443					0	0.371	0.028
3		45.6555	47.7545	54.6525					15.3615	15.6445	11.6295					1.1145	1.6015	2.0385					0	0	0
4		58.5815	61.7025	73.0225					19.1365	18.6165	14.5845					2.5745	2.3685	2.7345					0	0	0
5		73.1715	76.7225	92.9515					22.0055	22.8055	17.2895					2.912	3.622	4.061					0.127	0.077	0.101
6		88.0515	93.1235	110.538					25.5075	25.7925	20.8565					4.072	4.405	5.453					0	0.601	0.246
7		108.365	113.385	132.952					29.2355	31.0965	25.7895					5.7585	6.0845	7.5405					0.6375	1.2175	0.6775
8		122.906	129.553	151.571					32.97	34.748	29.928					6.129	7.475	8.751					0	0.701	0.876
9		140.825	147.763	170.732					38.575	39.965	35.749					7.6375	9.5275	11.3025					0.5395	1.2765	0.7415
10		163.268	166.293	188.984					45.914	46.641	39.929					8.4515	11.6585	14.2685					0.5175	1.5725	1.0385
15		236.427	238.255	248.028					81.8785	84.2205	76.8795					19.761	24.487	28.4					2.422	3.328	2.445
20		260.344	259.471	253.786					124.531	128.151	119.037					33.551	41.582	44.303					5.681	6.265	5.332
25		251.571	255.796	247.462					166.397	169.49	159.363					48.2035	57.6305	59.4765					9.2875	9.3595	8.9045
30		242.514	249.481	240.237					205.002	205.608	191.649					61.7145	71.1685	73.0695					13.7905	13.9215	13.3375
		Yme Target W - DNA 25 nt							Yme Target G - DNA 25nt							Yme Target W - DNA 5 nt							Yme Target G - DNA 5 nt
Time		Trial 1	Trial 2	Trial 3					Trial 1	Trial 2	Trial 3					Trial 1	Trial 2	Trial 3					Trial 1	Trial 2	Trial 3
0		0	0	0					3.497	3.676	2.096					0	0	0					0	0	0
1		0	0	0					3.674	4.002	0.689					0	0	0					0	0	0
2		0	0	0					2.917	2.744	1.161					0	0	0					0	0	0
3		0	0	0					2.8	2.187	0					0	0	0					0	0	0
4		0	0	0					2.023	3.037	0.137					0	0	0					0	0	0
5		0	0	0					3.8025	3.0365	0.7595					0	0	0					0	0	0
6		0	0	0					2.719	4.005	0.272					0	0	0					0	0	0
7		0	0	0					4.132	3.594	1.179					0	0	0					0	0	0
8		0	0	0					3.6335	3.7425	0.8835					0	0	0					0	0	0
9		0	0	1.0715					4.2615	3.8195	0.7295					0	0	0					0	0	0
10		1.1865	1.4405	0.6275					4.1275	3.4735	2.0025					0	0	0					0	0	0
15		5.923	6.611	8.175					8.608	8.405	8.505					0	0	0					0	0	0
20		14.633	11.925	13.651					16.032	13.582	12.172					0	0	0					0	0	0
25		21.7715	16.9515	18.4255					21.0265	20.3915	17.0275					0	0	0					0	0	0
30		25.831	21.243	22.157					25.417	23.358	23.39					0.081	0	0					0	0	0

## Sheet: Figure 7
Background subtracted RFU
		Yme Target W - DNA 25 nt - 37C - 25 mM NaCl							Yme Target W - DNA 25 nt - 37C - 75 mM NaCl							Yme Target W - DNA 25 nt - 37C - 125 mM NaCl
Time		Trial 1	Trial 2	Trial 3					Trial 1	Trial 2	Trial 3					Trial 1	Trial 2	Trial 3
0		16.272	18.307	17.127					0.315	1.106	6.162					0	4.84	1.05
1		20.188	22.346	25.073					4.528	3.751	7.581					0	4.148	1.383
2		26.058	27.636	30.461					4.385	3.456	8.072					0	2.532	0.361
3		33.868	34.448	38.511					4.022	4.741	8.211					0	2.189	0.031
4		38.459	39.681	43.089					5.444	5.639	8.936					0	1.778	0.858
5		46.711	46.647	52.451					6.144	7.623	10.116					0	2.858	0
6		51.423	55.819	58.055					5.897	6.872	10.022					0	1.413	0.628
7		57.648	60.75	64.104					8.187	8.652	11.485					0	3.523	0.54
8		66.347	68.686	75.359					10.111	10.559	10.772					0	2.651	0
9		76.072	76.317	84.47					11.181	11.02	12.558					0	2.235	0
10		80.986	83.88	92.654					10.825	10.674	13.54					0	4.627	1.693
15		124.75	128.335	139.546					20.192	17.375	20.537					0	1.443	1.48
20		171.59	176.71	187.003					26.561	26.314	28.631					0	2.866	1.369
25		214.244	218.361	229.883					37.342	33.721	35.58					0	3.207	1.434
30		245.277	244.645	254.525					47.172	43.962	46.959					0	4.551	1.493
		Yme Target W - DNA 25 nt - 55C - 25 mM NaCl							Yme Target W - DNA 25 nt - 55C - 75 mM NaCl							Yme Target W - DNA 25 nt - 55C - 125 mM NaCl
Time		Trial 1	Trial 2	Trial 3	Trial 4	Trial 5	Trial 6		Trial 1	Trial 2	Trial 3	Trial 4	Trial 5	Trial 6		Trial 1	Trial 2	Trial 3
0		2.308	4.016	-4.243	29.249	26.937	21.33		2.613	10.08	21.674	1.762	2.309	0		0	0	0
1		48.7315	53.0705	44.4535	20.6065	27.4795	17.1275		0	0	0	18.203	25.013	11.999		0	0	0
2		41	69.793	54.995	50.457	55.118	53.496		0	1.55	25.877	13.579	18.429	9.89		0	0	0
3		69.249	81.277	74.822	66.406	75.28	85.911		10.649	22.69	30.274	9.486	14.444	8.686		0	0	0
4		127.19	138.654	136.402	67.0695	88.9685	94.4385		0	5.153	27.959	34.758	32.142	23.62		0	0	0
5		173.727	204.831	189.329	123.745	128.831	143.932		4.2385	13.0685	32.6535	44.1715	44.6675	32.9695		0	0	0
6		203.456	245.941	236.656	129.81	163.933	177.586		2.957	21.475	36.378	36.121	41.012	39.746		0	0	0
7		210.804	222.918	216.132	170.303	193.218	203.359		12.998	28.379	46.395	20.496	27.622	26.695		0	0	1.632
8		255.144	254.647	250.574	172.695	215.428	223.454		30.388	39.11	41.179	45.111	34.024	55.071		0	0	0
9		274.919	251.656	240.147	180.148	227.947	243.872		32.6865	41.9525	52.7185	43.6325	55.4125	56.0905		0	0.921	0
10		382.893	385.235	373.796	251.485	262.211	274.578		41.445	33.086	66.93	68.933	73.931	58.177		0	0	0
15		363.568	315.943	306.163	311.655	333.626	342.493		78.2835	81.5585	93.4885	79.2575	83.4685	94.5725		0	0	0
20		355.313	294.763	308.868	324.004	330.749	326.12		94.928	95.708	115.598	137.791	142.207	154.124		1.232	3.547	5.489
25		345.529	318.904	300.047	340.682	341.056	327.789		137.124	125.085	144.16	164.919	178.486	189.551		4.898	0	0
30		354.844	295.195	280.197	327.522	354.561	348.538		162.207	154.457	168.606	210.301	224.96	231.117		1.114	2.391	3.822
		Yme Target W - DNA 5 nt - 37C - 25 mM NaCl
Time		Trial 1	Trial 2	Trial 3
0		0.935	0.952	1.307
1		1.398	1.632	1.434
2		1.002	1.103	0.773
3		1.183	1.108	1.564
4		1.129	1.078	0.555
5		1.232	1.81	1.335
6		0.599	0.721	0.341
7		0.803	0.747	0.684
8		0.411	1.049	0.232
9		0.432	0.69	0.33
10		0.358	0.515	0.529
15		0.608	1.058	1.058
20		0.685	1.136	0.441
25		0.413	1.362	0.019
30		0.594	1.146	0.503
		Yme Target W - DNA 5 nt - 55C - 25 mM NaCl
Time		Trial 1	Trial 2	Trial 3
0		0	0	0
1		1.146	0.298	0.004
2		3.455	1.296	0
3		0.083	0	0
4		1.867	0	0
5		2.04	1.352	0.233
6		0.001	0	0
7		0	0.003	0
8		0.735	0.325	0.534
9		1.524	0.275	0
10		0	0.388	0.849
15		0	0.395	0.121
20		0	0.416	0
25		0.404	0	0.779
30		2.237	1.377	1.751

## Sheet: Figure 8
		Background subtracted RFU															Average background subtracted RFU									Fraction of max RFU
Ortholog	Temperature	2 min	2 min	2 min	5 min	5 min	5 min	10 min	10 min	10 min	20 min	20 min	20 min		Ortholog	Temperature	2 min	5 min	10 min	20 min		Max Avg RFU		Ortholog	Temperature	2 min	5 min	10 min	20 min
Yme	50	436.88	428.213	288.558	445.929	246.133	255.671	348.887	437.124	361.492	519.927	456.835	304.137		Yme	50	384.55	315.911	382.501	426.966		495.235		Yme	50	0.776501	0.637901	0.772363	0.862149
	51.4	474.215	354.465	368.95	480.526	378.38	314.103	388.331	427.581	364.548	538.891	437.43	342.889			51.4	399.21	391.003	393.487	439.737					51.4	0.806102	0.78953	0.794545	0.887935
	53.8	514.897	342.936	292.027	570.341	363.729	366.131	390.552	448.649	382.538	532.627	389.535	361.322			53.8	383.287	433.4	407.246	427.828					53.8	0.773949	0.875141	0.822329	0.863889
	57.5	615.848	434.424	435.432	553.247	432.891	395.1	509.703	495.098	392.921	625.181	445.495	376.187			57.5	495.235	460.413	465.907	482.288					57.5	0.999999	0.929685	0.94078	0.973856
	62	574.051	379.736	428.345	344.094	382.347	195.853	196.564	205.763	217.188	141.545	146.635	112.662			62	460.711	307.431	206.505	133.614					62	0.930287	0.620779	0.416984	0.269799
	65.9	45.382	27.285	46.14	0	14.778	15.007	1.921	1	23.322	47.076	1.648	27.606			65.9	39.6023	9.92833	8.74767	25.4433					65.9	0.0799667	0.0200477	0.0176637	0.0513763
	68.5	27.041	0	4.287	0	9.471	0	0	14.249	0	36.865	3.679	11.817			68.5	10.4427	3.157	4.74967	17.4537					68.5	0.0210863	0.00637475	0.00959073	0.0352432
	70	62.991	12.741	47.26	0	33.155	0	6.347	5.51	7.345	71.796	32.168	43.07			70	40.9973	11.0517	6.40067	49.0113					70	0.0827836	0.022316	0.0129245	0.0989658
Cme	50	366.602	526.508	518.442	292.875	474.449	457.836	376.005	457.191	504.244	265.888	439.543	459.537		Cme	50	470.517	408.387	445.813	388.323				Cme	50	0.950089	0.824632	0.900206	0.784118
	51.4	368.217	476.471	534.629	320.108	481.499	429.308	405.006	440.448	483.312	340.902	413.293	464.689			51.4	459.772	410.305	442.922	406.295					51.4	0.928392	0.828506	0.894367	0.820408
	53.8	387.693	517.518	515.543	273.891	493.395	452.229	354.501	416.687	421.802	173.063	210.081	333.006			53.8	473.585	406.505	397.663	238.717					53.8	0.956283	0.820833	0.802979	0.482027
	57.5	0	19.847	61.931	0	1.049	32.723	8.625	0	53.106	0	0	37.852			57.5	27.2593	11.2573	20.577	12.6173					57.5	0.0550432	0.0227313	0.04155	0.0254775
	62	17.861	0	29.44	0	3.798	6.994	22.634	0.102	37.583	0	0	18.483			62	15.767	3.59733	20.1063	6.161					62	0.0318374	0.00726389	0.0405996	0.0124406
	65.9	0	7.802	27.643	0	8.327	15.2	6.337	0	20.492	0	0	26.002			65.9	11.815	7.84233	8.943	8.66733					65.9	0.0238574	0.0158356	0.0180581	0.0175015
	68.5	48.294	19.426	25.412	19.947	0	13.103	17.904	0	22.829	5.203	0	1.574			68.5	31.044	11.0167	13.5777	2.259					68.5	0.0626854	0.0222453	0.0274166	0.00456147
	70	30.775	31.616	76.909	9.017	0	24.749	12.963	0	39.225	0	0	17.601			70	46.4333	11.2553	17.396	5.867					70	0.0937602	0.0227273	0.0351268	0.0118469
Lba	50	403.023	460.666	375.259	258.117	327.155	307.351	179.911	143.053	141.715	53.8	16.06	0		Lba	50	412.983	297.541	154.893	23.2867				Lba	50	0.833913	0.600808	0.312767	0.0470214
	51.4	196.22	389.8	274.787	0	20.83	0	0	0	0	0	0	0			51.4	286.936	6.94333	0	0					51.4	0.579393	0.0140203	0	0
	53.8	16.395	7.809	0	0	0	0	0	0	0	0	0	0			53.8	8.068	0	0	0					53.8	0.0162913	0	0	0
	57.5	0	0	0	0	0	0	0	0	0	0	0	0			57.5	0	0	0	0					57.5	0	0	0	0
	62	0	0	0	0	0	0	0	0	0	0	0	0			62	0	0	0	0					62	0	0	0	0
	65.9	0	0	0	0	0	0	0	0	0	5.884	0	0			65.9	0	0	0	1.96133					65.9	0	0	0	0.00396041
	68.5	0	0.128	0	0	0	0	0	7.862	0	0	0	0			68.5	0.0426667	0	2.62067	0					68.5	8.61544e-05	0	0.00529176	0
	70	0	18.053	0	0	1.872	0	0	38.832	0	0	15.566	0			70	6.01767	0.624	12.944	5.18867					70	0.0121511	0.00126001	0.0261371	0.0104772
Asp	50	187.722	199.062	196.854	36.677	8.359	13.761	15.749	0	17.582	0	0	0		Asp	50	194.546	19.599	11.1103	0				Asp	50	0.392836	0.0395752	0.0224345	0
	51.4	50.173	18.381	16.721	22.739	0	0	7.528	0	0	16.506	0	5.7			51.4	28.425	7.57967	2.50933	7.402					51.4	0.057397	0.0153052	0.00506695	0.0149464
	53.8	17.866	0	0	0	0	7.574	13.977	0	2.213	0	0	1.963			53.8	5.95533	2.52467	5.39667	0.654333					53.8	0.0120253	0.00509792	0.0108972	0.00132126
	57.5	12.77	0	0	4.906	0	14.462	26.755	0	13.379	7.324	0	23.938			57.5	4.25667	6.456	13.378	10.4207					57.5	0.00859525	0.0130362	0.0270134	0.0210419
	62	4.226	0	1.539	0	0	25.901	17.206	0	36.235	2.438	9.28	35.951			62	1.92167	8.63367	17.8137	15.8897					62	0.00388031	0.0174335	0.0359701	0.0320851
	65.9	31.485	0	33.714	0	0	38.389	43.559	0	48.231	4.186	0	42.643			65.9	21.733	12.7963	30.5967	15.6097					65.9	0.0438842	0.0258389	0.0617821	0.0315197
	68.5	49.07	0	14.672	14.004	0	22.395	38.807	0	15.861	14.154	0	26.577			68.5	21.2473	12.133	18.2227	13.577					68.5	0.0429035	0.0244995	0.036796	0.0274153
	70	74.521	34.455	43.089	24.989	3.495	54.919	60.282	4.219	65.32	35.193	0.096	51.61			70	50.6883	27.801	43.2737	28.9663					70	0.102352	0.056137	0.0873801	0.0584901
Fno	50	459.189	412.699	459.189	402.933	397.953	402.933	449.783	333.382	449.783	68.792	140.92	68.792		Fno	50	443.692	401.273	410.983	92.8347				Fno	50	0.895923	0.810268	0.829874	0.187456
	51.4	133.216	377.325	133.216	0	0	0	36.084	0	36.084	3.633	0	3.633			51.4	214.586	0	24.056	2.422					51.4	0.433301	0	0.0485749	0.00489061
	53.8	0	0	0	0	0	0	37.326	0	37.326	0	0	0			53.8	0	0	24.884	0					53.8	0	0	0.0502469	0
	57.5	0	0	0	0	0	0	34.713	0	34.713	12.044	0	12.044			57.5	0	0	23.142	8.02933					57.5	0	0	0.0467293	0.0162132
	62	0	0	0	0	0	0	58.169	0	58.169	20.023	0	20.023			62	0	0	38.7793	13.3487					62	0	0	0.0783049	0.0269542
	65.9	0	0	0	0	0	0	0.832	0	0.832	14.059	0	14.059			65.9	0	0	0.554667	9.37267					65.9	0	0	0.00112001	0.0189257
	68.5	2.21	0	2.21	0	0	0	0	0	0	0	0	0			68.5	1.47333	0	0	0					68.5	0.00297502	0	0	0
	70	42.197	29.349	42.197	20.225	0	20.225	0	14.004	0	0	0	0			70	37.9143	13.4833	4.668	0					70	0.0765583	0.0272261	0.00942583	0

## Sheet: Figure 9
LbaCas12a Trial 1
Time (min)	Full Match	C1G	C2G	A3T	C4G	T5A	C6G	A7T	C8G	T9A	G10C	C11G	T12A	T13A	T14A	C15G	T16A	C17G	C18G	T19A	C20G	C1G+C2G	C2G+A3T	A3T+C4G	C4G+T5A	T5A+C6G	C6G+A7T	A7T+C8G	C8G+T9A	T9A+G10C	G10C+C11G	C11G+T12A	T12A+T13A	T13A+T14A	T14A+C15G	C15G+T16A	T16A+C17G	C17G+C18G	C18G+T19A	T19A+C20G	PAM_T1A	PAM_T2A	PAM_T3A	PAM_C4G	PAM_T1A+T2A	PAM_T2A+T3A	PAM_T3A+C4G	Scrambled	No target DNA
0	86.347	96.426	76.828	56.375	69.551	82.435	72.789	70.527	88.825	88.471	72.933	58.194	75.736	68.553	60.544	71.97	90.556	95.416	84.186	82.438	70.545	69.307	66.439	75.325	73.514	75.065	90.254	85.01	84.557	70.953	76.116	56.508	86.398	86.485	82.732	86.502	68.125	63.18	46.907	53.869	80.834	76.442	82.697	100.928	84.114	59.014	62.653	46.356	100.059
1	125.773	106.081	93.434	64.892	90.943	96.078	87.883	85.1	93.739	110.021	79.735	75.953	92.314	86.3	76.478	78.613	103.866	102.88	93.067	96.6	90.789	77.436	79.599	87.287	86.974	87.671	97.523	88.856	89.135	84.053	80.597	58.631	90.949	92.123	85.384	88.522	76.644	71.783	60.073	74.462	93.293	83.5	84.644	167.016	92.908	70.636	74.749	54.775	100.711
2	204.879	109.719	106.103	77.166	105.611	105.988	99.347	94.04	96.213	142.614	88.93	95.611	102.946	104.508	111.11	82.218	131.957	107.107	99.788	119.405	115.553	82.649	87.166	95.859	95.889	94.771	104.29	92.395	94.948	91.228	83.955	60.292	94.21	94.302	85.218	88.908	80.628	77.083	74.43	94.301	107.057	90.127	92.082	252.551	103.668	78.166	82.971	59.618	103.871
3	311.904	112.226	116.192	90.573	116.43	115.401	111.385	103.506	102.885	193.033	99.184	121.432	111.158	125.189	162.473	88.432	182.042	107.748	113.277	154.643	153.573	90.567	96.784	107.721	103.449	98.41	109.969	95.335	96.537	95.624	86.703	65.393	98.713	96.506	89.143	93.271	85.329	79.405	95.313	116.379	131.573	95.554	101.12	330.892	110.293	85.375	93.872	64.713	105.16
4	402.661	116.47	128.798	103.941	126.591	130.777	122.87	121.466	111.971	248.906	115.019	163.547	124.463	155.352	228.274	89.373	247.745	113.118	132.281	198.17	201.527	98.427	106.091	117.489	114.107	101.534	117.139	98.616	101.73	98.391	89.221	70.842	102.17	99.385	91.235	94.626	87.348	81.676	119.513	141.292	169.789	102.841	112.206	367.264	118.819	93.47	105.45	67.526	106.75
5	446.736	121.676	143.001	119.36	138.865	146.865	133.725	146.645	123.874	295.063	135.085	215.169	136.985	191.381	290.868	96.4	315.607	116.595	153.728	235.294	253.471	108.575	115.519	129.937	121.623	105.488	124.107	101.32	104.232	103.567	90.711	74.2	105.689	101.363	95.02	94.812	89.538	87.337	150.802	166.603	223.789	111.838	128.016	376.47	129.901	102.188	119.465	69.949	107.565
6	464.223	127.02	157.951	135.91	150.045	170.465	149.513	185.281	138.137	333.728	157.432	272.267	151.883	223.994	335.038	108.94	368.762	121.714	182.987	270.74	306.125	118.513	126.826	142.451	129.901	109.385	131.163	102.413	108.1	107.799	93.966	79.236	109.283	102.69	96.342	98.547	93.199	86.834	185.723	190.819	292.216	120.624	151.05	379.79	139.927	109.504	137.723	72.601	109.067
7	472.454	133.185	178.177	158.184	163.221	200.168	163.299	239.702	158.024	364.326	178.878	317.374	170.419	259.415	361.287	122.285	404.308	126.688	212.537	303.151	347.31	126.751	137.89	155.971	141.084	116.534	139.5	106.831	109.975	109.144	95.504	83.731	111.471	104.91	93.307	98.327	94.034	90.739	222.202	218.822	352.811	129.143	184.626	381.662	154.314	117.497	161.724	74.118	110.431
8	478.478	142.263	198.244	179.105	175.224	235.805	180.802	293.204	186.368	388.341	204.443	350.868	187.528	289.624	376.914	139.214	425.154	131.591	240.25	330.769	374.734	136.129	149.748	165.734	149.62	116.57	146.151	109.623	113.569	110.503	97.753	89.128	114.29	106.381	96.408	100.672	96.746	92.571	257.053	238.894	397.53	139.163	225.381	380.004	168.665	126.275	186.632	74.59	110.562
9	486.28	153.695	226.823	208.379	187.507	279.794	197.938	343.203	212	408.783	225.88	372.176	202.607	317.164	388.581	155.412	434.876	137.063	267.246	353.619	389.69	148.585	161.391	179.004	160.667	121.254	151.923	112.968	116.912	110.716	98.996	90.441	118.482	108.263	97.589	99.715	101.103	94.154	288.972	260.419	419.213	151.079	274.427	382.616	187.625	135.802	222.493	75.312	110.892
10	492.271	164.327	257.954	238.191	201.905	322.727	217.141	371.383	248.353	417.083	248.324	384.189	222.022	338.676	399.202	175.819	444.496	142.889	282.352	363.294	398.61	158.921	174.048	190.795	170.655	126.527	160.465	113.968	120.144	115.313	100.897	96.515	121.585	109.772	104.298	101.47	102.159	97.875	314.948	275.811	428.171	162.682	319.219	384.118	204.897	145.604	262.343	75.768	111.146
11	493.047	178.371	296.372	269.169	216.64	364.534	242.376	391.642	285.358	426.279	266.868	392.261	240.871	354.472	403.473	196.61	450.076	149.791	305.466	379.074	405.029	167.941	185.038	203.719	179.51	130.025	167.379	116.477	122.249	116.623	100.184	100.845	123.912	110.902	106.611	103.973	104.268	99.369	342.408	291.598	430.132	173.1	362.387	388.025	225.689	154.742	298.557	76.828	112.643
12	493.936	196.291	338.023	298.505	235.115	395.52	267.672	400.329	317.784	435.553	290.297	395.813	258.308	373.956	403.931	215.296	451.059	159.002	330.744	386.479	406.582	179.46	200.222	213.694	188.359	133.89	178.039	117.399	125.194	118.248	101.76	104.837	125.775	113.025	107.846	105.344	105.496	99.472	355.129	305.997	431.019	184.877	386.092	386.985	247.827	163.866	327.483	76.925	113.562
13	499.639	216.523	384.761	321.079	252.567	422.38	295.583	410.229	351.648	438.501	303.781	399.673	273.131	387.491	408.114	232.341	456.858	164.182	346.2	401.028	411.44	191.667	210.852	224.237	198.982	137.422	185.587	122.153	127.606	119.484	103.153	110.197	128.314	114.607	109.199	105.76	106.922	100.974	368.047	318.258	435.921	197.23	395.868	390.14	272.983	173.846	352.097	77.62	112.51
14	503.716	236.515	424.075	338.709	268.189	444.719	329.106	410.724	379.791	445.933	318.359	401.668	288.334	396.037	412.014	253.35	458.688	173.944	362.121	403.835	412.448	200.829	224.715	234	209.804	141.212	194.687	125.234	131.456	122.566	103.726	113.839	131.242	115.666	111.729	108.326	110.619	103.003	383.27	323.437	435.665	212.11	395.278	389.882	294.379	182.075	360.195	76.388	115.242
15	504.806	265.641	461.954	340.476	286.041	454.329	361.26	416.743	402.011	451.597	331.747	406.924	301.962	405.761	410.606	268.891	459.887	183.583	381.647	406.065	410.203	213.327	235.025	241.535	217.848	143.408	202.726	126.648	133.785	120.309	104.971	121.199	132.656	117.431	111.397	108.446	111.186	104.152	386.13	334.7	436.523	226.518	400.761	391.471	320.773	194.346	365.247	76.773	112.351
16	509.33	293.76	484.653	343.858	301.891	470.132	396.393	417.351	420.666	453.331	341.353	404.073	314.575	411.197	417.608	274.455	464.094	191.734	393.053	413.194	417.903	222.475	247.976	254.275	227.89	148.002	210.918	131.009	134.965	123.439	106.843	126.292	135.677	117.879	113.805	110.018	114.222	105.095	396.384	335.238	443.943	240.22	399.088	393.13	341.533	204.657	373.127	76.988	114.632
17	507.884	322.429	502.624	347.612	322.846	476.457	426.137	419.188	432.119	451.512	348.973	407.977	326.376	417.192	416.129	290.889	466.962	202.23	402.564	417.505	417.395	231.781	259.656	263.137	240.636	151.611	219.681	133.245	137.522	124.398	107.441	131.527	136.759	120.163	118.794	111.726	116.403	107.452	397.373	341.712	444.972	258.874	399.707	393.573	366.921	216.066	373.788	77.539	113.984
18	513.939	356.525	504.556	342.806	340.413	476.739	450.92	422.267	435.583	453.565	360.868	411.267	341.12	420.72	414.959	295.118	468.273	211.384	407.35	419.67	417.633	241.169	272.483	272.092	248.734	157.532	230.474	137.753	139.854	125.99	105.571	135.98	138.687	123.465	120.964	112.996	117.24	108.061	400.784	348.594	447.017	276.772	401.19	392.736	382.947	223.952	377.72	77.854	112.8
19	512.117	385.585	506.374	347.923	357.913	483.984	471.222	416.105	438.54	458.873	366.404	410.232	349.566	425.214	422.271	307.604	469.241	220.579	416.123	422.096	421.846	251.961	284.922	281.802	256.939	159.913	241.507	141.93	142.652	125.391	105.505	142.719	140.981	123.478	122.304	114.274	118.292	109.505	403.84	349.592	450.696	289.678	399.884	394.792	403.187	236.139	378.051	78.135	112.855
20	513.572	414.26	513.648	345.182	379.391	486.108	476.109	421.347	448.385	459.772	374.881	412.984	358.418	428.897	417.768	311.758	471.701	233.006	423.649	423.021	422.095	263.492	293.826	284.715	268.986	163.595	247.946	143.608	144.24	126.293	107.239	146.749	141.607	123.969	123.719	114.433	122.086	110.981	400.915	359.85	448.683	307.153	401.023	396.263	418.496	245.474	377.449	76.445	114.588
21	516.164	438.194	513.008	348.617	397.275	490.906	484.559	422.057	449.604	463.338	380.855	414.822	364.323	434.135	421.671	312.714	472.661	240.504	424.939	429.297	425.174	269.329	308.001	296.514	275.418	168.715	258.975	148.204	145.271	126.869	108.099	150.689	143.542	126.762	126.267	117.148	124.058	112.192	403.67	354.802	451.394	327.238	402.365	398.018	430.142	255.054	377.577	77.155	112.619
22	519.932	452.794	515.299	351.278	414.406	487.092	490.041	418.875	451.105	462.642	389.683	419.02	375.827	435.619	421.782	319.016	476.243	246.649	432.67	431.352	426.716	279.777	319.129	303.709	285.667	171.271	270.772	152.956	147.877	128.044	106.544	157.577	143.143	128.055	126.688	117.994	121.991	113.737	403.309	360.385	454.876	343.073	401.946	399.515	439.886	266.809	378.761	76.974	111.034
23	523.584	470.661	513.834	351.56	431.072	488.026	492.032	419.866	452.659	465.699	393.395	419.575	383.89	437.711	424.033	319.626	476.281	260.033	439.208	431.292	426.474	288.209	326.327	310.14	293.568	175.463	280.43	156.589	151.732	128.846	107.311	163.761	146.042	128.329	128.902	119.254	126.449	114.568	401.031	363.143	455.747	358.615	403.172	401.933	444.311	276.238	381.267	78.384	112.226
24	525.155	475.777	514.241	349.824	442.644	485.553	494.098	418.426	457.63	470.373	398.461	419.808	385.458	439.287	424.219	322.077	477.995	268.659	441.402	435.269	429.396	299.247	340.592	319.776	302.904	178.679	291.118	161.317	151.107	128.036	108.379	171.12	147.849	129.828	132.332	120.363	127.731	116.144	403.738	359.177	453.849	376.495	406.142	400.403	455.643	286.505	381.768	78.889	113.046
25	526.94	480.61	513.379	352.282	455.295	484.821	494.623	418.783	458.534	470.868	406.318	421.178	396.538	442.486	424.475	327.054	479.59	279.384	444.492	435.282	427.705	306.82	350.651	320.785	311.168	184.436	301.038	165.706	153.271	128.81	109.188	176.472	148.05	131.756	130.993	121.775	131.178	118.034	404.187	367.213	461.058	389.217	410.836	403.446	457.087	298.175	382.338	78.593	112.895
26	525.618	486.367	514.76	350.234	466.678	488.402	494.274	420.709	457.585	472.372	410.804	424.93	401.665	446.54	423.422	321.385	481.815	287.53	449.448	437.463	431.857	315.822	361.574	328.12	319.773	187.464	309.755	170.09	155.696	130.408	108.847	182.721	147.946	132.042	134.893	122.632	132.359	118.121	399.017	366.089	464.779	401.901	404.931	406.557	461.723	306.788	380.36	76.193	113.4
27	529.059	486.91	515.64	354.491	473.434	487.264	496.564	419.052	460.334	476.819	408.987	424.242	408.952	441.113	428.65	325.42	481.748	298.28	452.111	438.73	433.345	322.416	371.325	338.049	327.311	191.526	319.014	174.247	156.993	130.667	109.435	187.87	151.523	132.287	136.27	126.421	134.157	120.105	403.89	365.902	463.371	412.842	408.778	405.574	465.301	314.737	383.857	78.398	113.771
28	527.959	485.929	514.826	356.519	481.424	486.171	495.294	420.895	463.677	473.778	416.581	425.717	413.743	445.714	425.64	330.039	483.477	308.647	454.803	441.614	430.559	331.165	377.286	340.73	333.963	196.153	333.843	178.002	159.141	131.219	110.685	192.868	154.153	134.165	139.489	126.319	135.746	122.087	400.745	370.985	465.095	419.17	410.941	406.86	467.321	324.04	383.427	77.694	111.858
29	530.72	488.863	516.918	358.255	490.065	487.493	491.577	419.398	463.731	479.39	420.878	426.051	417.134	442.886	427.311	326.099	486.413	316.903	461.177	443.023	436.644	336.386	386.796	344.854	340.904	200.701	340.539	184.559	161.347	131.763	110.227	197.36	152.569	133.372	139.148	125.94	137.198	123.133	400.353	369.077	465.667	426.827	413.792	409.583	470.706	332.877	386.996	77.963	112.587
30	536.858	489.204	518.195	358.852	491.141	488.008	489.775	415.887	466.878	478.625	418.699	428.545	423.828	447.195	431.126	329.221	488.543	325.029	461.559	441.312	437.933	345.962	396.017	347.831	349.253	204.58	350.624	187.52	162.026	132.679	110.72	203.895	153.296	135.879	144.24	128.074	140.82	125.18	402.22	366.429	470.626	430.885	414.016	412.94	473.044	341.368	385.113	79.336	112.212
31	535.492	490.215	513.979	361.28	495.979	484.843	490.134	419.847	465.719	476.574	425.634	427.306	428.974	452.026	424.875	332.228	492.048	334.654	466.66	444.378	437.874	349.897	401.872	353.484	357.052	209.052	358.941	193.812	162.862	133.24	110.318	208.57	153.606	135.356	143.727	130.545	141.908	125.877	400.131	372.848	471.056	432.344	411.278	411.574	469.493	348.024	385.171	77.997	114.023
32	534.448	490.65	512.774	360.836	497.549	484.302	488.434	422.195	465.896	482.513	425.922	429.938	430.377	448.384	424.827	330.168	491.037	344.702	465.301	444.872	437.604	361.435	412.14	361.293	365.906	213.24	366.269	197.739	166.472	133.902	110.048	213.543	153.031	136.755	146.576	131.376	142.986	127.913	399.393	372.426	475.358	433.37	414.774	411.227	474.686	356.325	389.083	77.014	111.341
33	538.768	490.066	518.185	360.866	501.109	483.958	490.022	420.818	469.982	480.907	429.562	431.229	433.015	450.188	430.031	330.776	496.461	348.869	467.77	447.9	442.063	362.979	415.526	364.476	372.05	220.424	376.246	204.496	168.174	134.209	112.15	221.032	156.259	138.492	147.786	132.418	144.674	126.845	398.855	371.375	475.168	435.279	416.624	413.601	471.28	364.302	390.736	79.96	112.56
34	537.569	489	518.252	364.559	499.724	484.16	487.805	417.122	472.39	480.358	433.12	433.048	439.229	452.53	430.085	333.968	503.004	358.54	469.24	449.997	442.481	371.013	426.058	368.385	378.494	222.501	383.251	207.221	169.487	135.06	109.685	224.194	157.115	139.841	150.726	133.006	145.621	129.953	399.993	375.133	477.421	432.78	419.211	413.578	474.732	371.33	389.326	80.489	112.966
35	539.794	491.493	514.967	369.153	506.968	484.878	489.722	422.121	468.924	481.473	436.03	431.496	443.206	456.462	428.513	333.021	508.375	368.355	469.346	451.834	442.817	377.049	431.832	373.398	388.769	225.167	389.581	215.868	169.428	135.714	111.044	228.621	155.884	140.894	151.135	136.772	148.478	132.665	396.137	376.729	475.78	435.291	419.799	413.451	470.282	377.009	392.515	78.067	114.54
36	540.348	493.282	517.793	369.774	505.896	483.863	489.551	416.785	475.634	481.94	435.843	437.018	449.096	454.228	431.858	337.74	515.699	374.084	473.391	451.207	446.652	378.753	435.562	378.137	389.098	231.172	395.576	218.689	173.527	134.666	112.401	235.304	156.512	139.122	154.54	136.915	149.073	133.228	399.366	373.95	476.446	434.332	420.972	413.23	473.862	381.74	392.271	79.816	113.913
37	542.952	490.414	515.572	371.708	508.978	482.26	488.131	418.746	476.478	483.042	440.716	436.051	451.905	452.11	427.686	340.061	523.985	383.182	475.755	450.975	444.454	384.514	440.51	380.052	397.919	235.802	403.149	222.254	172.391	138.349	113.666	239.743	157.091	141.457	156.117	139.231	153.851	134.128	396.009	380.538	475.244	435.299	420.756	416.035	474.132	389.715	391.64	79.902	113.574
38	541.868	491.879	519.209	367.983	510.425	486.529	486.265	421.933	478.944	483.778	443.447	437.683	453.971	454.455	431.756	336.848	529.611	390.227	475.245	454.354	448.451	389.947	441.874	385.427	403.439	240.581	412.663	227.725	174.75	135.439	114.226	243.439	156.609	140.439	158.261	138.254	154.357	135.954	399.365	373.589	479.742	434.403	422.194	417.147	475.239	390.278	396.017	79.407	113.802
39	543.816	493.367	516.014	374.388	509.014	481.739	490.129	417.895	478.226	485.427	447.216	436.265	458.425	459.699	427.176	341.125	530.649	392.872	480.153	452.332	449.393	392.054	445.867	384.108	408.69	243.019	413.254	234.69	177.259	137.519	114.43	249.31	156.312	142.532	158.049	142.103	155.184	137.317	393.51	379.573	482.006	438.52	426.692	417.407	471.246	396.98	394.553	80.893	113.639
40	543.642	494.08	519.308	375.875	510.129	485.405	485.763	424.154	479.413	484.15	445.594	439.095	458.634	458.468	432.521	337.366	533.605	399.264	476.961	457.943	450.323	395.634	449.039	391.975	414.376	248.029	418.268	237.756	178.164	139.048	114.74	252.268	154.709	141.262	160.951	143.221	157.463	139.906	395.913	377.493	484.449	434.054	424.196	419.785	470.889	401.661	396.087	79.912	114.87
41	546.091	492.222	522.804	375.199	511.279	481.656	487.238	417.887	482.244	485.147	449.731	441.788	466.04	455.141	432.667	343.37	536.751	406.229	480.876	453.242	450.337	400.355	451.912	393.238	419.083	251.158	425.179	244.042	179.447	139.334	113.371	257.084	154.227	144.197	163.792	144.428	158.344	140.667	397.638	379.732	481.722	432.369	429.938	417.937	470.797	404.197	395.336	81.152	116.399
42	548.281	491.083	519.03	376.575	512.759	480.598	483.014	424.801	484.559	481.637	457.615	440.625	464.46	461.528	428.222	342.357	536.507	413.755	480.491	455.824	453.031	400.111	456.505	398.029	424.043	256.471	423.202	249.787	181.899	137.235	113.553	259.466	154.949	144.07	165.736	145.48	162.607	142.538	395.414	383.658	480.892	436.87	426.385	420.7	473.568	408.386	397.976	80.566	115.471
43	551.454	496.332	516.577	379.568	512.237	484.423	487.617	420.345	483.054	484.36	454.488	443.779	467.51	457.427	430.981	341.807	536.244	416.496	483.287	456.863	451.82	403.146	456.625	398.819	427.354	260.61	427.42	254.469	181.899	140.18	115.441	265.678	153.985	143.643	165.439	147.365	164.956	143.586	399.153	378.831	482.42	434.733	430.356	421.348	473.386	411.299	400.324	82.058	117.08
44	549.076	492.991	518.651	382.37	507.65	482.741	487.626	418.713	484.401	484.935	457.42	447.749	471.225	456.842	434.165	344.437	534.845	419.466	485.164	460.456	455.517	404.313	458.017	399.663	434.602	265.392	432.226	258.979	183.511	142.165	114.629	269.327	151.983	145.356	167.624	150.733	165.858	143	395.357	380.145	486.297	432.425	428.884	423.322	473.333	413.244	397.619	82.894	115.31
45	549.887	496.671	517.229	379.788	506.652	478.602	486.033	423.303	486.106	486.345	461.284	446.975	474.549	455.837	431.998	349.069	536.057	426.735	485.419	462.51	455.32	408.872	461.157	403.279	437.277	268.54	437.203	262.844	185.553	142.292	115.312	271.683	151.701	143.472	170.64	150.579	168.153	147.153	395.752	385.565	486.708	438.155	432.015	422.249	473.904	411.969	402.144	81.969	116.433
46	551.063	495.663	515.569	386.075	510.601	480.289	485.173	423.91	484.619	486.736	461.581	447.513	477.666	454.05	435.184	346.637	539.038	432.994	486.929	461.39	456.623	411.325	460.42	406.263	440.641	273.43	438.408	271.744	187.266	142.842	117.002	277.655	147.852	144.845	173.316	153.756	170.371	147.948	396.029	382.878	488.769	435.297	431.264	424.042	472.063	416.729	403.24	81.904	115.719
47	552.639	491.57	516.829	387.03	506.677	479.676	485.27	420.755	490.289	483.92	461.92	450.895	480.109	457.434	433.874	349.612	536.234	433.759	485.667	459.726	457.657	411.066	459.041	408.008	444.201	275.161	439.231	274.306	188.42	143.546	116.77	279.475	146.436	146.963	174.038	154.196	172.2	149.79	398.849	385.18	487.742	432.964	433.179	424.245	471.068	416.161	402.344	82.631	116.482
48	552.536	494.066	519.094	384.584	507.767	478.678	485.174	421.192	490.658	486.276	464.268	449.341	480.183	460.872	433.117	352.966	535.653	439.943	490.073	460.818	453.576	412.685	463.959	407.499	447.616	281.24	440.562	280.699	190.619	145.29	117.904	283.988	144.402	146.405	175.516	155.46	173.407	151.524	396.053	387.823	490.736	436.092	433.853	425.798	473.592	418.101	401.048	82.514	116.674
49	551.774	496.563	517.621	386.275	512.07	478.91	482.806	423.22	493.152	482.843	461.8	451.114	480.579	458.854	427.665	349.944	539.395	445.812	489.157	463.805	455.91	414.769	461.621	411.758	450.387	284.048	438.418	286.597	190.434	144.976	119.04	287.883	146.999	149.91	178.159	157.539	176.317	152.896	395.718	385.979	487.843	432.865	431.165	426.383	468.232	418.263	404.743	81.741	118.399
50	548.796	496.192	518.525	391.671	508.511	481.562	483.31	420.647	492.945	488.583	465.553	450.197	482.2	456.196	436.668	352.996	539.074	449.556	490.522	464.329	456.448	415.525	460.887	417.279	455.657	289.923	444.723	292.373	193.71	145.464	118.349	293.784	147.957	147.365	179.46	158.933	177.691	153.753	396.095	385.443	488.532	438.104	437.065	429.007	468.282	419.46	404.636	83.948	116.84
51	547.035	496.84	519.946	388.813	509.429	480.39	487.251	424.48	493.309	487.16	465.794	452.559	487.206	455.384	433.306	353.491	535.459	453.182	489.931	463.138	460.374	414.204	460.208	413.38	456.421	293.531	442.293	296.466	195.715	147.449	119.18	293.872	149.689	148.404	183.168	161.694	180.387	157.642	397.637	385.788	492.523	436.758	434.202	431.398	470.407	422.557	404.019	83.948	116.349
52	550.906	499.697	517.272	396.024	509.969	477.077	484.541	428.31	493.614	483.12	469.741	453.702	486.027	459.911	431.046	352.965	536.29	456.683	492.437	465.909	456.312	412.968	461.743	415.379	460.537	296.726	444.721	301.712	197.813	147.198	118.125	298.118	153.042	147.707	183.245	162.474	180.575	158.261	394.679	388.63	495.031	436.231	437.799	429.035	471.295	422.988	407.828	82.734	118.643
53	546.108	497.8	518.908	392.25	512.525	477.163	485.378	423.565	495.532	486.143	470.279	454.896	486.189	456.493	434.053	352.858	534.547	456.888	489.456	463.826	458.989	418.71	463.598	418.759	461.758	301.939	443.82	306.334	198.415	148.539	120.059	300.828	155.395	148.488	185.226	165.151	182.761	161.939	394.926	386.56	497.135	436.596	438.889	430.655	468.179	421.169	409.429	84.262	117.433
54	545.113	494.943	521.039	395.957	509.002	474.946	486.705	419.285	497.281	488.8	471.945	455.602	491.758	460.003	432.711	357.472	534.942	461.008	492.628	465.487	463.78	418.168	461.516	419.867	462.289	305.437	446.868	309.457	199.343	150.421	118.973	302.279	157.891	149.162	188.317	165.962	185.079	161.495	397.25	388.811	495.909	433.495	437.865	430.229	469.906	422.421	408.525	86.282	116.639
55	546.83	497.58	519.379	393.247	514.649	476.087	481.959	430.68	498.931	483.643	471.571	453.184	495.666	460.093	433.39	357.923	530.162	466.788	494.096	467.303	461.616	417.903	460.4	419.641	469.707	310.182	445.67	313.915	203.129	151.012	119.485	308.452	159.223	152.414	189.836	167.207	185.88	161.639	394.992	393.723	492.145	436.444	439.656	430.911	468.022	423.406	407.035	83.581	117.716
56	547.175	501.401	518.81	396.717	510.702	477.162	483.285	425.539	494.901	485.068	472.871	454.024	492.899	458.843	432.002	357.167	535.006	467.716	491.439	461.248	463.364	419.498	462.985	425.469	471.137	314.311	449.771	318.645	203.484	150.021	121.593	310.64	158.732	150.369	190.783	170.749	189.495	165.138	395.835	387.605	497.828	434.109	438.523	434.378	470.834	420.819	409.801	85.462	117.655
57	544.393	498.878	524.518	398.39	510.452	473.27	484.704	427.159	499.024	486.403	474.386	458.035	493.49	459.255	432.194	360.793	534.676	470.293	495.456	465.851	463.892	423.447	462.935	422.861	476.142	317.752	450.19	323.049	204.911	151.543	119.487	312.615	158.33	151.189	194.359	172.952	188.831	166.52	397.919	392.605	496.457	435.717	439.649	431.828	471.58	424.929	410.591	85.556	118.099
58	544.843	500.659	517.301	402.578	512.974	476.004	481.815	427.645	502.794	485.367	474.834	457.652	492.744	457.305	431.8	357.612	536.977	470.579	494.449	469.723	465.617	420.208	460.169	424.779	475.588	320.687	449.264	328.072	206.326	152.441	123.144	314.739	159.558	151.381	194.964	175.236	188.786	166.213	397.074	396.25	500.445	433.247	440.945	432.583	468.364	420.955	413.207	83.977	118.762
59	540.682	497.99	516.558	401.633	507.646	473.766	485.535	423.87	502.651	488.467	475.909	460.512	494.42	453.493	433.256	360.596	532.36	472.248	495.247	462.095	462.65	421.464	460.819	422.237	476.589	326.772	448.952	332.797	206.511	152.049	121.958	317.521	160.337	152.677	196.594	176.091	193.276	169.239	397.081	392.148	499.08	433.204	440.213	433.429	468.522	423.473	411.721	87.438	118.817
60	547.131	499.995	520.949	401.773	510.728	473.981	486.42	430.806	500.609	484.649	477.946	461.315	498.665	456.768	431.089	361.658	533.087	477.274	497.451	469.675	464.508	424.02	460.125	422.563	477.986	327.588	449.691	334.696	208.725	153.287	123.923	319.813	161.724	152.757	197.775	180.359	193.878	170.816	394.754	395.77	498.25	439.527	441.247	433.546	465.297	425.732	413.984	85.936	119.495
'No Target DNA' subtracted
Time (min)	Full Match	C1G	C2G	A3T	C4G	T5A	C6G	A7T	C8G	T9A	G10C	C11G	T12A	T13A	T14A	C15G	T16A	C17G	C18G	T19A	C20G	C1G+C2G	C2G+A3T	A3T+C4G	C4G+T5A	T5A+C6G	C6G+A7T	A7T+C8G	C8G+T9A	T9A+G10C	G10C+C11G	C11G+T12A	T12A+T13A	T13A+T14A	T14A+C15G	C15G+T16A	T16A+C17G	C17G+C18G	C18G+T19A	T19A+C20G	PAM_T1A	PAM_T2A	PAM_T3A	PAM_C4G	PAM_T1A+T2A	PAM_T2A+T3A	PAM_T3A+C4G	Scrambled
0	-13.712	-3.633	-23.231	-43.684	-30.508	-17.624	-27.27	-29.532	-11.234	-11.588	-27.126	-41.865	-24.323	-31.506	-39.515	-28.089	-9.503	-4.643	-15.873	-17.621	-29.514	-30.752	-33.62	-24.734	-26.545	-24.994	-9.805	-15.049	-15.502	-29.106	-23.943	-43.551	-13.661	-13.574	-17.327	-13.557	-31.934	-36.879	-53.152	-46.19	-19.225	-23.617	-17.362	0.869	-15.945	-41.045	-37.406	-53.703
1	25.062	5.37	-7.277	-35.819	-9.768	-4.633	-12.828	-15.611	-6.972	9.31	-20.976	-24.758	-8.397	-14.411	-24.233	-22.098	3.155	2.169	-7.644	-4.111	-9.922	-23.275	-21.112	-13.424	-13.737	-13.04	-3.188	-11.855	-11.576	-16.658	-20.114	-42.08	-9.762	-8.588	-15.327	-12.189	-24.067	-28.928	-40.638	-26.249	-7.418	-17.211	-16.067	66.305	-7.803	-30.075	-25.962	-45.936
2	101.008	5.848	2.232	-26.705	1.74	2.117	-4.524	-9.831	-7.658	38.743	-14.941	-8.26	-0.925	0.637	7.239	-21.653	28.086	3.236	-4.083	15.534	11.682	-21.222	-16.705	-8.012	-7.982	-9.1	0.419	-11.476	-8.923	-12.643	-19.916	-43.579	-9.661	-9.569	-18.653	-14.963	-23.243	-26.788	-29.441	-9.57	3.186	-13.744	-11.789	148.68	-0.203	-25.705	-20.9	-44.253
3	206.744	7.066	11.032	-14.587	11.27	10.241	6.225	-1.654	-2.275	87.873	-5.976	16.272	5.998	20.029	57.313	-16.728	76.882	2.588	8.117	49.483	48.413	-14.593	-8.376	2.561	-1.711	-6.75	4.809	-9.825	-8.623	-9.536	-18.457	-39.767	-6.447	-8.654	-16.017	-11.889	-19.831	-25.755	-9.847	11.219	26.413	-9.606	-4.04	225.732	5.133	-19.785	-11.288	-40.447
4	295.911	9.72	22.048	-2.809	19.841	24.027	16.12	14.716	5.221	142.156	8.269	56.797	17.713	48.602	121.524	-17.377	140.995	6.368	25.531	91.42	94.777	-8.323	-0.659	10.739	7.357	-5.216	10.389	-8.134	-5.02	-8.359	-17.529	-35.908	-4.58	-7.365	-15.515	-12.124	-19.402	-25.074	12.763	34.542	63.039	-3.909	5.456	260.514	12.069	-13.28	-1.3	-39.224
5	339.171	14.111	35.436	11.795	31.3	39.3	26.16	39.08	16.309	187.498	27.52	107.604	29.42	83.816	183.303	-11.165	208.042	9.03	46.163	127.729	145.906	1.01	7.954	22.372	14.058	-2.077	16.542	-6.245	-3.333	-3.998	-16.854	-33.365	-1.876	-6.202	-12.545	-12.753	-18.027	-20.228	43.237	59.038	116.224	4.273	20.451	268.905	22.336	-5.377	11.9	-37.616
6	355.156	17.953	48.884	26.843	40.978	61.398	40.446	76.214	29.07	224.661	48.365	163.2	42.816	114.927	225.971	-0.127	259.695	12.647	73.92	161.673	197.058	9.446	17.759	33.384	20.834	0.318	22.096	-6.654	-0.967	-1.268	-15.101	-29.831	0.216	-6.377	-12.725	-10.52	-15.868	-22.233	76.656	81.752	183.149	11.557	41.983	270.723	30.86	0.437	28.656	-36.466
7	362.023	22.754	67.746	47.753	52.79	89.737	52.868	129.271	47.593	253.895	68.447	206.943	59.988	148.984	250.856	11.854	293.877	16.257	102.106	192.72	236.879	16.32	27.459	45.54	30.653	6.103	29.069	-3.6	-0.456	-1.287	-14.927	-26.7	1.04	-5.521	-17.124	-12.104	-16.397	-19.692	111.771	108.391	242.38	18.712	74.195	271.231	43.883	7.066	51.293	-36.313
8	367.916	31.701	87.682	68.543	64.662	125.243	70.24	182.642	75.806	277.779	93.881	240.306	76.966	179.062	266.352	28.652	314.592	21.029	129.688	220.207	264.172	25.567	39.186	55.172	39.058	6.008	35.589	-0.939	3.007	-0.059	-12.809	-21.434	3.728	-4.181	-14.154	-9.89	-13.816	-17.991	146.491	128.332	286.968	28.601	114.819	269.442	58.103	15.713	76.07	-35.972
9	375.388	42.803	115.931	97.487	76.615	168.902	87.046	232.311	101.108	297.891	114.988	261.284	91.715	206.272	277.689	44.52	323.984	26.171	156.354	242.727	278.798	37.693	50.499	68.112	49.775	10.362	41.031	2.076	6.02	-0.176	-11.896	-20.451	7.59	-2.629	-13.303	-11.177	-9.789	-16.738	178.08	149.527	308.321	40.187	163.535	271.724	76.733	24.91	111.601	-35.58
10	381.125	53.181	146.808	127.045	90.759	211.581	105.995	260.237	137.207	305.937	137.178	273.043	110.876	227.53	288.056	64.673	333.35	31.743	171.206	252.148	287.464	47.775	62.902	79.649	59.509	15.381	49.319	2.822	8.998	4.167	-10.249	-14.631	10.439	-1.374	-6.848	-9.676	-8.987	-13.271	203.802	164.665	317.025	51.536	208.073	272.972	93.751	34.458	151.197	-35.378
11	380.404	65.728	183.729	156.526	103.997	251.891	129.733	278.999	172.715	313.636	154.225	279.618	128.228	241.829	290.83	83.967	337.433	37.148	192.823	266.431	292.386	55.298	72.395	91.076	66.867	17.382	54.736	3.834	9.606	3.98	-12.459	-11.798	11.269	-1.741	-6.032	-8.67	-8.375	-13.274	229.765	178.955	317.489	60.457	249.744	275.382	113.046	42.099	185.914	-35.815
12	380.374	82.729	224.461	184.943	121.553	281.958	154.11	286.767	204.222	321.991	176.735	282.251	144.746	260.394	290.369	101.734	337.497	45.44	217.182	272.917	293.02	65.898	86.66	100.132	74.797	20.328	64.477	3.837	11.632	4.686	-11.802	-8.725	12.213	-0.537	-5.716	-8.218	-8.066	-14.09	241.567	192.435	317.457	71.315	272.53	273.423	134.265	50.304	213.921	-36.637
13	387.129	104.013	272.251	208.569	140.057	309.87	183.073	297.719	239.138	325.991	191.271	287.163	160.621	274.981	295.604	119.831	344.348	51.672	233.69	288.518	298.93	79.157	98.342	111.727	86.472	24.912	73.077	9.643	15.096	6.974	-9.357	-2.313	15.804	2.097	-3.311	-6.75	-5.588	-11.536	255.537	205.748	323.411	84.72	283.358	277.63	160.473	61.336	239.587	-34.89
14	388.474	121.273	308.833	223.467	152.947	329.477	213.864	295.482	264.549	330.691	203.117	286.426	173.092	280.795	296.772	138.108	343.446	58.702	246.879	288.593	297.206	85.587	109.473	118.758	94.562	25.97	79.445	9.992	16.214	7.324	-11.516	-1.403	16	0.424	-3.513	-6.916	-4.623	-12.239	268.028	208.195	320.423	96.868	280.036	274.64	179.137	66.833	244.953	-38.854
15	392.455	153.29	349.603	228.125	173.69	341.978	248.909	304.392	289.66	339.246	219.396	294.573	189.611	293.41	298.255	156.54	347.536	71.232	269.296	293.714	297.852	100.976	122.674	129.184	105.497	31.057	90.375	14.297	21.434	7.958	-7.38	8.848	20.305	5.08	-0.954	-3.905	-1.165	-8.199	273.779	222.349	324.172	114.167	288.41	279.12	208.422	81.995	252.896	-35.578
16	394.698	179.128	370.021	229.226	187.259	355.5	281.761	302.719	306.034	338.699	226.721	289.441	199.943	296.565	302.976	159.823	349.462	77.102	278.421	298.562	303.271	107.843	133.344	139.643	113.258	33.37	96.286	16.377	20.333	8.807	-7.789	11.66	21.045	3.247	-0.827	-4.614	-0.41	-9.537	281.752	220.606	329.311	125.588	284.456	278.498	226.901	90.025	258.495	-37.644
17	393.9	208.445	388.64	233.628	208.862	362.473	312.153	305.204	318.135	337.528	234.989	293.993	212.392	303.208	302.145	176.905	352.978	88.246	288.58	303.521	303.411	117.797	145.672	149.153	126.652	37.627	105.697	19.261	23.538	10.414	-6.543	17.543	22.775	6.179	4.81	-2.258	2.419	-6.532	283.389	227.728	330.988	144.89	285.723	279.589	252.937	102.082	259.804	-36.445
18	401.139	243.725	391.756	230.006	227.613	363.939	338.12	309.467	322.783	340.765	248.068	298.467	228.32	307.92	302.159	182.318	355.473	98.584	294.55	306.87	304.833	128.369	159.683	159.292	135.934	44.732	117.674	24.953	27.054	13.19	-7.229	23.18	25.887	10.665	8.164	0.196	4.44	-4.739	287.984	235.794	334.217	163.972	288.39	279.936	270.147	111.152	264.92	-34.946
19	399.262	272.73	393.519	235.068	245.058	371.129	358.367	303.25	325.685	346.018	253.549	297.377	236.711	312.359	309.416	194.749	356.386	107.724	303.268	309.241	308.991	139.106	172.067	168.947	144.084	47.058	128.652	29.075	29.797	12.536	-7.35	29.864	28.126	10.623	9.449	1.419	5.437	-3.35	290.985	236.737	337.841	176.823	287.029	281.937	290.332	123.284	265.196	-34.72
20	398.984	299.672	399.06	230.594	264.803	371.52	361.521	306.759	333.797	345.184	260.293	298.396	243.83	314.309	303.18	197.17	357.113	118.418	309.061	308.433	307.507	148.904	179.238	170.127	154.398	49.007	133.358	29.02	29.652	11.705	-7.349	32.161	27.019	9.381	9.131	-0.155	7.498	-3.607	286.327	245.262	334.095	192.565	286.435	281.675	303.908	130.886	262.861	-38.143
21	403.545	325.575	400.389	235.998	284.656	378.287	371.94	309.438	336.985	350.719	268.236	302.203	251.704	321.516	309.052	200.095	360.042	127.885	312.32	316.678	312.555	156.71	195.382	183.895	162.799	56.096	146.356	35.585	32.652	14.25	-4.52	38.07	30.923	14.143	13.648	4.529	11.439	-0.427	291.051	242.183	338.775	214.619	289.746	285.399	317.523	142.435	264.958	-35.464
22	408.898	341.76	404.265	240.244	303.372	376.058	379.007	307.841	340.071	351.608	278.649	307.986	264.793	324.585	310.748	207.982	365.209	135.615	321.636	320.318	315.682	168.743	208.095	192.675	174.633	60.237	159.738	41.922	36.843	17.01	-4.49	46.543	32.109	17.021	15.654	6.96	10.957	2.703	292.275	249.351	343.842	232.039	290.912	288.481	328.852	155.775	267.727	-34.06
23	411.358	358.435	401.608	239.334	318.846	375.8	379.806	307.64	340.433	353.473	281.169	307.349	271.664	325.485	311.807	207.4	364.055	147.807	326.982	319.066	314.248	175.983	214.101	197.914	181.342	63.237	168.204	44.363	39.506	16.62	-4.915	51.535	33.816	16.103	16.676	7.028	14.223	2.342	288.805	250.917	343.521	246.389	290.946	289.707	332.085	164.012	269.041	-33.842
24	412.109	362.731	401.195	236.778	329.598	372.507	381.052	305.38	344.584	357.327	285.415	306.762	272.412	326.241	311.173	209.031	364.949	155.613	328.356	322.223	316.35	186.201	227.546	206.73	189.858	65.633	178.072	48.271	38.061	14.99	-4.667	58.074	34.803	16.782	19.286	7.317	14.685	3.098	290.692	246.131	340.803	263.449	293.096	287.357	342.597	173.459	268.722	-34.157
25	414.045	367.715	400.484	239.387	342.4	371.926	381.728	305.888	345.639	357.973	293.423	308.283	283.643	329.591	311.58	214.159	366.695	166.489	331.597	322.387	314.81	193.925	237.756	207.89	198.273	71.541	188.143	52.811	40.376	15.915	-3.707	63.577	35.155	18.861	18.098	8.88	18.283	5.139	291.292	254.318	348.163	276.322	297.941	290.551	344.192	185.28	269.443	-34.302
26	412.218	372.967	401.36	236.834	353.278	375.002	380.874	307.309	344.185	358.972	297.404	311.53	288.265	333.14	310.022	207.985	368.415	174.13	336.048	324.063	318.457	202.422	248.174	214.72	206.373	74.064	196.355	56.69	42.296	17.008	-4.553	69.321	34.546	18.642	21.493	9.232	18.959	4.721	285.617	252.689	351.379	288.501	291.531	293.157	348.323	193.388	266.96	-37.207
27	415.288	373.139	401.869	240.72	359.663	373.493	382.793	305.281	346.563	363.048	295.216	310.471	295.181	327.342	314.879	211.649	367.977	184.509	338.34	324.959	319.574	208.645	257.554	224.278	213.54	77.755	205.243	60.476	43.222	16.896	-4.336	74.099	37.752	18.516	22.499	12.65	20.386	6.334	290.119	252.131	349.6	299.071	295.007	291.803	351.53	200.966	270.086	-35.373
28	416.101	374.071	402.968	244.661	369.566	374.313	383.436	309.037	351.819	361.92	304.723	313.859	301.885	333.856	313.782	218.181	371.619	196.789	342.945	329.756	318.701	219.307	265.428	228.872	222.105	84.295	221.985	66.144	47.283	19.361	-1.173	81.01	42.295	22.307	27.631	14.461	23.888	10.229	288.887	259.127	353.237	307.312	299.083	295.002	355.463	212.182	271.569	-34.164
29	418.133	376.276	404.331	245.668	377.478	374.906	378.99	306.811	351.144	366.803	308.291	313.464	304.547	330.299	314.724	213.512	373.826	204.316	348.59	330.436	324.057	223.799	274.209	232.267	228.317	88.114	227.952	71.972	48.76	19.176	-2.36	84.773	39.982	20.785	26.561	13.353	24.611	10.546	287.766	256.49	353.08	314.24	301.205	296.996	358.119	220.29	274.409	-34.624
30	424.646	376.992	405.983	246.64	378.929	375.796	377.563	303.675	354.666	366.413	306.487	316.333	311.616	334.983	318.914	217.009	376.331	212.817	349.347	329.1	325.721	233.75	283.805	235.619	237.041	92.368	238.412	75.308	49.814	20.467	-1.492	91.683	41.084	23.667	32.028	15.862	28.608	12.968	290.008	254.217	358.414	318.673	301.804	300.728	360.832	229.156	272.901	-32.876
31	421.469	376.192	399.956	247.257	381.956	370.82	376.111	305.824	351.696	362.551	311.611	313.283	314.951	338.003	310.852	218.205	378.025	220.631	352.637	330.355	323.851	235.874	287.849	239.461	243.029	95.029	244.918	79.789	48.839	19.217	-3.705	94.547	39.583	21.333	29.704	16.522	27.885	11.854	286.108	258.825	357.033	318.321	297.255	297.551	355.47	234.001	271.148	-36.026
32	423.107	379.309	401.433	249.495	386.208	372.961	377.093	310.854	354.555	371.172	314.581	318.597	319.036	337.043	313.486	218.827	379.696	233.361	353.96	333.531	326.263	250.094	300.799	249.952	254.565	101.899	254.928	86.398	55.131	22.561	-1.293	102.202	41.69	25.414	35.235	20.035	31.645	16.572	288.052	261.085	364.017	322.029	303.433	299.886	363.345	244.984	277.742	-34.327
33	426.208	377.506	405.625	248.306	388.549	371.398	377.462	308.258	357.422	368.347	317.002	318.669	320.455	337.628	317.471	218.216	383.901	236.309	355.21	335.34	329.503	250.419	302.966	251.916	259.49	107.864	263.686	91.936	55.614	21.649	-0.41	108.472	43.699	25.932	35.226	19.858	32.114	14.285	286.295	258.815	362.608	322.719	304.064	301.041	358.72	251.742	278.176	-32.6
34	424.603	376.034	405.286	251.593	386.758	371.194	374.839	304.156	359.424	367.392	320.154	320.082	326.263	339.564	317.119	221.002	390.038	245.574	356.274	337.031	329.515	258.047	313.092	255.419	265.528	109.535	270.285	94.255	56.521	22.094	-3.281	111.228	44.149	26.875	37.76	20.04	32.655	16.987	287.027	262.167	364.455	319.814	306.245	300.612	361.766	258.364	276.36	-32.477
35	425.254	376.953	400.427	254.613	392.428	370.338	375.182	307.581	354.384	366.933	321.49	316.956	328.666	341.922	313.973	218.481	393.835	253.815	354.806	337.294	328.277	262.509	317.292	258.858	274.229	110.627	275.041	101.328	54.888	21.174	-3.496	114.081	41.344	26.354	36.595	22.232	33.938	18.125	281.597	262.189	361.24	320.751	305.259	298.911	355.742	262.469	277.975	-36.473
36	426.435	379.369	403.88	255.861	391.983	369.95	375.638	302.872	361.721	368.027	321.93	323.105	335.183	340.315	317.945	223.827	401.786	260.171	359.478	337.294	332.739	264.84	321.649	264.224	275.185	117.259	281.663	104.776	59.614	20.753	-1.512	121.391	42.599	25.209	40.627	23.002	35.16	19.315	285.453	260.037	362.533	320.419	307.059	299.317	359.949	267.827	278.358	-34.097
37	429.378	376.84	401.998	258.134	395.404	368.686	374.557	305.172	362.904	369.468	327.142	322.477	338.331	338.536	314.112	226.487	410.411	269.608	362.181	337.401	330.88	270.94	326.936	266.478	284.345	122.228	289.575	108.68	58.817	24.775	0.092	126.169	43.517	27.883	42.543	25.657	40.277	20.554	282.435	266.964	361.67	321.725	307.182	302.461	360.558	276.141	278.066	-33.672
38	428.066	378.077	405.407	254.181	396.623	372.727	372.463	308.131	365.142	369.976	329.645	323.881	340.169	340.653	317.954	223.046	415.809	276.425	361.443	340.552	334.649	276.145	328.072	271.625	289.637	126.779	298.861	113.923	60.948	21.637	0.424	129.637	42.807	26.637	44.459	24.452	40.555	22.152	285.563	259.787	365.94	320.601	308.392	303.345	361.437	276.476	282.215	-34.395
39	430.177	379.728	402.375	260.749	395.375	368.1	376.49	304.256	364.587	371.788	333.577	322.626	344.786	346.06	313.537	227.486	417.01	279.233	366.514	338.693	335.754	278.415	332.228	270.469	295.051	129.38	299.615	121.051	63.62	23.88	0.791	135.671	42.673	28.893	44.41	28.464	41.545	23.678	279.871	265.934	368.367	324.881	313.053	303.768	357.607	283.341	280.914	-32.746
40	428.772	379.21	404.438	261.005	395.259	370.535	370.893	309.284	364.543	369.28	330.724	324.225	343.764	343.598	317.651	222.496	418.735	284.394	362.091	343.073	335.453	280.764	334.169	277.105	299.506	133.159	303.398	122.886	63.294	24.178	-0.13	137.398	39.839	26.392	46.081	28.351	42.593	25.036	281.043	262.623	369.579	319.184	309.326	304.915	356.019	286.791	281.217	-34.958
41	429.692	375.823	406.405	258.8	394.88	365.257	370.839	301.488	365.845	368.748	333.332	325.389	349.641	338.742	316.268	226.971	420.352	289.83	364.477	336.843	333.938	283.956	335.513	276.839	302.684	134.759	308.78	127.643	63.048	22.935	-3.028	140.685	37.828	27.798	47.393	28.029	41.945	24.268	281.239	263.333	365.323	315.97	313.539	301.538	354.398	287.798	278.937	-35.247
42	432.81	375.612	403.559	261.104	397.288	365.127	367.543	309.33	369.088	366.166	342.144	325.154	348.989	346.057	312.751	226.886	421.036	298.284	365.02	340.353	337.56	284.64	341.034	282.558	308.572	141	307.731	134.316	66.428	21.764	-1.918	143.995	39.478	28.599	50.265	30.009	47.136	27.067	279.943	268.187	365.421	321.399	310.914	305.229	358.097	292.915	282.505	-34.905
43	434.374	379.252	399.497	262.488	395.157	367.343	370.537	303.265	365.974	367.28	337.408	326.699	350.43	340.347	313.901	224.727	419.164	299.416	366.207	339.783	334.74	286.066	339.545	281.739	310.274	143.53	310.34	137.389	64.819	23.1	-1.639	148.598	36.905	26.563	48.359	30.285	47.876	26.506	282.073	261.751	365.34	317.653	313.276	304.268	356.306	294.219	283.244	-35.022
44	433.766	377.681	403.341	267.06	392.34	367.431	372.316	303.403	369.091	369.625	342.11	332.439	355.915	341.532	318.855	229.127	419.535	304.156	369.854	345.146	340.207	289.003	342.707	284.353	319.292	150.082	316.916	143.669	68.201	26.855	-0.681	154.017	36.673	30.046	52.314	35.423	50.548	27.69	280.047	264.835	370.987	317.115	313.574	308.012	358.023	297.934	282.309	-32.416
45	433.454	380.238	400.796	263.355	390.219	362.169	369.6	306.87	369.673	369.912	344.851	330.542	358.116	339.404	315.565	232.636	419.624	310.302	368.986	346.077	338.887	292.439	344.724	286.846	320.844	152.107	320.77	146.411	69.12	25.859	-1.121	155.25	35.268	27.039	54.207	34.146	51.72	30.72	279.319	269.132	370.275	321.722	315.582	305.816	357.471	295.536	285.711	-34.464
46	435.344	379.944	399.85	270.356	394.882	364.57	369.454	308.191	368.9	371.017	345.862	331.794	361.947	338.331	319.465	230.918	423.319	317.275	371.21	345.671	340.904	295.606	344.701	290.544	324.922	157.711	322.689	156.025	71.547	27.123	1.283	161.936	32.133	29.126	57.597	38.037	54.652	32.229	280.31	267.159	373.05	319.578	315.545	308.323	356.344	301.01	287.521	-33.815
47	436.157	375.088	400.347	270.548	390.195	363.194	368.788	304.273	373.807	367.438	345.438	334.413	363.627	340.952	317.392	233.13	419.752	317.277	369.185	343.244	341.175	294.584	342.559	291.526	327.719	158.679	322.749	157.824	71.938	27.064	0.288	162.993	29.954	30.481	57.556	37.714	55.718	33.308	282.367	268.698	371.26	316.482	316.697	307.763	354.586	299.679	285.862	-33.851
48	435.862	377.392	402.42	267.91	391.093	362.004	368.5	304.518	373.984	369.602	347.594	332.667	363.509	344.198	316.443	236.292	418.979	323.269	373.399	344.144	336.902	296.011	347.285	290.825	330.942	164.566	323.888	164.025	73.945	28.616	1.23	167.314	27.728	29.731	58.842	38.786	56.733	34.85	279.379	271.149	374.062	319.418	317.179	309.124	356.918	301.427	284.374	-34.16
49	433.375	378.164	399.222	267.876	393.671	360.511	364.407	304.821	374.753	364.444	343.401	332.715	362.18	340.455	309.266	231.545	420.996	327.413	370.758	345.406	337.511	296.37	343.222	293.359	331.988	165.649	320.019	168.198	72.035	26.577	0.641	169.484	28.6	31.511	59.76	39.14	57.918	34.497	277.319	267.58	369.444	314.466	312.766	307.984	349.833	299.864	286.344	-36.658
50	431.956	379.352	401.685	274.831	391.671	364.722	366.47	303.807	376.105	371.743	348.713	333.357	365.36	339.356	319.828	236.156	422.234	332.716	373.682	347.489	339.608	298.685	344.047	300.439	338.817	173.083	327.883	175.533	76.87	28.624	1.509	176.944	31.117	30.525	62.62	42.093	60.851	36.913	279.255	268.603	371.692	321.264	320.225	312.167	351.442	302.62	287.796	-32.892
51	430.686	380.491	403.597	272.464	393.08	364.041	370.902	308.131	376.96	370.811	349.445	336.21	370.857	339.035	316.957	237.142	419.11	336.833	373.582	346.789	344.025	297.855	343.859	297.031	340.072	177.182	325.944	180.117	79.366	31.1	2.831	177.523	33.34	32.055	66.819	45.345	64.038	41.293	281.288	269.439	376.174	320.409	317.853	315.049	354.058	306.208	287.67	-32.401
52	432.263	381.054	398.629	277.381	391.326	358.434	365.898	309.667	374.971	364.477	351.098	335.059	367.384	341.268	312.403	234.322	417.647	338.04	373.794	347.266	337.669	294.325	343.1	296.736	341.894	178.083	326.078	183.069	79.17	28.555	-0.518	179.475	34.399	29.064	64.602	43.831	61.932	39.618	276.036	269.987	376.388	317.588	319.156	310.392	352.652	304.345	289.185	-35.909
53	428.675	380.367	401.475	274.817	395.092	359.73	367.945	306.132	378.099	368.71	352.846	337.463	368.756	339.06	316.62	235.425	417.114	339.455	372.023	346.393	341.556	301.277	346.165	301.326	344.325	184.506	326.387	188.901	80.982	31.106	2.626	183.395	37.962	31.055	67.793	47.718	65.328	44.506	277.493	269.127	379.702	319.163	321.456	313.222	350.746	303.736	291.996	-33.171
54	428.474	378.304	404.4	279.318	392.363	358.307	370.066	302.646	380.642	372.161	355.306	338.963	375.119	343.364	316.072	240.833	418.303	344.369	375.989	348.848	347.141	301.529	344.877	303.228	345.65	188.798	330.229	192.818	82.704	33.782	2.334	185.64	41.252	32.523	71.678	49.323	68.44	44.856	280.611	272.172	379.27	316.856	321.226	313.59	353.267	305.782	291.886	-30.357
55	429.114	379.864	401.663	275.531	396.933	358.371	364.243	312.964	381.215	365.927	353.855	335.468	377.95	342.377	315.674	240.207	412.446	349.072	376.38	349.587	343.9	300.187	342.684	301.925	351.991	192.466	327.954	196.199	85.413	33.296	1.769	190.736	41.507	34.698	72.12	49.491	68.164	43.923	277.276	276.007	374.429	318.728	321.94	313.195	350.306	305.69	289.319	-34.135
56	429.52	383.746	401.155	279.062	393.047	359.507	365.63	307.884	377.246	367.413	355.216	336.369	375.244	341.188	314.347	239.512	417.351	350.061	373.784	343.593	345.709	301.843	345.33	307.814	353.482	196.656	332.116	200.99	85.829	32.366	3.938	192.985	41.077	32.714	73.128	53.094	71.84	47.483	278.18	269.95	380.173	316.454	320.868	316.723	353.179	303.164	292.146	-32.193
57	426.294	380.779	406.419	280.291	392.353	355.171	366.605	309.06	380.925	368.304	356.287	339.936	375.391	341.156	314.095	242.694	416.577	352.194	377.357	347.752	345.793	305.348	344.836	304.762	358.043	199.653	332.091	204.95	86.812	33.444	1.388	194.516	40.231	33.09	76.26	54.853	70.732	48.421	279.82	274.506	378.358	317.618	321.55	313.729	353.481	306.83	292.492	-32.543
58	426.081	381.897	398.539	283.816	394.212	357.242	363.053	308.883	384.032	366.605	356.072	338.89	373.982	338.543	313.038	238.85	418.215	351.817	375.687	350.961	346.855	301.446	341.407	306.017	356.826	201.925	330.502	209.31	87.564	33.679	4.382	195.977	40.796	32.619	76.202	56.474	70.024	47.451	278.312	277.488	381.683	314.485	322.183	313.821	349.602	302.193	294.445	-34.785
59	421.865	379.173	397.741	282.816	388.829	354.949	366.718	305.053	383.834	369.65	357.092	341.695	375.603	334.676	314.439	241.779	413.543	353.431	376.43	343.278	343.833	302.647	342.002	303.42	357.772	207.955	330.135	213.98	87.694	33.232	3.141	198.704	41.52	33.86	77.777	57.274	74.459	50.422	278.264	273.331	380.263	314.387	321.396	314.612	349.705	304.656	292.904	-31.379
60	427.636	380.5	401.454	282.278	391.233	354.486	366.925	311.311	381.114	365.154	358.451	341.82	379.17	337.273	311.594	242.163	413.592	357.779	377.956	350.18	345.013	304.525	340.63	303.068	358.491	208.093	330.196	215.201	89.23	33.792	4.428	200.318	42.229	33.262	78.28	60.864	74.383	51.321	275.259	276.275	378.755	320.032	321.752	314.051	345.802	306.237	294.489	-33.559
Max Match	436.157
1/4 Max	109.039
Time to 1/4 max	3	14	9	10	12	8	11	7	10	4	9	6	10	6	4	13	4	20	8	5	5	17	14	13	16	34	18	38	61	61	61	34	61	61	61	61	61	61	7	8	5	15	8	2	11	18	9	61
LbaCas12a Trial 2
Time (min)	Full Match	C1G	C2G	A3T	C4G	T5A	C6G	A7T	C8G	T9A	G10C	C11G	T12A	T13A	T14A	C15G	T16A	C17G	C18G	T19A	C20G	C1G+C2G	C2G+A3T	A3T+C4G	C4G+T5A	T5A+C6G	C6G+A7T	A7T+C8G	C8G+T9A	T9A+G10C	G10C+C11G	C11G+T12A	T12A+T13A	T13A+T14A	T14A+C15G	C15G+T16A	T16A+C17G	C17G+C18G	C18G+T19A	T19A+C20G	PAM_T1A	PAM_T2A	PAM_T3A	PAM_C4G	PAM_T1A+T2A	PAM_T2A+T3A	PAM_T3A+C4G	Scrambled	No target DNA
0	99.299	91.328	79.355	95.812	88.137	92.848	86.044	56.946	91.22	91.953	78.549	79.557	79.138	82.004	77.603	63.605	89.815	76.637	78.923	83.342	75.183	88.017	84.733	74.637	87.335	84.51	84.094	82.883	58.08	81.473	75.898	80.354	84.183	84.701	85.46	76.375	77.685	75.138	93.189	73.917	43.127	60.648	81.803	86.544	73.047	67.195	49.331	29.748	100.059
1	135.665	98.607	89.277	107.544	96.497	98.039	90.383	62.483	95.146	107.266	86.769	95.938	85.304	95.854	102.547	67.105	101.665	80.838	87.776	110.108	92.033	91.473	90.852	78.47	89.191	86.796	93.839	87.165	64.153	88.618	80.262	85.381	84.133	86.275	88.058	79.182	82.451	78.43	108.06	84.644	55.471	69.391	88.63	146.895	80.415	77.433	64.192	41.699	100.711
2	219.529	103.477	99.187	117.267	100.799	104.985	93.842	66.799	97.892	142.306	93.793	116.04	91.883	112.694	155.324	72.061	131.323	83.722	101.761	154.848	123.98	95.086	93.466	83.244	91.89	89.458	98.189	88.264	66.752	92.16	84.487	89.137	86.048	88.073	90.421	80.957	84.494	80.135	124.764	99.112	72.422	80.156	93.878	231.407	86.198	83.664	74.855	52.601	103.871
3	320.933	106.94	111.262	126.301	106.083	112.846	97.827	77.814	104.688	194.415	104.166	153.515	97.871	135.919	233.472	77.861	184.742	87.481	114.667	203.412	171.048	99.19	98.301	86.674	96.242	92.023	108.97	89.693	69.207	95.17	86.682	93.523	86.404	88.344	93.122	84.199	87.61	83.044	152.627	118.138	91.677	89.547	102.101	305.079	93.081	91.188	90.134	63.897	105.16
4	396.548	113.494	122.922	137.813	112.732	126.993	101.664	99.18	111.185	246.944	123.081	205.932	107.507	169.872	312.895	81.98	253.928	91.436	136.888	246.85	222.684	103.384	103.693	90.844	100.941	94.405	118.213	93.498	71.806	96.422	88.771	97.131	87.243	87.987	93.388	85.538	88.414	83.83	191.369	137.978	119.843	101.311	111.838	343.238	101.331	96.863	104.36	71.408	106.75
5	428.028	119.316	135.914	156.191	119.843	148.867	107.374	135.841	121.119	293.204	142.243	267.592	119.121	204.186	368.201	91.369	322.026	93.421	162.317	284.721	272.492	109.362	108.891	96.087	103.273	94.537	126.373	94.964	75.685	99.436	91.403	100.186	89.25	89.264	96.405	88.541	91.819	86.176	229.65	157.695	152.318	114.753	128.487	364.913	110.141	105.034	125.218	79.017	107.565
6	435.213	124.809	153.21	176.479	125.674	180.077	116.285	181.991	135.14	333.784	166.501	326.002	131.399	237.356	400.53	101.022	369.438	99.523	193.041	317.295	308.833	115.554	117.985	104.401	106.411	97.97	138.763	97.002	77.4	102.135	92.263	104.058	90.841	90.707	97.541	89.382	93.175	87.898	273.58	178.417	200.932	123.103	147.892	374.314	124.013	110.911	148.306	85.978	109.067
7	434.164	132.239	173.768	203.606	134.201	217.79	124.226	223.741	151.293	361.724	190.677	372.943	148.154	270.374	406.112	116.939	399.022	104.264	222.512	337.009	331.763	122.397	123.569	107.896	110.141	99.167	148.497	102.121	79.58	102.817	95.079	109.627	91.426	93.7	100.382	91.261	95.468	90.576	313.979	198.749	259.707	137.423	176.855	386.03	136.201	119.871	179.301	90.376	110.431
8	429.487	142.891	195.574	233.62	144.188	262.94	136.74	252.279	171.184	382.416	219.214	400.845	163.272	295.118	414.867	135.615	414.651	109.293	254.676	353.903	342.813	129.396	132.61	113.201	115.003	102.182	157.543	103.15	84.071	105.888	96.56	115.628	92.828	92.937	101.691	92.495	96.378	91.284	350.859	216.601	328.17	150.191	214.599	396.245	154.657	126.445	217.988	93.5	110.562
9	431.626	152.425	221.42	270.214	151.05	309.82	151.688	268.72	197.125	399.109	240.033	414.611	178.385	320.84	417.889	153.122	417.86	113.878	282.047	362.239	343.414	135.727	139.331	121.169	119.911	103.705	169.31	104.942	87.283	105.723	96.001	121.027	94.903	96.068	103.264	94.898	97.41	93.766	383.333	234.902	394.155	162.815	260.05	402.879	173.323	134.364	262.078	96.534	110.892
10	431.454	163.933	249.111	314.168	162.147	353.408	169.722	274.023	228.832	405.861	261.734	418.422	190.359	336.125	422.648	168.977	421.736	120.639	307.2	370.45	346.441	143.106	147.802	126.295	122.182	106.043	181.018	110.038	89.325	107.647	98.34	126.386	95.988	97.385	104.812	95.257	100.052	94.934	411.776	251.986	443.716	176.539	306.979	406.107	190.611	143.327	315.028	97.849	111.146
11	429.602	177.041	282.462	358.482	174.609	392.71	185.877	276.921	260.086	412.298	277.718	417.631	205.931	355.871	419.906	186.731	428.665	127.168	322.472	375.527	344.271	150.897	157.251	132.648	128.297	109.287	191.056	111.542	92.314	109.07	99.881	134.147	96.491	96.773	107.888	97.586	101.306	94.848	434.753	264.09	464.035	188.975	349.935	407.292	214.848	150.932	359.399	100.367	112.643
12	430.852	190.312	320.671	405.298	187.779	417.862	209.357	279.311	296.097	413.538	296.317	416.12	219.063	368.143	420.225	204.715	430.072	134.678	342.264	380.78	345.065	159.422	166.577	140.26	131.432	111.021	205.096	114.169	95.503	109.812	100.257	142.892	97.508	98.711	108.682	97.598	104.021	99.496	450.508	276.19	473.309	202.035	381.547	409.207	241.688	160.609	396.109	100.807	113.562
13	429.177	207.496	353.935	446.168	203.488	433.692	237.848	279.603	329.8	418.073	313.001	415.746	231.106	380.321	418.606	219.6	428.48	141.935	359.254	379.454	345.288	167.127	175.585	145.307	135.392	112.717	215.324	117.81	99.29	111.767	101.419	148.822	100.077	99.366	110.766	99.202	104.35	97.286	462.828	285.104	477.711	215.697	405.377	411.848	264.233	169.253	414.365	102.065	112.51
14	432.517	225.581	390.658	478.043	217.187	442.391	272.91	276.076	362.314	422.156	322.876	413.185	242.766	393.804	417.784	235.538	432.747	148.625	369.941	381.458	346.28	177.094	184.185	152.911	137.647	114.641	229.095	122.06	102.211	113.16	102.707	158.821	100.456	100.315	112.819	102.172	106.163	100.669	472.387	293.727	476.249	230.745	414.228	412.416	289.628	177.688	420.096	104.605	115.242
15	435.12	245.062	424.039	498.28	231.979	444.291	305.967	276.918	387.591	422.888	331.912	415.368	252.581	397.084	418.716	246.263	436.647	158.246	383.748	384.252	346.081	186.861	194.274	160.616	143.557	117.518	239.365	125.022	106.114	113.642	103.585	162.939	100.907	101.688	113.646	102.201	108.273	104.111	481.032	301.942	476.006	244.834	424.731	413.898	312.527	187.839	425.37	105.253	112.351
16	434.293	271.779	447.506	508.585	252.939	449.6	332.508	277.288	404.105	424.961	339.26	413.754	263.884	401.226	419.533	256.758	434.136	165.798	384.879	386.72	347.097	197.459	202.7	164.208	147.281	120.086	251.317	128.759	107.562	114.732	103.393	173.766	102.809	102.223	115.142	103.114	108.76	103.34	483.184	312.483	477.689	262.306	431.269	415.924	333.596	196.97	427.079	106.267	114.632
17	439.188	296.633	462.595	508.275	272.35	450.069	355.056	278.757	417.114	428.528	349.46	415.934	271.511	411.209	418.917	266.6	432.016	175.49	395.965	385.431	349.733	204.975	217.134	172.14	152.045	123.09	264.812	133.374	110.921	114.975	104.858	183.018	102.277	102.812	115.312	103.931	109.039	106.24	485.095	317.655	475.247	279.658	434.271	415.148	353.372	206.752	431.214	106.793	113.984
18	446.429	321.409	471.177	514.759	292.498	450.104	376.676	281.759	431.579	426.101	357.191	413.484	283.763	416.225	419.032	273.025	432.865	182.6	398.255	389.105	349.895	215.027	224.878	176.293	155.263	125.814	276.746	137.3	112.54	117.534	103.972	190.884	104.493	104.187	119.52	107.179	111.357	107.277	487.411	324.145	476.321	294.985	443.298	416.859	367.924	214.964	431.906	107.272	112.8
19	448.121	350.308	473.18	514.049	311.5	446.933	382.518	275.481	435.173	430.299	363.677	415.494	291.263	417.079	415.73	277.775	435.755	192.069	402.516	390.443	352.171	224.137	234.654	183.918	158.128	128.29	287.522	142.61	113.988	117.705	105.622	198.621	104.737	106.293	121.862	106.669	112.713	107.506	492.506	333.174	475.777	312.528	443.798	418.767	383.674	226.624	430.024	106.803	112.855
20	449.648	378.223	474.759	509.492	330.354	447.462	386.083	278.309	438.126	427.897	369.042	416.642	295.045	421.486	416.015	281.643	434.421	203.157	407.455	386.446	352.578	235.296	240.012	188.481	166.352	130.952	298.541	146.077	118.47	117.111	104.782	208.826	105.813	105.055	125.973	109.501	114.53	109.952	485.831	340.631	474.934	328.04	444.165	417.21	394.351	236.978	431.493	106.77	114.588
21	452.795	405.572	474.896	512.693	354.433	449.945	383.661	279.874	435.936	428.367	374.034	416.315	304.522	426.236	415.735	284.413	433.746	209.022	409.055	392.664	354.413	244.613	249.888	197.215	168.49	132.145	310.692	148.322	120.06	117.875	106.11	215.918	106.43	107.498	125.934	110.778	116.042	110.777	489.472	342.422	477.028	346.299	442.759	417.595	402.415	245.151	432.943	105.293	112.619
22	455.098	432.094	475.083	512.181	374.907	445.589	387.875	278.557	438.807	429.258	379.102	412.778	307.427	427.98	417.065	284.989	430.474	219.903	408.661	391.685	356.455	258.195	262.299	201.23	172.782	135.54	322.534	153.382	122.402	120.345	107.118	226.601	108.123	107.749	127.967	110.992	115.795	111.884	488.156	347.149	472.914	363.351	445.224	419.985	406.426	255.246	434.291	106.085	111.034
23	459.741	451.652	479.306	505.795	388.953	451.235	386.416	277.74	441.014	427.859	380.391	418.349	312.622	431.069	416.933	282.734	430.299	229.398	410.442	391.261	357.811	267.594	271.685	208.207	177.789	139.94	331.165	159.257	123	121.762	105.566	232.721	107.885	106.322	130.532	112.74	118.879	113.981	491.102	347.635	473.329	379.087	445.45	419.693	414.624	262.545	429.589	105.802	112.226
24	460.347	461.271	474.904	507.411	407.83	447.309	390.267	276.805	439.536	428.59	385.998	415.805	322.755	431.377	416.698	289.229	434.022	237.925	415.589	392.999	360.337	276.29	279.608	215.186	182.335	142.299	342.103	164.426	125.694	120.238	105.645	241.974	109.999	106.864	131.881	115.112	119.796	114.684	490.732	352.928	473.215	394.16	442.677	421.725	416.606	273.685	427.869	105.971	113.046
25	462.75	471.816	479.614	503.832	417.891	447.139	389.175	276.555	436.638	429.961	387.45	418.728	327.661	433.868	416.364	291.022	428.793	246.771	416.216	392.36	359.535	286.443	289.194	221.537	186.558	146.096	351.553	169.05	125.995	122.8	107.03	249.333	108.523	108.018	134.564	116.217	121.178	117.079	486.599	354.869	474.6	406.322	443.5	418.416	424.184	284.289	429.7	106.078	112.895
26	464.804	479.698	475.992	504.889	431.053	445.333	389.108	278.431	441.249	428.298	389.268	417.799	329.561	437.698	415.913	291.406	431.424	253.228	418.119	395.189	363.688	301.372	297.231	224.937	192.584	150.407	358.734	174.775	128.561	121.605	106.354	257.204	111.593	109.065	134.909	118.278	123.366	116.238	488.104	362.451	472.958	420.773	444.5	420.214	423.819	292.558	426.599	105.508	113.4
27	464.369	484.791	475.866	501.944	440.461	443.569	386.967	279.337	438.308	432.589	395.546	419.832	333.803	433.746	415.521	291.391	434.022	261.438	419.51	393.734	365.477	308.165	305.511	232.606	195.627	153.524	365.53	180.003	131.926	121.963	108.559	266.403	110.957	109.273	137.488	116.533	125.001	118.563	485.032	364.338	470.717	429.413	442.599	419.867	421.824	304.179	426.997	106.029	113.771
28	463.758	482.619	478.771	504.01	447.144	446.899	390.031	279.911	439.441	429.479	398.005	421.689	340.656	433.276	415.372	292.903	430.332	268.877	420.046	394.698	364.197	319.4	312.859	236.175	200.367	155.59	373.891	185.422	132.979	123.039	108.278	273.24	114.633	110.5	140.055	119.618	127.078	120.114	487.009	365.201	469.917	442.169	441.632	418.457	422.136	311.652	427.837	105.978	111.858
29	463.644	483.403	476.73	501.476	451.627	445.64	394.515	276.305	442.946	435.05	398.965	420.837	345.294	435.165	416.349	295.436	437.121	278.977	422.358	398.727	367.874	328.91	322.996	244.72	206.599	159.334	382.721	191.306	132.903	124.385	108.277	281.316	113.176	111.507	141.931	120.871	128.147	121.853	484.237	367.048	468.458	449.191	442.138	419.101	422.354	320.071	424.286	106.377	112.587
30	463.551	481.567	481.004	501.766	452.488	443.274	392.758	279.359	440.302	434.887	400.61	423.035	347.506	435.188	416.489	297.81	432.762	287.121	423.635	396.767	367.142	337.698	329.647	247.329	211.452	164.016	390.001	197.054	135.299	124.147	108.298	287.566	112.323	112.722	144.21	122.808	128.938	123.263	483.67	369.301	468.188	451.316	441.638	419.223	429.149	328.078	426.534	105.858	112.212
31	469.783	484.942	475.682	500.815	453.622	442.639	392.864	277.922	438.662	432.904	405.136	418.44	355.171	437.078	416.325	301.031	435.6	293.97	428.663	399.979	367.358	347.212	337.339	252.396	214.709	167.343	395.034	202.222	137.171	125.721	108.594	291.874	115.379	113.127	146.536	123.129	131.833	124.489	484.387	376.436	469.143	451.14	439.766	417.231	425.174	339.521	423.534	105.717	114.023
32	467.764	484.422	479.008	499.941	455.42	443.208	394.734	278.249	441.558	435.322	403.69	423.059	356.978	438.03	414.488	305.077	434.048	300.957	425.856	399.45	369.325	356.088	344.933	257.915	219.682	170.459	400.286	210.182	138.61	126.937	109.427	300.56	115.354	112.991	147.94	125.643	130.577	124.797	482.356	379.115	467.797	456.349	443.047	417.983	425.018	351.628	422.068	104.571	111.341
33	469.185	482.575	475.95	496.515	456.285	441.26	395.876	280.436	443.51	431.294	401.86	420.156	359.145	437.454	413.64	310.496	438.356	308.344	427.743	400.842	373.975	364.759	350.578	261.69	224.269	174.806	405.224	214.848	141.102	126.355	109.797	308.071	116.151	111.265	150.064	126.652	133.318	126.368	478.129	380.514	465.296	457.473	440.965	418.192	423.059	352.641	425.479	104.501	112.56
34	468.774	481.214	479.153	497.44	459.581	441.167	396.049	276.784	444.605	432.358	406.692	424.755	364.007	439.763	414.862	321.838	441.257	310.508	427.647	402.757	373.801	372.037	358.313	266.833	227.477	178.506	409.119	220.807	141.591	128.154	110.293	313.63	117.983	114.382	151.875	130.161	136.185	128.289	481.296	377.224	464.731	453.55	440.944	416.769	423.996	362.315	422.733	106.31	112.966
35	468.834	482.371	476.719	498.94	453.324	441.854	400.455	279.296	446.822	434.223	407.628	424.014	366.463	437.931	413.568	326.918	442.551	319.148	430.293	405.081	377.671	379.134	363.404	272.833	231.608	185.825	414.369	225.543	144.389	128.581	111.46	318.977	117.742	115.465	155.748	129.928	138.254	126.994	483.454	382.047	465.08	455.718	440.767	414.391	424.272	369.735	421.673	104.109	114.54
36	469.243	479.727	477.764	499.083	456.194	443.372	399.554	277.291	448.255	438.092	409.675	425.494	370.722	438.074	417.596	330.506	443.367	324.484	429.221	402.005	375.556	388.978	371.049	277.771	234.988	188.818	417.543	231.15	145.554	128.762	112.629	323.836	120.233	116.787	159.12	131.477	138.347	130.945	481.185	383.116	462.678	451.924	438.653	416.289	424.203	374.85	421.613	105.335	113.913
37	471.136	478.966	477.198	498.96	454.883	438.973	399.372	280.361	446.847	436.892	409.402	422.978	373.345	439.211	413.416	336.002	444.179	329.934	431.437	405.483	375.582	394.141	375.708	278.292	240.344	190.733	419.763	237.181	147.975	130.907	112.341	330.97	121	117.21	158.956	132.844	139.411	131.648	477.466	385.03	462.642	450.587	441.564	420.366	418.251	382.184	420.968	102.885	113.574
38	472.801	484.057	478.625	494.228	455.119	441.493	400.753	279.39	449.021	439.324	411.248	425.564	375.962	439.426	414.797	332.589	447.159	337.301	432.387	405.776	379.063	398.725	382.891	286.177	245.822	194.763	419.549	242.145	149.021	129.476	112.464	334.644	119.459	118.669	161.336	131.971	142.65	134.274	473.549	388.245	464.97	450.441	439.099	417.459	419.196	391.051	419.861	104.27	113.802
39	471.905	482.443	478.269	491.725	453.075	444.256	403.114	280.331	450.688	435.118	410.76	427.5	381.82	436.988	418.345	334.983	448.148	340.096	432.997	409.797	381.84	406.095	385.971	290.971	246.915	201.21	423.909	250.856	154.176	130.856	113.145	338.948	123.94	118.382	163.972	136.693	144.239	133.137	475.654	388.801	459.4	446.773	437.051	418.87	418.83	393.882	420.98	102.673	113.639
40	470.717	484.11	479.132	494.06	452.748	438.71	404.554	279.702	448.995	438.556	414.323	426.96	381.943	437.863	414.282	337.554	450.08	344.278	436.91	407.17	378.014	409.363	389.941	292.87	251.945	205.95	423.144	256.251	153.854	131.826	113.001	343.902	122.567	118.949	166.731	137.072	144.186	135.045	477.698	387.801	458.809	446.289	438.781	414.806	418.977	396.572	418	103.108	114.87
41	474.055	480.703	480.857	496.456	455.658	437.623	405.635	281.792	448.937	441.386	419.232	426.521	385.579	439.721	416.549	342.08	452.174	350.971	433.536	408.593	380.293	413.927	394.57	296.926	255.262	209.201	425.473	261.588	156.269	133.385	113.248	348.074	124.642	119.4	171.191	138.253	146.597	136.133	473.414	391.344	459.882	442.479	436.281	413.861	414.19	406.617	421.742	101.816	116.399
42	471.794	483.724	478.047	490.383	454.007	439.96	406.07	283.554	453.741	439.111	415.418	425.662	387.65	441.931	418.411	340.691	452.647	355.812	431.672	410.684	382.032	414.351	397.236	301.331	259.502	212.642	428.149	267.918	157.713	133.414	114.412	352.487	124.822	121	170.857	140.488	148.587	138.772	470.376	392.118	458.492	442.853	434.423	415.19	413.294	409.499	423.027	101.912	115.471
43	473.568	481.04	480.484	492.38	455.165	441.309	411.39	279.968	458.107	442.369	418.373	428.954	389.592	440.417	414.117	342.347	456.953	359.921	434.651	410.649	382.407	421.886	403.107	307.664	261.802	220.738	428.289	273.519	160.168	133.96	113.983	354.328	126.776	120.916	173.812	143.042	150.738	140.463	474.222	388.889	455.643	438.291	435.738	412.791	411.841	410.393	417.681	103.008	117.08
44	476.272	478.714	477.32	495.642	453.57	437.468	409.316	278.582	453.617	439.879	416.616	429.259	390.781	437.932	418.881	342.574	458.297	360.779	436.797	413.529	384.77	417.256	405.841	311.473	266.782	224.034	428.511	276.55	159.869	136.415	114.051	357.403	128.441	121.657	176.947	144.92	151.997	144.444	474.603	389.119	459.859	440.955	435.051	413.086	413.763	413.034	417.878	103.003	115.31
45	476.63	480.465	477.307	492.295	454.753	441.212	412.884	278.375	457.852	442.067	421.846	429.742	395.946	438.222	417.269	342.555	458.814	364.987	437.008	414.393	385.225	424.424	408.809	314.279	270.276	226.887	431.25	284.525	162.95	135.681	115.902	362.08	130.597	122.893	180.523	146.133	154.266	144.173	475.285	391.329	454.542	439.279	436.131	413.636	410.25	414.993	417.136	104.346	116.433
46	478.146	480.241	483.4	494.035	451.419	438.781	409.831	281.253	459.059	440.704	424.001	429.105	397.114	439.726	414.786	349.586	460.955	370.884	438.897	412.744	388.359	422.552	412.4	313.657	275.393	230.84	429.912	288.423	163.521	135.886	115.244	365.643	131.643	124.044	182.935	147.838	154.386	145.234	468.65	393.61	454.977	437.015	437.543	414.528	411.005	418.582	418.773	101.361	115.719
47	478.39	481.205	475.147	495.269	458.285	438.791	411.122	284.616	460.487	443.628	421.774	430.029	400.589	439.924	414.282	347.748	462.578	374.483	438.144	418.233	383.632	423.165	411.264	314.427	278.813	237.041	428.908	294.958	165.669	138.307	117.458	367.37	131.819	123.989	183.469	150.1	155.727	147.664	469.538	397.061	456.649	437.415	431.631	414.337	410.991	419.151	418.437	101.784	116.482
48	479.024	481.383	479.569	495.662	454.442	432.814	413.992	282.453	464.095	440.363	420.623	432.479	398.82	439.004	417.773	341.136	465.062	374.791	438.756	414.665	386.424	425.922	415.402	319.624	282.662	240.978	430.18	297.694	168.481	138.117	116.057	373.528	133.181	125.154	185.641	151.026	158.465	146.817	473.236	395.389	456.02	435.967	434.898	412.618	406.63	421.008	415.736	101.725	116.674
49	480.546	479.253	478.674	489.995	455.644	437.818	414.44	281.059	460.43	442.689	424.101	430.137	400.215	443.772	413.581	343.117	464.915	374.606	437.745	417.051	387.232	425.236	417.81	325.889	286.73	245.14	432.091	304.931	168.53	141.501	117.845	371.599	133.726	128.09	188.588	151.464	159.653	148.478	470.162	392.901	451.551	430.787	434.115	409.208	404.301	420.718	413.87	100.197	118.399
50	481.371	481.607	480.458	492.099	454.172	439.647	419.134	282.387	465.785	445.633	423.562	431.456	404.977	439.309	414.239	347.006	463.819	379.465	441.535	418.498	386.99	428.454	418.83	328.261	289.173	251.118	429.349	308.091	172.657	140.103	117.486	375.607	136.63	124.976	191.683	154.633	162.887	150.815	473.941	390.449	450.662	430.318	432.751	408.622	407.211	417.306	416.064	101.218	116.84
51	481.611	480.079	481.806	490.258	455.831	436.879	415.916	283.896	465.712	444.558	423.376	432.614	408.489	437.095	414.639	349.111	466.951	382.32	439.221	416.003	387.449	427.711	423.358	329.108	293.187	259.605	431.137	314.258	172.964	142.269	115.964	378.572	136.905	126.349	195.864	158.851	165.661	153.313	469.528	393.729	450.73	429.576	432.221	410.194	405.935	422.172	411.029	100.787	116.349
52	479.86	481.703	480.172	491.392	454.153	438.021	418.823	282.309	467.257	444.67	425.727	433.273	411.365	439.529	413.513	348.19	466.983	385.661	440.765	415.065	390.915	425.487	420.092	330.227	298.386	261.247	433.611	321.34	177.359	141.647	119.537	383.795	139.16	127.356	196.294	158.643	165.868	153.786	468.749	398.03	448.858	426.834	432.786	413.836	404.24	417.853	413.672	100.631	118.643
53	485.198	484.32	481.708	491.986	456.757	438.447	421.524	283.593	466.41	446.951	427.199	433.7	408.24	440.637	417.663	350.607	465.752	388.348	442.749	419.451	389.725	428.691	421.5	334.934	300.076	266.095	432.936	324.815	176.361	142.941	119.762	380.732	141.062	129.21	201.879	161.806	166.658	156.536	467.347	397.692	448.656	427.806	430.931	410.954	404.678	418.823	409.532	99.525	117.433
54	486.501	484.847	483.006	490.52	458.37	436.708	420.949	285.552	471.613	445.488	427.6	432.799	409.176	441.124	415.461	346.793	464.531	389.201	442.51	416.375	391.398	428.586	419.24	335.157	305.714	270.991	429.898	331.132	177.43	144.505	119.308	384.897	140.484	129.955	201.645	160.654	170.293	156.644	465.27	395.736	451.12	427.974	432.374	412.206	403.811	419.14	410.544	98.032	116.639
55	487.872	483.363	477.175	493.251	457.228	434.575	420.156	284.364	473.786	445.856	430.067	437.124	413.103	438.541	418.428	346.124	468.389	394.35	441.751	418.292	393.195	429.12	423.986	337.891	309.562	273.561	433.477	335.731	180.294	143.1	121.348	388.267	142.644	130.828	204.534	163.29	170.776	160.72	463.461	395.499	451.183	425.475	430.662	409.495	401.573	415.615	411.41	98.324	117.716
56	487.404	484.906	480.267	488.462	456.785	436.358	421.572	281.148	472.455	447.607	429.393	436.115	414.414	437.909	419.611	345.231	466.359	394.79	445.75	418.682	389.984	427.791	427.031	343.465	309.785	278.806	434.069	341.087	180.967	144.852	123.414	386.864	143.464	132.412	207.083	167.553	174.243	160.98	468.645	394.333	446.937	427.833	430.664	411.866	400.819	416.595	412.256	97.147	117.655
57	492.33	479.131	478.091	491.47	458.664	435.409	424.622	281.414	475.531	447.404	432.099	440.442	416.961	438.942	415.447	347.501	466.213	394.627	448.949	418.581	392.51	425.316	423.34	342.98	316.128	283.135	435.141	343.883	182.026	147.129	121.031	388.964	144.307	132.374	210.608	167.951	176.944	162.553	464.716	396.829	445.513	425.856	432.003	412.313	401.744	416.022	411.131	97.208	118.099
58	490.837	480.709	479.327	488.567	457.692	434.722	425.46	283.793	475.195	445.232	431.794	434.734	416.967	439.97	414.227	346.292	466.827	397.452	448.328	419.411	392.291	425.817	423.845	342.467	317.047	287.929	432.544	347.545	184.323	149.929	122.823	389.654	145.251	135.199	213.764	168.768	176.826	164.484	468.26	396.78	447.644	422.942	427.511	413.007	399.942	416.127	409.236	97.553	118.762
59	491.119	482.831	482.511	494.021	457.307	435.034	423.796	285.02	476.735	448.227	429.58	437.377	418.241	439.243	416.267	346.562	465.254	398.355	446.397	422.429	396.426	423.31	423.726	347.617	322.311	292.298	438.495	352.225	188.056	149.446	121.736	392.51	146.407	133.066	215.697	172.276	180.557	163.922	461.829	396.747	447.727	422.664	431.434	410.452	396.119	414.407	411.129	96.603	118.817
60	491.102	485.256	480.612	490.645	458.013	435.253	426.999	284.516	480.979	449.095	430.383	437.892	422.556	439.095	418.111	343.916	466.561	400.267	447.874	421.257	394.303	425.102	420.534	348.206	325.851	295.226	438.342	358.672	187.204	147.995	121.955	392.637	148.195	136.239	217.965	175.035	181.718	166.655	464.543	397.949	450.312	424.933	430.728	409.695	396.671	413.841	410.829	93.758	119.495
'No Target DNA' subtracted
Time (min)	Full Match	C1G	C2G	A3T	C4G	T5A	C6G	A7T	C8G	T9A	G10C	C11G	T12A	T13A	T14A	C15G	T16A	C17G	C18G	T19A	C20G	C1G+C2G	C2G+A3T	A3T+C4G	C4G+T5A	T5A+C6G	C6G+A7T	A7T+C8G	C8G+T9A	T9A+G10C	G10C+C11G	C11G+T12A	T12A+T13A	T13A+T14A	T14A+C15G	C15G+T16A	T16A+C17G	C17G+C18G	C18G+T19A	T19A+C20G	PAM_T1A	PAM_T2A	PAM_T3A	PAM_C4G	PAM_T1A+T2A	PAM_T2A+T3A	PAM_T3A+C4G	Scrambled
0	-0.76	-8.731	-20.704	-4.247	-11.922	-7.211	-14.015	-43.113	-8.839	-8.106	-21.51	-20.502	-20.921	-18.055	-22.456	-36.454	-10.244	-23.422	-21.136	-16.717	-24.876	-12.042	-15.326	-25.422	-12.724	-15.549	-15.965	-17.176	-41.979	-18.586	-24.161	-19.705	-15.876	-15.358	-14.599	-23.684	-22.374	-24.921	-6.87	-26.142	-56.932	-39.411	-18.256	-13.515	-27.012	-32.864	-50.728	-70.311
1	34.954	-2.104	-11.434	6.833	-4.214	-2.672	-10.328	-38.228	-5.565	6.555	-13.942	-4.773	-15.407	-4.857	1.836	-33.606	0.954	-19.873	-12.935	9.397	-8.678	-9.238	-9.859	-22.241	-11.52	-13.915	-6.872	-13.546	-36.558	-12.093	-20.449	-15.33	-16.578	-14.436	-12.653	-21.529	-18.26	-22.281	7.349	-16.067	-45.24	-31.32	-12.081	46.184	-20.296	-23.278	-36.519	-59.012
2	115.658	-0.394	-4.684	13.396	-3.072	1.114	-10.029	-37.072	-5.979	38.435	-10.078	12.169	-11.988	8.823	51.453	-31.81	27.452	-20.149	-2.11	50.977	20.109	-8.785	-10.405	-20.627	-11.981	-14.413	-5.682	-15.607	-37.119	-11.711	-19.384	-14.734	-17.823	-15.798	-13.45	-22.914	-19.377	-23.736	20.893	-4.759	-31.449	-23.715	-9.993	127.536	-17.673	-20.207	-29.016	-51.27
3	215.773	1.78	6.102	21.141	0.923	7.686	-7.333	-27.346	-0.472	89.255	-0.994	48.355	-7.289	30.759	128.312	-27.299	79.582	-17.679	9.507	98.252	65.888	-5.97	-6.859	-18.486	-8.918	-13.137	3.81	-15.467	-35.953	-9.99	-18.478	-11.637	-18.756	-16.816	-12.038	-20.961	-17.55	-22.116	47.467	12.978	-13.483	-15.613	-3.059	199.919	-12.079	-13.972	-15.026	-41.263
4	289.798	6.744	16.172	31.063	5.982	20.243	-5.086	-7.57	4.435	140.194	16.331	99.182	0.757	63.122	206.145	-24.77	147.178	-15.314	30.138	140.1	115.934	-3.366	-3.057	-15.906	-5.809	-12.345	11.463	-13.252	-34.944	-10.328	-17.979	-9.619	-19.507	-18.763	-13.362	-21.212	-18.336	-22.92	84.619	31.228	13.093	-5.439	5.088	236.488	-5.419	-9.887	-2.39	-35.342
5	320.463	11.751	28.349	48.626	12.278	41.302	-0.191	28.276	13.554	185.639	34.678	160.027	11.556	96.621	260.636	-16.196	214.461	-14.144	54.752	177.156	164.927	1.797	1.326	-11.478	-4.292	-13.028	18.808	-12.601	-31.88	-8.129	-16.162	-7.379	-18.315	-18.301	-11.16	-19.024	-15.746	-21.389	122.085	50.13	44.753	7.188	20.922	257.348	2.576	-2.531	17.653	-28.548
6	326.146	15.742	44.143	67.412	16.607	71.01	7.218	72.924	26.073	224.717	57.434	216.935	22.332	128.289	291.463	-8.045	260.371	-9.544	83.974	208.228	199.766	6.487	8.918	-4.666	-2.656	-11.097	29.696	-12.065	-31.667	-6.932	-16.804	-5.009	-18.226	-18.36	-11.526	-19.685	-15.892	-21.169	164.513	69.35	91.865	14.036	38.825	265.247	14.946	1.844	39.239	-23.089
7	323.733	21.808	63.337	93.175	23.77	107.359	13.795	113.31	40.862	251.293	80.246	262.512	37.723	159.943	295.681	6.508	288.591	-6.167	112.081	226.578	221.332	11.966	13.138	-2.535	-0.29	-11.264	38.066	-8.31	-30.851	-7.614	-15.352	-0.804	-19.005	-16.731	-10.049	-19.17	-14.963	-19.855	203.548	88.318	149.276	26.992	66.424	275.599	25.77	9.44	68.87	-20.055
8	318.925	32.329	85.012	123.058	33.626	152.378	26.178	141.717	60.622	271.854	108.652	290.283	52.71	184.556	304.305	25.053	304.089	-1.269	144.114	243.341	232.251	18.834	22.048	2.639	4.441	-8.38	46.981	-7.412	-26.491	-4.674	-14.002	5.066	-17.734	-17.625	-8.871	-18.067	-14.184	-19.278	240.297	106.039	217.608	39.629	104.037	285.683	44.095	15.883	107.426	-17.062
9	320.734	41.533	110.528	159.322	40.158	198.928	40.796	157.828	86.233	288.217	129.141	303.719	67.493	209.948	306.997	42.23	306.968	2.986	171.155	251.347	232.522	24.835	28.439	10.277	9.019	-7.187	58.418	-5.95	-23.609	-5.169	-14.891	10.135	-15.989	-14.824	-7.628	-15.994	-13.482	-17.126	272.441	124.01	283.263	51.923	149.158	291.987	62.431	23.472	151.186	-14.358
10	320.308	52.787	137.965	203.022	51.001	242.262	58.576	162.877	117.686	294.715	150.588	307.276	79.213	224.979	311.502	57.831	310.59	9.493	196.054	259.304	235.295	31.96	36.656	15.149	11.036	-5.103	69.872	-1.108	-21.821	-3.499	-12.806	15.24	-15.158	-13.761	-6.334	-15.889	-11.094	-16.212	300.63	140.84	332.57	65.393	195.833	294.961	79.465	32.181	203.882	-13.297
11	316.959	64.398	169.819	245.839	61.966	280.067	73.234	164.278	147.443	299.655	165.075	304.988	93.288	243.228	307.263	74.088	316.022	14.525	209.829	262.884	231.628	38.254	44.608	20.005	15.654	-3.356	78.413	-1.101	-20.329	-3.573	-12.762	21.504	-16.152	-15.87	-4.755	-15.057	-11.337	-17.795	322.11	151.447	351.392	76.332	237.292	294.649	102.205	38.289	246.756	-12.276
12	317.29	76.75	207.109	291.736	74.217	304.3	95.795	165.749	182.535	299.976	182.755	302.558	105.501	254.581	306.663	91.153	316.51	21.116	228.702	267.218	231.503	45.86	53.015	26.698	17.87	-2.541	91.534	0.607	-18.059	-3.75	-13.305	29.33	-16.054	-14.851	-4.88	-15.964	-9.541	-14.066	336.946	162.628	359.747	88.473	267.985	295.645	128.126	47.047	282.547	-12.755
13	316.667	94.986	241.425	333.658	90.978	321.182	125.338	167.093	217.29	305.563	200.491	303.236	118.596	267.811	306.096	107.09	315.97	29.425	246.744	266.944	232.778	54.617	63.075	32.797	22.882	0.207	102.814	5.3	-13.22	-0.743	-11.091	36.312	-12.433	-13.144	-1.744	-13.308	-8.16	-15.224	350.318	172.594	365.201	103.187	292.867	299.338	151.723	56.743	301.855	-10.445
14	317.275	110.339	275.416	362.801	101.945	327.149	157.668	160.834	247.072	306.914	207.634	297.943	127.524	278.562	302.542	120.296	317.505	33.383	254.699	266.216	231.038	61.852	68.943	37.669	22.405	-0.601	113.853	6.818	-13.031	-2.082	-12.535	43.579	-14.786	-14.927	-2.423	-13.07	-9.079	-14.573	357.145	178.485	361.007	115.503	298.986	297.174	174.386	62.446	304.854	-10.637
15	322.769	132.711	311.688	385.929	119.628	331.94	193.616	164.567	275.24	310.537	219.561	303.017	140.23	284.733	306.365	133.912	324.296	45.895	271.397	271.901	233.73	74.51	81.923	48.265	31.206	5.167	127.014	12.671	-6.237	1.291	-8.766	50.588	-11.444	-10.663	1.295	-10.15	-4.078	-8.24	368.681	189.591	363.655	132.483	312.38	301.547	200.176	75.488	313.019	-7.098
16	319.661	157.147	332.874	393.953	138.307	334.968	217.876	162.656	289.473	310.329	224.628	299.122	149.252	286.594	304.901	142.126	319.504	51.166	270.247	272.088	232.465	82.827	88.068	49.576	32.649	5.454	136.685	14.127	-7.07	0.1	-11.239	59.134	-11.823	-12.409	0.51	-11.518	-5.872	-11.292	368.552	197.851	363.057	147.674	316.637	301.292	218.964	82.338	312.447	-8.365
17	325.204	182.649	348.611	394.291	158.366	336.085	241.072	164.773	303.13	314.544	235.476	301.95	157.527	297.225	304.933	152.616	318.032	61.506	281.981	271.447	235.749	90.991	103.15	58.156	38.061	9.106	150.828	19.39	-3.063	0.991	-9.126	69.034	-11.707	-11.172	1.328	-10.053	-4.945	-7.744	371.111	203.671	361.263	165.674	320.287	301.164	239.388	92.768	317.23	-7.191
18	333.629	208.609	358.377	401.959	179.698	337.304	263.876	168.959	318.779	313.301	244.391	300.684	170.963	303.425	306.232	160.225	320.065	69.8	285.455	276.305	237.095	102.227	112.078	63.493	42.463	13.014	163.946	24.5	-0.26	4.734	-8.828	78.084	-8.307	-8.613	6.72	-5.621	-1.443	-5.523	374.611	211.345	363.521	182.185	330.498	304.059	255.124	102.164	319.106	-5.528
19	335.266	237.453	360.325	401.194	198.645	334.078	269.663	162.626	322.318	317.444	250.822	302.639	178.408	304.224	302.875	164.92	322.9	79.214	289.661	277.588	239.316	111.282	121.799	71.063	45.273	15.435	174.667	29.755	1.133	4.85	-7.233	85.766	-8.118	-6.562	9.007	-6.186	-0.142	-5.349	379.651	220.319	362.922	199.673	330.943	305.912	270.819	113.769	317.169	-6.052
20	335.06	263.635	360.171	394.904	215.766	332.874	271.495	163.721	323.538	313.309	254.454	302.054	180.457	306.898	301.427	167.055	319.833	88.569	292.867	271.858	237.99	120.708	125.424	73.893	51.764	16.364	183.953	31.489	3.882	2.523	-9.806	94.238	-8.775	-9.533	11.385	-5.087	-0.058	-4.636	371.243	226.043	360.346	213.452	329.577	302.622	279.763	122.39	316.905	-7.818
21	340.176	292.953	362.277	400.074	241.814	337.326	271.042	167.255	323.317	315.748	261.415	303.696	191.903	313.617	303.116	171.794	321.127	96.403	296.436	280.045	241.794	131.994	137.269	84.596	55.871	19.526	198.073	35.703	7.441	5.256	-6.509	103.299	-6.189	-5.121	13.315	-1.841	3.423	-1.842	376.853	229.803	364.409	233.68	330.14	304.976	289.796	132.532	320.324	-7.326
22	344.064	321.06	364.049	401.147	263.873	334.555	276.841	167.523	327.773	318.224	268.068	301.744	196.393	316.946	306.031	173.955	319.44	108.869	297.627	280.651	245.421	147.161	151.265	90.196	61.748	24.506	211.5	42.348	11.368	9.311	-3.916	115.567	-2.911	-3.285	16.933	-0.042	4.761	0.85	377.122	236.115	361.88	252.317	334.19	308.951	295.392	144.212	323.257	-4.949
23	347.515	339.426	367.08	393.569	276.727	339.009	274.19	165.514	328.788	315.633	268.165	306.123	200.396	318.843	304.707	170.508	318.073	117.172	298.216	279.035	245.585	155.368	159.459	95.981	65.563	27.714	218.939	47.031	10.774	9.536	-6.66	120.495	-4.341	-5.904	18.306	0.514	6.653	1.755	378.876	235.409	361.103	266.861	333.224	307.467	302.398	150.319	317.363	-6.424
24	347.301	348.225	361.858	394.365	294.784	334.263	277.221	163.759	326.49	315.544	272.952	302.759	209.709	318.331	303.652	176.183	320.976	124.879	302.543	279.953	247.291	163.244	166.562	102.14	69.289	29.253	229.057	51.38	12.648	7.192	-7.401	128.928	-3.047	-6.182	18.835	2.066	6.75	1.638	377.686	239.882	360.169	281.114	329.631	308.679	303.56	160.639	314.823	-7.075
25	349.855	358.921	366.719	390.937	304.996	334.244	276.28	163.66	323.743	317.066	274.555	305.833	214.766	320.973	303.469	178.127	315.898	133.876	303.321	279.465	246.64	173.548	176.299	108.642	73.663	33.201	238.658	56.155	13.1	9.905	-5.865	136.438	-4.372	-4.877	21.669	3.322	8.283	4.184	373.704	241.974	361.705	293.427	330.605	305.521	311.289	171.394	316.805	-6.817
26	351.404	366.298	362.592	391.489	317.653	331.933	275.708	165.031	327.849	314.898	275.868	304.399	216.161	324.298	302.513	178.006	318.024	139.828	304.719	281.789	250.288	187.972	183.831	111.537	79.184	37.007	245.334	61.375	15.161	8.205	-7.046	143.804	-1.807	-4.335	21.509	4.878	9.966	2.838	374.704	249.051	359.558	307.373	331.1	306.814	310.419	179.158	313.199	-7.892
27	350.598	371.02	362.095	388.173	326.69	329.798	273.196	165.566	324.537	318.818	281.775	306.061	220.032	319.975	301.75	177.62	320.251	147.667	305.739	279.963	251.706	194.394	191.74	118.835	81.856	39.753	251.759	66.232	18.155	8.192	-5.212	152.632	-2.814	-4.498	23.717	2.762	11.23	4.792	371.261	250.567	356.946	315.642	328.828	306.096	308.053	190.408	313.226	-7.742
28	351.9	370.761	366.913	392.152	335.286	335.041	278.173	168.053	327.583	317.621	286.147	309.831	228.798	321.418	303.514	181.045	318.474	157.019	308.188	282.84	252.339	207.542	201.001	124.317	88.509	43.732	262.033	73.564	21.121	11.181	-3.58	161.382	2.775	-1.358	28.197	7.76	15.22	8.256	375.151	253.343	358.059	330.311	329.774	306.599	310.278	199.794	315.979	-5.88
29	351.057	370.816	364.143	388.889	339.04	333.053	281.928	163.718	330.359	322.463	286.378	308.25	232.707	322.578	303.762	182.849	324.534	166.39	309.771	286.14	255.287	216.323	210.409	132.133	94.012	46.747	270.134	78.719	20.316	11.798	-4.31	168.729	0.589	-1.08	29.344	8.284	15.56	9.266	371.65	254.461	355.871	336.604	329.551	306.514	309.767	207.484	311.699	-6.21
30	351.339	369.355	368.792	389.554	340.276	331.062	280.546	167.147	328.09	322.675	288.398	310.823	235.294	322.976	304.277	185.598	320.55	174.909	311.423	284.555	254.93	225.486	217.435	135.117	99.24	51.804	277.789	84.842	23.087	11.935	-3.914	175.354	0.111	0.51	31.998	10.596	16.726	11.051	371.458	257.089	355.976	339.104	329.426	307.011	316.937	215.866	314.322	-6.354
31	355.76	370.919	361.659	386.792	339.599	328.616	278.841	163.899	324.639	318.881	291.113	304.417	241.148	323.055	302.302	187.008	321.577	179.947	314.64	285.956	253.335	233.189	223.316	138.373	100.686	53.32	281.011	88.199	23.148	11.698	-5.429	177.851	1.356	-0.896	32.513	9.106	17.81	10.466	370.364	262.413	355.12	337.117	325.743	303.208	311.151	225.498	309.511	-8.306
32	356.423	373.081	367.667	388.6	344.079	331.867	283.393	166.908	330.217	323.981	292.349	311.718	245.637	326.689	303.147	193.736	322.707	189.616	314.515	288.109	257.984	244.747	233.592	146.574	108.341	59.118	288.945	98.841	27.269	15.596	-1.914	189.219	4.013	1.65	36.599	14.302	19.236	13.456	371.015	267.774	356.456	345.008	331.706	306.642	313.677	240.287	310.727	-6.77
33	356.625	370.015	363.39	383.955	343.725	328.7	283.316	167.876	330.95	318.734	289.3	307.596	246.585	324.894	301.08	197.936	325.796	195.784	315.183	288.282	261.415	252.199	238.018	149.13	111.709	62.246	292.664	102.288	28.542	13.795	-2.763	195.511	3.591	-1.295	37.504	14.092	20.758	13.808	365.569	267.954	352.736	344.913	328.405	305.632	310.499	240.081	312.919	-8.059
34	355.808	368.248	366.187	384.474	346.615	328.201	283.083	163.818	331.639	319.392	293.726	311.789	251.041	326.797	301.896	208.872	328.291	197.542	314.681	289.791	260.835	259.071	245.347	153.867	114.511	65.54	296.153	107.841	28.625	15.188	-2.673	200.664	5.017	1.416	38.909	17.195	23.219	15.323	368.33	264.258	351.765	340.584	327.978	303.803	311.03	249.349	309.767	-6.656
35	354.294	367.831	362.179	384.4	338.784	327.314	285.915	164.756	332.282	319.683	293.088	309.474	251.923	323.391	299.028	212.378	328.011	204.608	315.753	290.541	263.131	264.594	248.864	158.293	117.068	71.285	299.829	111.003	29.849	14.041	-3.08	204.437	3.202	0.925	41.208	15.388	23.714	12.454	368.914	267.507	350.54	341.178	326.227	299.851	309.732	255.195	307.133	-10.431
36	355.33	365.814	363.851	385.17	342.281	329.459	285.641	163.378	334.342	324.179	295.762	311.581	256.809	324.161	303.683	216.593	329.454	210.571	315.308	288.092	261.643	275.065	257.136	163.858	121.075	74.905	303.63	117.237	31.641	14.849	-1.284	209.923	6.32	2.874	45.207	17.564	24.434	17.032	367.272	269.203	348.765	338.011	324.74	302.376	310.29	260.937	307.7	-8.578
37	357.562	365.392	363.624	385.386	341.309	325.399	285.798	166.787	333.273	323.318	295.828	309.404	259.771	325.637	299.842	222.428	330.605	216.36	317.863	291.909	262.008	280.567	262.134	164.718	126.77	77.159	306.189	123.607	34.401	17.333	-1.233	217.396	7.426	3.636	45.382	19.27	25.837	18.074	363.892	271.456	349.068	337.013	327.99	306.792	304.677	268.61	307.394	-10.689
38	358.999	370.255	364.823	380.426	341.317	327.691	286.951	165.588	335.219	325.522	297.446	311.762	262.16	325.624	300.995	218.787	333.357	223.499	318.585	291.974	265.261	284.923	269.089	172.375	132.02	80.961	305.747	128.343	35.219	15.674	-1.338	220.842	5.657	4.867	47.534	18.169	28.848	20.472	359.747	274.443	351.168	336.639	325.297	303.657	305.394	277.249	306.059	-9.532
39	358.266	368.804	364.63	378.086	339.436	330.617	289.475	166.692	337.049	321.479	297.121	313.861	268.181	323.349	304.706	221.344	334.509	226.457	319.358	296.158	268.201	292.456	272.332	177.332	133.276	87.571	310.27	137.217	40.537	17.217	-0.494	225.309	10.301	4.743	50.333	23.054	30.6	19.498	362.015	275.162	345.761	333.134	323.412	305.231	305.191	280.243	307.341	-10.966
40	355.847	369.24	364.262	379.19	337.878	323.84	289.684	164.832	334.125	323.686	299.453	312.09	267.073	322.993	299.412	222.684	335.21	229.408	322.04	292.3	263.144	294.493	275.071	178	137.075	91.08	308.274	141.381	38.984	16.956	-1.869	229.032	7.697	4.079	51.861	22.202	29.316	20.175	362.828	272.931	343.939	331.419	323.911	299.936	304.107	281.702	303.13	-11.762
41	357.656	364.304	364.458	380.057	339.259	321.224	289.236	165.393	332.538	324.987	302.833	310.122	269.18	323.322	300.15	225.681	335.775	234.572	317.137	292.194	263.894	297.528	278.171	180.527	138.863	92.802	309.074	145.189	39.87	16.986	-3.151	231.675	8.243	3.001	54.792	21.854	30.198	19.734	357.015	274.945	343.483	326.08	319.882	297.462	297.791	290.218	305.343	-14.583
42	356.323	368.253	362.576	374.912	338.536	324.489	290.599	168.083	338.27	323.64	299.947	310.191	272.179	326.46	302.94	225.22	337.176	240.341	316.201	295.213	266.561	298.88	281.765	185.86	144.031	97.171	312.678	152.447	42.242	17.943	-1.059	237.016	9.351	5.529	55.386	25.017	33.116	23.301	354.905	276.647	343.021	327.382	318.952	299.719	297.823	294.028	307.556	-13.559
43	356.488	363.96	363.404	375.3	338.085	324.229	294.31	162.888	341.027	325.289	301.293	311.874	272.512	323.337	297.037	225.267	339.873	242.841	317.571	293.569	265.327	304.806	286.027	190.584	144.722	103.658	311.209	156.439	43.088	16.88	-3.097	237.248	9.696	3.836	56.732	25.962	33.658	23.383	357.142	271.809	338.563	321.211	318.658	295.711	294.761	293.313	300.601	-14.072
44	360.962	363.404	362.01	380.332	338.26	322.158	294.006	163.272	338.307	324.569	301.306	313.949	275.471	322.622	303.571	227.264	342.987	245.469	321.487	298.219	269.46	301.946	290.531	196.163	151.472	108.724	313.201	161.24	44.559	21.105	-1.259	242.093	13.131	6.347	61.637	29.61	36.687	29.134	359.293	273.809	344.549	325.645	319.741	297.776	298.453	297.724	302.568	-12.307
45	360.197	364.032	360.874	375.862	338.32	324.779	296.451	161.942	341.419	325.634	305.413	313.309	279.513	321.789	300.836	226.122	342.381	248.554	320.575	297.96	268.792	307.991	292.376	197.846	153.843	110.454	314.817	168.092	46.517	19.248	-0.531	245.647	14.164	6.46	64.09	29.7	37.833	27.74	358.852	274.896	338.109	322.846	319.698	297.203	293.817	298.56	300.703	-12.087
46	362.427	364.522	367.681	378.316	335.7	323.062	294.112	165.534	343.34	324.985	308.282	313.386	281.395	324.007	299.067	233.867	345.236	255.165	323.178	297.025	272.64	306.833	296.681	197.938	159.674	115.121	314.193	172.704	47.802	20.167	-0.475	249.924	15.924	8.325	67.216	32.119	38.667	29.515	352.931	277.891	339.258	321.296	321.824	298.809	295.286	302.863	303.054	-14.358
47	361.908	364.723	358.665	378.787	341.803	322.309	294.64	168.134	344.005	327.146	305.292	313.547	284.107	323.442	297.8	231.266	346.096	258.001	321.662	301.751	267.15	306.683	294.782	197.945	162.331	120.559	312.426	178.476	49.187	21.825	0.976	250.888	15.337	7.507	66.987	33.618	39.245	31.182	353.056	280.579	340.167	320.933	315.149	297.855	294.509	302.669	301.955	-14.698
48	362.35	364.709	362.895	378.988	337.768	316.14	297.318	165.779	347.421	323.689	303.949	315.805	282.146	322.33	301.099	224.462	348.388	258.117	322.082	297.991	269.75	309.248	298.728	202.95	165.988	124.304	313.506	181.02	51.807	21.443	-0.617	256.854	16.507	8.48	68.967	34.352	41.791	30.143	356.562	278.715	339.346	319.293	318.224	295.944	289.956	304.334	299.062	-14.949
49	362.147	360.854	360.275	371.596	337.245	319.419	296.041	162.66	342.031	324.29	305.702	311.738	281.816	325.373	295.182	224.718	346.516	256.207	319.346	298.652	268.833	306.837	299.411	207.49	168.331	126.741	313.692	186.532	50.131	23.102	-0.554	253.2	15.327	9.691	70.189	33.065	41.254	30.079	351.763	274.502	333.152	312.388	315.716	290.809	285.902	302.319	295.471	-18.202
50	364.531	364.767	363.618	375.259	337.332	322.807	302.294	165.547	348.945	328.793	306.722	314.616	288.137	322.469	297.399	230.166	346.979	262.625	324.695	301.658	270.15	311.614	301.99	211.421	172.333	134.278	312.509	191.251	55.817	23.263	0.646	258.767	19.79	8.136	74.843	37.793	46.047	33.975	357.101	273.609	333.822	313.478	315.911	291.782	290.371	300.466	299.224	-15.622
51	365.262	363.73	365.457	373.909	339.482	320.53	299.567	167.547	349.363	328.209	307.027	316.265	292.14	320.746	298.29	232.762	350.602	265.971	322.872	299.654	271.1	311.362	307.009	212.759	176.838	143.256	314.788	197.909	56.615	25.92	-0.385	262.223	20.556	10	79.515	42.502	49.312	36.964	353.179	277.38	334.381	313.227	315.872	293.845	289.586	305.823	294.68	-15.562
52	361.217	363.06	361.529	372.749	335.51	319.378	300.18	163.666	348.614	326.027	307.084	314.63	292.722	320.886	294.87	229.547	348.34	267.018	322.122	296.422	272.272	306.844	301.449	211.584	179.743	142.604	314.968	202.697	58.716	23.004	0.894	265.152	20.517	8.713	77.651	40	47.225	35.143	350.106	279.387	330.215	308.191	314.143	295.193	285.597	299.21	295.029	-18.012
53	367.765	366.887	364.275	374.553	339.324	321.014	304.091	166.16	348.977	329.518	309.766	316.267	290.807	323.204	300.23	233.174	348.319	270.915	325.316	302.018	272.292	311.258	304.067	217.501	182.643	148.662	315.503	207.382	58.928	25.508	2.329	263.299	23.629	11.777	84.446	44.373	49.225	39.103	349.914	280.259	331.223	310.373	313.498	293.521	287.245	301.39	292.099	-17.908
54	369.862	368.208	366.367	373.881	341.731	320.069	304.31	168.913	354.974	328.849	310.961	316.16	292.537	324.485	298.822	230.154	347.892	272.562	325.871	299.736	274.759	311.947	302.601	218.518	189.075	154.352	313.259	214.493	60.791	27.866	2.669	268.258	23.845	13.316	85.006	44.015	53.654	40.005	348.631	279.097	334.481	311.335	315.735	295.567	287.172	302.501	293.905	-18.607
55	370.156	365.647	359.459	375.535	339.512	316.859	302.44	166.648	356.07	328.14	312.351	319.408	295.387	320.825	300.712	228.408	350.673	276.634	324.035	300.576	275.479	311.404	306.27	220.175	191.846	155.845	315.761	218.015	62.578	25.384	3.632	270.551	24.928	13.112	86.818	45.574	53.06	43.004	345.745	277.783	333.467	307.759	312.946	291.779	283.857	297.899	293.694	-19.392
56	369.749	367.251	362.612	370.807	339.13	318.703	303.917	163.493	354.8	329.952	311.738	318.46	296.759	320.254	301.956	227.576	348.704	277.135	328.095	301.027	272.329	310.136	309.376	225.81	192.13	161.151	316.414	223.432	63.312	27.197	5.759	269.209	25.809	14.757	89.428	49.898	56.588	43.325	350.99	276.678	329.282	310.178	313.009	294.211	283.164	298.94	294.601	-20.508
57	374.231	361.032	359.992	373.371	340.565	317.31	306.523	163.315	357.432	329.305	314	322.343	298.862	320.843	297.348	229.402	348.114	276.528	330.85	300.482	274.411	307.217	305.241	224.881	198.029	165.036	317.042	225.784	63.927	29.03	2.932	270.865	26.208	14.275	92.509	49.852	58.845	44.454	346.617	278.73	327.414	307.757	313.904	294.214	283.645	297.923	293.032	-20.891
58	372.075	361.947	360.565	369.805	338.93	315.96	306.698	165.031	356.433	326.47	313.032	315.972	298.205	321.208	295.465	227.53	348.065	278.69	329.566	300.649	273.529	307.055	305.083	223.705	198.285	169.167	313.782	228.783	65.561	31.167	4.061	270.892	26.489	16.437	95.002	50.006	58.064	45.722	349.498	278.018	328.882	304.18	308.749	294.245	281.18	297.365	290.474	-21.209
59	372.302	364.014	363.694	375.204	338.49	316.217	304.979	166.203	357.918	329.41	310.763	318.56	299.424	320.426	297.45	227.745	346.437	279.538	327.58	303.612	277.609	304.493	304.909	228.8	203.494	173.481	319.678	233.408	69.239	30.629	2.919	273.693	27.59	14.249	96.88	53.459	61.74	45.105	343.012	277.93	328.91	303.847	312.617	291.635	277.302	295.59	292.312	-22.214
60	371.607	365.761	361.117	371.15	338.518	315.758	307.504	165.021	361.484	329.6	310.888	318.397	303.061	319.6	298.616	224.421	347.066	280.772	328.379	301.762	274.808	305.607	301.039	228.711	206.356	175.731	318.847	239.177	67.709	28.5	2.46	273.142	28.7	16.744	98.47	55.54	62.223	47.16	345.048	278.454	330.817	305.438	311.233	290.2	277.176	294.346	291.334	-25.737
Max Match	374.231
1/4 Max	93.5577
Time to 1/4 max	2	13	9	7	14	7	12	7	10	4	8	4	11	5	3	13	4	21	7	3	4	18	17	23	29	42	13	32	61	61	61	20	61	61	58	61	61	61	5	8	7	13	8	2	11	18	8	61
LbaCas12a Trial 3
Time (min)	Full Match	C1G	C2G	A3T	C4G	T5A	C6G	A7T	C8G	T9A	G10C	C11G	T12A	T13A	T14A	C15G	T16A	C17G	C18G	T19A	C20G	C1G+C2G	C2G+A3T	A3T+C4G	C4G+T5A	T5A+C6G	C6G+A7T	A7T+C8G	C8G+T9A	T9A+G10C	G10C+C11G	C11G+T12A	T12A+T13A	T13A+T14A	T14A+C15G	C15G+T16A	T16A+C17G	C17G+C18G	C18G+T19A	T19A+C20G	PAM_T1A	PAM_T2A	PAM_T3A	PAM_C4G	PAM_T1A+T2A	PAM_T2A+T3A	PAM_T3A+C4G	Scrambled	No target DNA
0	114.36	93.318	106.094	98.479	109.591	103.083	92.24	72.901	107.689	113.322	106.294	97.046	91.767	91.9	96.574	78.719	109.445	91.841	98.45	103.288	101.361	96.599	92.351	94.653	107.131	102.235	95.329	106.912	101.162	93.576	96.562	87.478	99.003	98.827	96.865	94.295	90.43	88.42	92.907	89.632	104.714	101.453	92.703	88.868	95.993	85.859	94.418	86.271	100.059
1	186.588	96.828	110.558	112.228	117.212	108.073	97.494	81.447	113.767	135.946	114.938	108.309	98.635	104.453	127.9	82.809	123.114	96.938	106.721	132.291	114.458	95.752	99.184	99.812	111.143	105.419	104.757	110.643	102.72	98.487	98.648	90.096	101.749	106.537	99.916	95.958	90.792	89.868	98.544	99.022	108.504	109.71	98.509	130.305	97.98	86.882	98.277	90.775	100.711
2	290.505	100.22	116.044	124.283	117.479	118.589	103.982	93.271	120.611	183.418	127.292	135.244	102.456	122.782	196.529	90.719	157.368	100.796	116.927	184.137	139.209	99.147	102.465	106.068	114.758	108.614	115.295	110.052	104.224	100.367	98.743	91.801	103.985	107.951	101.18	98.552	93.929	91.957	111.553	112.629	115.927	117.064	103.1	226.331	101.064	87.145	99.067	88.503	103.871
3	389.208	102.578	122.979	139.077	123.217	131.328	110.02	114.576	127.302	241.408	143.447	174.678	111.216	151.391	270.53	95.626	215.322	102.65	135.413	240.954	173.554	102.774	107.344	112.099	117.86	110.721	125.51	114.386	105.765	101.412	102.013	94.78	104.892	111.672	103.115	100.334	95.291	93.267	133.238	134.125	130.081	126.023	109.097	326.896	102.634	90.838	104.642	89.126	105.16
4	458.081	108.223	129.16	154.161	130.109	152.847	119.935	153.317	137.45	303.105	169.96	232.022	119.543	180.536	334.297	98.045	288.044	105.628	159.675	296.639	218.024	105.055	111.441	116.642	121.107	113.22	137.177	117.791	108.971	104.024	101.196	97.107	107.741	113.199	105.647	100.968	97.043	93.299	166.235	157.977	154.597	132.86	118.153	388.231	108.26	92.275	112.131	91.912	106.75
5	485.263	113.03	140.217	175.043	137.907	182.241	129.175	206.174	150.97	355.653	196.645	295.977	133.828	213.664	373.589	107.395	364.343	111.741	192.267	336.619	267.439	108.442	117.135	121.237	123.822	115.271	147.782	121.351	109.036	103.542	103.559	99.85	111.283	114.733	108.007	104.517	99.366	97.228	199.053	182.192	190.724	143.518	134.405	402.597	116.712	96.48	126.275	92.465	107.565
6	493.544	119.176	154.724	202.399	147.207	220.052	139.309	267.754	168.288	402.007	228.277	353.241	146.012	240.942	388.476	112.021	428.558	114.487	225.314	373.553	317.273	112.596	123.606	124.694	125.927	118.51	161.254	121.187	110.553	106.029	105.571	103.823	115.099	117.97	110.245	104.975	100.466	96.862	230.947	207.11	241.91	153.792	157.133	405.922	126.317	100.438	149.687	91.561	109.067
7	494.749	125.546	169.526	235.153	157.182	270.346	154.638	325.107	187.574	440.723	260.095	394.305	158.474	267.515	399.177	121.009	472.108	121.267	258.174	401.921	365.602	116.621	128.258	132.545	128.951	119.749	175.063	126.571	111.499	106.81	106.736	106.745	120.95	121.5	113.149	108.217	102.974	98.575	263.451	231.074	302.807	164.498	186.305	406.736	135.41	103.132	181.626	92.486	110.431
8	494.548	133.371	188.978	269.833	165.741	320.417	172.697	361.172	211.134	463.994	289.912	420.813	174.319	287.868	400.92	133.946	503.914	126.255	293.053	422.369	396.757	119.328	135.417	136.64	131.979	123.049	185.285	129.375	113.146	109.849	108.273	111.371	125.361	121.248	113.206	109.218	103.291	100.376	297.143	248.428	366.329	175.687	226.52	404.313	147.765	106.095	223.453	94.116	110.562
9	493.219	142.767	214.528	313.175	178.969	361.401	192.568	381.632	235.431	488.043	320.448	432.561	187.707	308.102	400.235	147.703	518.227	132.522	325.108	439.286	426.435	125.375	141.385	142.019	133.013	125.88	199.995	131.05	115.428	109.387	108.825	116.686	126.38	123.872	116.954	110.294	105.366	101.172	319.837	275.477	427.186	185.782	270.402	403.385	162.643	111.47	272.691	92.786	110.892
10	495.026	151.884	243.825	361.793	193.509	392.079	214.832	383.615	268.13	498.712	348.547	439.799	202.577	323.382	398.608	161.186	524.263	137.501	350.659	447.904	439.601	131.781	147.301	148.261	136.864	125.665	215.022	135.637	118.226	110.567	108.652	122.157	126.987	127.135	119.804	111.475	106.878	102.066	343.669	289.075	462.773	197.659	320.684	403.367	179.985	113.333	322.238	93.416	111.146
11	493.466	161.913	281.657	406.935	203.486	415.268	244.583	387.743	298.747	515.93	375.066	440.112	219.004	337.459	399.41	180.477	524.037	146.246	376.993	453.891	445.153	137.438	155.31	152.724	138.515	130.552	221.954	137.784	120.271	112.144	109.013	128.886	127.095	128.568	119.926	114.001	107.595	103.382	358.635	305.432	481.42	212.023	364.387	405.701	194.333	117.385	362.529	93.779	112.643
12	492.818	176.849	319.095	448.496	222.401	431.229	273.947	391.445	337.27	521.382	398.286	444.667	228.032	348.772	402.81	195.165	527.877	154.31	398.284	458.586	445.954	143.986	163.684	159.243	142.361	131.335	235.53	140.785	120.846	113	109.14	134.244	129.225	129.084	123.653	114.874	111.912	105.271	373.001	324.69	481.807	222.874	403.466	409.312	214.449	121.594	393.609	94.48	113.562
13	491.017	191.947	364.061	481.126	236.309	439.135	307.322	390.405	368.185	522.792	420.629	446.099	241.875	358.919	402.209	216.978	527.328	159.997	415.353	459.565	444.658	149.99	174.087	165.857	145.335	136.042	246.274	146.068	123.992	114.337	110.387	142.219	129.524	131.488	124.667	116.772	112.3	107.101	389.111	336.002	482.979	238.045	422.089	408.625	232.088	129.36	406.143	94.268	112.51
14	490.351	204.628	404.436	498.673	254.007	441.757	337.913	392.819	400.126	526.876	433.498	446.388	256.447	371.062	399.942	235.434	529.941	168.828	433.146	464.579	444.257	155.652	178.712	171.187	147.621	137.903	260.274	149.538	125.426	116.087	110.887	147.06	131.164	130.373	126.016	118.907	115.403	110.317	393.642	347.615	480.705	252.607	433.516	408.768	253.323	134.086	405.926	96.319	115.242
15	490.469	222.76	436.433	510.311	275.658	446.217	369.111	395.682	429.246	529.206	452.104	449.46	265.346	375.58	405.958	247.682	529.888	178.411	441.993	463.662	448.696	164.324	189.575	179.722	150.516	136.236	273.738	151.952	126.712	116.553	110.938	152.555	131.687	133.964	129.903	119.169	115.956	111.4	405.676	354.405	481.551	263.23	434.775	410.72	273.5	139.027	406.768	96.415	112.351
16	488.862	243.505	461.97	514.777	291.099	445.591	397.248	393.313	449.066	526.348	467.284	449.688	277.651	384.173	406.707	266.111	526.535	185.786	454.225	467.546	450.117	173.319	195.094	182.585	154.586	144.456	288.008	158.698	129.725	116.293	113.152	161.504	131.466	137.079	132.895	121.487	117.634	111.932	411	362.682	479.381	275.961	439.947	413.208	292.776	145.747	405.238	95.473	114.632
17	492.27	263.881	481.303	513.438	313.723	444.344	414.283	394.472	467.655	523.105	477.795	447.554	286.122	387.819	403.604	281.158	528.871	194.825	463.087	466.867	453.137	181.402	205.359	188.89	156.479	144.554	299.668	160.281	133.131	118.809	111.067	171.485	133.58	138.131	134.579	123.053	119.837	112.433	416.279	371.081	480.898	294.912	437.149	418.672	314.642	154.719	403.179	94.796	113.984
18	492.685	288.746	483.121	515.238	335.04	448.955	426.026	395.76	482.667	518.014	488.448	451.01	294.717	395.268	408.686	289.4	528.099	205.35	467.089	468.683	454.347	189.289	216.609	196.268	160.265	147.203	312.224	166.349	135.009	118.534	111.609	174.731	135.087	140.838	135.495	125.365	120.984	116.946	422.697	373.108	479.429	308.148	438.568	422.183	333.836	160.698	407.957	96.398	112.8
19	487.454	314.931	486.469	513.336	350.451	448.403	441.689	393.071	488.635	513.419	497.92	453.453	303.849	401.888	409.373	305.082	529.844	214.729	472.843	471.344	454.455	198.085	219.77	200.684	163.237	150.528	325.111	168.285	136.658	121.631	113.469	183.296	133.452	139.165	138.614	125.97	122.845	118.074	420.969	382.044	482.357	324.194	439.357	421.776	355.834	165.7	403.521	96.368	112.855
20	492.965	343.545	486.079	512.331	379.183	447.225	437.354	400.43	495.682	510.163	509.997	455.934	311.437	404.282	411.769	312.119	534.087	224.273	481.047	470.862	459.876	206.064	230.314	209.457	166.163	152.291	337.323	175.109	140.466	120.588	115.092	191.094	134.94	140.34	140.408	128.419	125.015	120.558	426.778	387.383	488.806	341.63	440.562	430.116	373.008	173.717	405.382	97.559	114.588
21	489.786	368.493	487.456	509.613	391.501	448.985	447.168	398.067	500.203	503.662	510.73	453.153	320	406.738	415.475	324.35	534.31	232.803	483.583	472.143	462.975	216.907	241.97	215.855	169.444	158.52	348.076	181.181	143.41	119.698	112.489	200.82	134.905	142.808	141.737	130.653	125.993	122.901	437.016	389.464	479.595	356.544	441.424	430.052	394.957	179.871	403.867	97.075	112.619
22	494.798	393.865	485.711	511.661	410.424	451.607	448.165	400.557	501.999	500.353	520.221	455.323	330.885	410.431	418.37	334.143	533.029	245.288	490.002	471.607	465.789	227.891	250.524	220.769	173.397	159.883	355.466	185.326	146.503	123.852	115.082	206.747	134.92	143.296	143.517	131.969	130.054	127.232	442.633	391.195	484.766	375.011	439.096	434.533	413.291	187.357	401.474	97.145	111.034
23	492.626	418.567	490.671	505.74	424.723	452.038	449.161	402.885	504.977	497.859	525.229	456.969	333.564	415.028	418.492	337.829	531.768	253.11	489.615	469.391	474.395	239.699	260.048	227.519	177.087	163.878	366.676	190.566	150.21	125.114	114.097	213.383	138.209	145.152	145.527	133.923	130.7	128.701	446.56	400.222	485.963	389.745	443.054	441.554	427.167	194.238	407.411	97.185	112.226
24	489.929	439.841	487.947	504.606	440.377	455.753	450.183	404.586	507.874	499.442	529.23	459.453	339.875	418.253	424.066	340.77	535.573	265.973	488.689	471.996	479.547	249.727	268.239	236.69	177.535	166.065	378.296	196.699	154.438	125.419	114.284	221.509	137.16	144.486	146.627	135.233	133.627	132.274	454.758	398.715	487.605	406.902	446.364	443.42	445.754	202.824	408.777	97.276	113.046
25	496.367	456.951	488.867	504.722	450.236	456.209	454.275	398.182	510.138	494.951	532.143	459.368	348.474	419.827	424.959	355.233	539.233	274.641	494.415	468.972	485.058	258.343	279.595	245.68	183.218	170.818	387.6	201.638	155.696	128.549	115.456	227.485	139.405	145.568	149.225	138.102	133.023	136.135	460.528	397.569	488.938	419.956	446.375	447.448	457.087	211.867	404.621	98.711	112.895
26	495.658	474.731	490.088	502.951	460.359	453.951	457.618	402.699	512.062	492.707	534.476	459.864	354.488	424.028	427.229	358.25	539.159	282.183	495.402	475.57	489.902	273.435	286.027	249.926	185.938	172.531	392.834	207.144	160.287	129.765	114.808	237.467	139.935	147.053	150.397	140.688	137.457	136.144	462.477	407.56	491.99	435.656	447.098	450.822	469.456	216.97	404.131	98.628	113.4
27	499.497	490.055	488.98	500.718	468.079	457.029	456.885	406.713	511.101	492.699	533.124	460.98	359.241	425.743	431.191	358.591	539.428	292.928	497.557	473.147	497.231	282.8	296.089	258.584	187.432	178.279	406.3	212.396	162.123	129.534	115.564	242.522	140.407	148.201	153.332	141.565	140.588	137.061	467.681	407	493.035	447.121	451.039	455.135	477.354	223.707	408.954	98.587	113.771
28	501.533	495.308	489.268	499.189	475.131	462.179	453.827	404.53	517.649	499.316	538.405	461.116	362.439	426.55	438.676	364.609	539.354	301.799	501.297	471.466	499.407	295.73	303.8	269.632	192.017	180.67	415.216	219.697	164.695	131.213	116.564	251.905	139.411	148.018	156.311	143.581	140.639	141.133	475.207	408.687	494.085	463.818	449.602	455.657	483.6	236.108	410.542	99.638	111.858
29	501.134	491.019	492.734	501.594	471.486	459.369	458.174	400.227	518.909	495.292	544.164	466.064	372.192	429.271	435.307	371.796	538.04	309.896	498.326	473.594	499.767	311.058	313.499	277.647	195.457	183.249	422.53	224.422	166.934	133.226	115.501	256.595	141.606	149.156	157.023	145.764	145.759	140.548	477.779	414.688	490.774	475.111	453.307	457.533	488.787	242.962	407.012	99.419	112.587
30	503.415	501.244	490.977	501.156	481.47	463.614	455.04	407.161	522.952	498.887	541.554	464.3	374.194	429.863	436.111	370.231	542.43	318.073	503.663	471.03	502.271	317.363	321.543	284.479	198.924	188.552	432.225	230.846	168.06	133.751	118.311	264.717	139.266	147.671	159.363	146.197	145.277	141.697	474.967	416.736	495.94	487.37	453.583	463.889	493.551	249.211	410.628	98.682	112.212
31	510.608	503.267	490.522	496.816	482.603	461.373	453.059	411.988	528.155	496.341	544.812	464.022	377.715	433.51	442.038	373.147	538.751	330.031	501.419	469.349	504.517	332.622	330.783	293.999	201.983	192.103	437.605	237.012	169.961	135.148	117.508	271.041	142.209	148.727	162.364	149.759	149.254	143.863	478.378	415.031	497.599	495.969	454.327	462.207	495.125	255.797	411.722	100.62	114.023
32	513.126	497.53	491.586	495.461	481.404	461.655	457.302	405.565	529.082	495.91	543.826	466.228	389.263	430.433	447.228	380.409	537.966	337.101	505.245	471.716	500.416	344.199	337.995	299.513	207.118	198.226	443.207	245.337	169.371	136.672	117.815	275.614	145.192	150.808	163.725	154.086	150.372	144.463	481.373	415.863	494.487	506.183	456.908	463.052	496.095	265.367	409.827	100.766	111.341
33	519.161	499.696	494.644	497.601	482.647	460.102	454.047	405.526	531.337	500.663	545.965	466.464	390.23	439.618	445.498	380.396	541.106	346.945	508.471	472.829	499.2	353.774	347.186	305.188	207.702	199.564	449.198	246.848	174.1	139.005	117.491	282.374	145.261	150.653	164.391	152.945	154.362	146.265	479.628	423.501	500.207	513.693	459.917	462.911	494.8	274.661	418.436	99.717	112.56
34	522.499	501.726	492.363	494.202	487.574	466.177	452.059	410.849	535.542	496.812	545.821	467.254	392.155	437.575	447.461	379.722	537.733	353.564	507.666	471.052	502.548	364.245	355.281	313.123	216.962	204.022	455.286	258.033	175.076	138.874	118.347	288.445	145.829	149.869	167.333	155.302	154.678	150.819	484.761	423.318	501.444	518.188	459.676	467.517	494.92	281.447	414.6	102.477	112.966
35	523.636	501.914	492.567	492.034	486.889	464.606	458.194	404.841	541.662	499.233	543.414	471.826	402.194	441.033	450.954	384.448	539.437	359.759	505.776	471.391	502.8	375.442	363.105	324.936	218.752	207.661	458.582	262.775	176.123	138.671	119.533	291.469	148.064	152.178	169.953	157.699	157.988	149.414	484.801	424.498	499.915	525.432	462.069	466.781	494.527	289.924	413.057	102.756	114.54
36	528.622	498.096	498.132	492.807	479.315	462.579	457.023	407.701	543.517	497.267	548.69	468.324	404.609	443.071	448.863	387.285	541.631	371.103	512.744	475.304	498.75	386.854	370.829	329.68	223.782	214.264	462.104	268.663	175.09	143.892	120.59	300.472	147.681	148.904	169.619	159.138	160.344	150.316	483.081	428.291	501.923	527.873	465.422	470.531	493.226	297.913	414.955	101.896	113.913
37	529.563	502.537	496.99	489.749	488.35	467.456	451.572	409.947	546.265	497.511	542.911	471.504	407.284	443.643	455.655	378.536	537.734	377.327	512.043	473.69	501.351	392.547	376.615	339.488	225.654	217.533	467.806	276.175	180.215	143.326	120.558	303.974	148.453	151.651	173.012	160.676	162.423	153.797	482.917	433.691	500.854	532.722	462.827	468.82	491.779	303.828	417.61	102.415	113.574
38	534.085	497.222	494.168	490.831	488.184	469.408	454.188	406.944	553.486	501.248	546.293	469.909	411.177	440.857	455.242	386.13	540.034	384.413	511.107	478.013	499.642	401.143	388.91	347.21	230.094	222.26	470.732	282.631	180.847	142.075	119.493	308.441	148.202	152.381	174.508	161.442	163.516	153.66	485.15	427.271	503.937	531.169	463.836	467.56	490.276	313.204	417.225	104.628	113.802
39	536.303	501.347	498.992	488.263	486.332	463.316	456.158	404.404	556.51	503.659	548.458	472.976	415.573	446.203	452.42	391.193	537.018	390.822	516.036	473.59	497.489	413.525	387.749	350.487	235.545	226.828	474.243	288.564	180.863	146.449	121.635	312.112	149.579	150.629	177.363	164.376	166.062	154.421	485.494	432.303	503.785	533.306	462.421	471.108	489.898	322.479	416.497	102.975	113.639
40	537.17	500.79	502.15	488.599	487.577	467.485	452.622	409.09	556.838	501.158	549.118	471.969	419.758	444.742	457.18	386.94	540.426	398.037	513.009	478.468	496.799	421.688	398.962	353.831	235.637	230.278	471.487	296.225	182.647	147.491	121.028	317.536	150.67	153.245	180.951	168.11	169.887	155.899	484.887	437.217	506.838	535.63	465.27	471.531	489.618	329.539	422.61	103.055	114.87
41	541.234	504.338	500.759	489.66	490.092	470.333	453.285	408.535	559.883	502.787	546.354	472.033	420.554	451.774	460.041	385.552	539.221	406.302	513.86	476.539	497.223	429.238	401.793	366.371	242.587	234.837	478.435	304.002	183.513	149.553	122.941	321.666	152.761	152.741	179.371	170.889	171.419	157.857	487.563	441.064	506.908	536.774	470.983	471.421	489.186	335.833	424.258	103.942	116.399
42	538.709	498.131	498.907	488.804	487.075	468.802	455.089	403.262	562.382	503.734	545.132	473.7	425.954	450.586	459.262	389.005	540.94	408.613	515.718	481.013	497.612	436.097	410.766	369.745	247.481	240.512	480.607	308.804	186.805	150.927	120.62	325.408	152.962	150.723	185.05	170.296	172.418	158.534	487.302	436.359	505.878	531.19	467.181	471.645	492.606	342.941	422.869	104.871	115.471
43	540.58	496.346	503.3	488.664	490.017	468.946	453.642	410.349	569.485	504.106	545.462	472.342	429.971	454.522	458.875	390.793	541.727	418.644	515.632	478.598	494.711	447.394	411.062	372.879	253.41	245.013	479.768	316.125	188.021	151.157	123.68	331.659	154.472	153.837	186.619	172.448	174.851	159.943	480.482	441.041	508.65	530.454	471.512	472.383	487.793	351.253	424.565	103.985	117.08
44	540.726	500.865	499.941	487.014	490.094	471.884	450.879	412.522	570.591	506.549	544.698	475.897	431.557	454.663	461.806	384.377	535.094	424.013	518.893	476.079	491.94	455.012	421.863	380.669	256.358	247.243	481.855	324.322	189.723	152.222	123.516	332.551	154.466	152.255	187.336	173.797	178.885	161.412	480.713	443.721	512.569	530.956	471.616	472.758	490.274	356.515	429.458	106.229	115.31
45	538.335	497.802	503.154	483.87	494.063	473.175	456.1	404.879	569.924	506.94	545.428	475.192	434.578	453.03	464.193	389.753	538.35	424.336	519.764	476.549	489.448	460.47	426.004	390.026	258.705	254.255	479.92	330.757	190.22	153.074	123.181	336.836	155.339	154.192	189.926	177.928	179.39	164.335	488.515	441.28	512.457	530.023	470.943	476.743	485.99	364.383	426.948	107.917	116.433
46	543.599	495.259	503.98	489.218	490.52	470.979	460.811	410.829	572.93	507.776	543.488	477.758	438.151	455.727	460.716	390.27	537.828	428.804	522.836	478.625	495.692	463.52	429.426	391.376	263.336	258.511	485.848	339.186	193.067	155.539	124.836	343.168	156.87	154.907	193.061	178.68	182.114	163.971	487.792	441.442	514.817	531.077	472.275	472.683	490.77	372.603	430.769	109.27	115.719
47	546.399	497.915	507.441	486.623	494.798	471.202	453.679	417.455	577.593	507.338	549.5	478.197	438.489	458.626	464.388	386.697	540.797	437.088	522.869	482.6	490.393	470.239	437.866	396.514	269.118	263.21	485.875	344.028	195.663	156.539	124.421	344.675	155.02	155.026	196.229	179.454	185.703	166.493	485.959	451.492	513.047	530.811	474.692	479.648	484.965	380.475	431.419	108.524	116.482
48	542.069	498.699	507.306	487.294	497.048	474.684	454.557	415.156	575.144	506.896	543.957	480.771	441.62	459.513	466.175	385.251	536.215	442.388	524.923	483.378	493.964	474.997	435.413	403.438	272.72	269.413	485.867	349.461	196.738	158.184	127.106	347.242	155.47	155.942	197.326	183.131	185.957	167.022	484.211	445.259	514.367	529.082	477.072	477.774	487.817	382.026	433.861	110.782	116.674
49	544.954	495.714	509.945	486.776	489.73	475.271	454.076	412.108	570.74	506.845	546.611	477.971	444.772	456.24	466.177	389.53	535.498	446.681	523.843	479.891	494.526	480.134	443.829	411.14	275.346	274.008	484.772	358.513	198.383	156.346	125.383	351.389	159.732	153.26	197.488	184.996	187.639	169.137	485.45	442.464	515.66	525.854	476.754	475.566	487.93	389.526	431.287	112.229	118.399
50	542.389	494.219	513.255	489.55	494.568	474.869	456.257	408.319	575.711	508.932	546.439	477.068	450.127	462.566	465.531	387.703	538.331	450.893	521.885	481.657	490.482	483.447	444.843	416.558	280.826	275.677	484.033	364.081	199.383	161.04	127.779	357.123	158.392	155.025	202.897	185.344	191.693	168.904	484.106	449.173	513.843	523.156	479.268	474.005	489.022	395.52	432.053	112.151	116.84
51	540.977	499.168	516.022	484.988	493.578	475.382	454.242	414.1	572.237	508.698	549.878	477.849	449.149	463.868	461.014	391.19	537.457	453.916	524.376	481.361	490.283	489.105	446.903	419.9	285.167	282.947	484.732	366.603	204.084	160.196	128.079	356.228	160.997	156.599	205.673	190.043	193.795	171.207	480.462	449.865	517.558	531.452	478.23	478.188	487.423	400.132	436.529	114.035	116.349
52	541.136	495.846	513.027	487.511	496.322	479.423	451.156	414.619	572.11	507.467	548.185	482.223	449.724	463.17	465.787	383.407	537.819	453.797	521.623	484.244	488.694	490.422	450.265	425.873	290.371	291.059	485.879	372.096	204.216	160.249	129.084	360.717	159.283	156.419	205.575	192.053	193.368	173.563	483.87	447.31	521.671	529.542	481.583	478.616	487.071	403.606	438.781	115.574	118.643
53	540.887	499.362	516.938	486.084	494.691	478.82	451.835	410.371	572.756	510.437	545.314	478.337	456.344	459.752	467.821	387.834	538.001	458.513	530.235	482.712	492.845	491.564	451.337	430.766	295.356	294.35	487.399	382.597	207.67	161.159	128.749	365.833	161.932	154.297	211.053	192.582	195.58	173.416	487.409	448.712	520.214	526.867	482.607	475.542	483.635	405.249	438.56	115.791	117.433
54	537.325	488.18	508.514	476.239	488.061	464.731	446.024	401.335	561.457	501.441	532.969	470.668	448.171	458.372	454.308	378.997	530.13	454.88	514.747	480.232	484.732	487.735	443.885	421.296	295.669	291.544	477.212	384.043	203.341	160.019	125.57	359.356	160.012	153.149	207.341	190.955	193.293	171.607	473.387	439.146	513.875	521.297	472.462	470.631	476.529	405.537	428.89	113.029	116.639
55	534.964	488.815	508.526	478.714	485.297	468.405	447.306	400.055	560.692	499.204	537.843	474.511	451.069	460.228	453.793	374.407	534.795	455.024	514.475	477.68	483.528	488.484	449.706	427.859	297.759	298.764	477.499	385.036	204.669	160.211	127.488	361.268	161.099	155.461	212.408	195.364	195.18	172.926	478.012	441.279	513.547	518.915	480.008	468.641	478.295	406.98	432.781	115.09	117.716
56	539.885	492.525	505.177	479.369	489.76	468.684	442.447	409.075	560.865	505.593	537.819	473.66	450.66	460.516	454.173	371.688	534.007	464.422	516.08	480.513	483.583	488.794	450.599	433.921	302.704	304.64	477.052	393.301	204.837	162.076	127.857	370.567	163.912	154.153	215.071	198.317	198.61	175.34	475.867	447.247	511.973	520.273	476.052	471.225	476.126	407.885	439.006	114.156	117.655
57	542.617	489.258	507.356	483.72	492.349	472.948	444.876	405.645	563.505	507.041	539.279	477.246	456.746	458.551	458.26	372.065	532.837	465.851	518.373	481.134	483.902	486.856	454.47	439.025	309.702	309.932	478.818	398.141	207.914	161.131	129.398	369.179	162.997	157.25	216.549	198.492	200.758	178.223	474.191	443.011	515.708	518.784	477.101	473.563	477.607	413.9	437.446	115.817	118.099
58	542.107	487.194	506.87	479.201	490.075	469.515	446.986	405.333	558.59	506.241	535.988	475.293	462.47	459.702	455.682	378.592	534.383	469.748	520.285	479.993	483.438	491.729	453.051	442.064	311.449	313.514	479.864	405.964	211.647	164.218	128.632	371.267	164.414	154	218.443	201.909	203.211	178.222	476.165	441.841	514.387	521.517	481.247	473.094	481.134	419.067	434.761	116.874	118.762
59	539.656	486.406	510.607	480.764	487.227	470.086	446.187	404.988	554.853	506.728	542.796	471.003	460.016	459.324	456.281	373.18	536.871	469.723	518.186	483.717	485.927	491.364	452.403	443.693	318.525	321.398	481.249	411.998	213.837	164.934	130.128	377.088	164.023	158.074	221.562	207.659	203.289	179.7	473.863	444.55	518.872	517.628	479.509	473.659	476.869	421.12	437.446	116.466	118.817
60	539.856	489.853	513.974	484.209	492.257	469.205	445.905	412.129	554.658	504.902	544.449	474.737	459.401	462.083	455.775	369.655	532.952	472.448	526.411	481.099	481.183	494.902	456.469	446.76	321.488	326.082	482.107	414.651	214.729	166.286	131.416	376.373	167.087	157.354	228.216	207.229	206.109	179.607	472.026	449.603	518.295	518.773	482.476	474.425	477.08	422.235	440.526	114.861	119.495
'No Target DNA' subtracted
Time (min)	Full Match	C1G	C2G	A3T	C4G	T5A	C6G	A7T	C8G	T9A	G10C	C11G	T12A	T13A	T14A	C15G	T16A	C17G	C18G	T19A	C20G	C1G+C2G	C2G+A3T	A3T+C4G	C4G+T5A	T5A+C6G	C6G+A7T	A7T+C8G	C8G+T9A	T9A+G10C	G10C+C11G	C11G+T12A	T12A+T13A	T13A+T14A	T14A+C15G	C15G+T16A	T16A+C17G	C17G+C18G	C18G+T19A	T19A+C20G	PAM_T1A	PAM_T2A	PAM_T3A	PAM_C4G	PAM_T1A+T2A	PAM_T2A+T3A	PAM_T3A+C4G	Scrambled
0	14.301	-6.741	6.035	-1.58	9.532	3.024	-7.819	-27.158	7.63	13.263	6.235	-3.013	-8.292	-8.159	-3.485	-21.34	9.386	-8.218	-1.609	3.229	1.302	-3.46	-7.708	-5.406	7.072	2.176	-4.73	6.853	1.103	-6.483	-3.497	-12.581	-1.056	-1.232	-3.194	-5.764	-9.629	-11.639	-7.152	-10.427	4.655	1.394	-7.356	-11.191	-4.066	-14.2	-5.641	-13.788
1	85.877	-3.883	9.847	11.517	16.501	7.362	-3.217	-19.264	13.056	35.235	14.227	7.598	-2.076	3.742	27.189	-17.902	22.403	-3.773	6.01	31.58	13.747	-4.959	-1.527	-0.899	10.432	4.708	4.046	9.932	2.009	-2.224	-2.063	-10.615	1.038	5.826	-0.795	-4.753	-9.919	-10.843	-2.167	-1.689	7.793	8.999	-2.202	29.594	-2.731	-13.829	-2.434	-9.936
2	186.634	-3.651	12.173	20.412	13.608	14.718	0.111	-10.6	16.74	79.547	23.421	31.373	-1.415	18.911	92.658	-13.152	53.497	-3.075	13.056	80.266	35.338	-4.724	-1.406	2.197	10.887	4.743	11.424	6.181	0.353	-3.504	-5.128	-12.07	0.114	4.08	-2.691	-5.319	-9.942	-11.914	7.682	8.758	12.056	13.193	-0.771	122.46	-2.807	-16.726	-4.804	-15.368
3	284.048	-2.582	17.819	33.917	18.057	26.168	4.86	9.416	22.142	136.248	38.287	69.518	6.056	46.231	165.37	-9.534	110.162	-2.51	30.253	135.794	68.394	-2.386	2.184	6.939	12.7	5.561	20.35	9.226	0.605	-3.748	-3.147	-10.38	-0.268	6.512	-2.045	-4.826	-9.869	-11.893	28.078	28.965	24.921	20.863	3.937	221.736	-2.526	-14.322	-0.518	-16.034
4	351.331	1.473	22.41	47.411	23.359	46.097	13.185	46.567	30.7	196.355	63.21	125.272	12.793	73.786	227.547	-8.705	181.294	-1.122	52.925	189.889	111.274	-1.695	4.691	9.892	14.357	6.47	30.427	11.041	2.221	-2.726	-5.554	-9.643	0.991	6.449	-1.103	-5.782	-9.707	-13.451	59.485	51.227	47.847	26.11	11.403	281.481	1.51	-14.475	5.381	-14.838
5	377.698	5.465	32.652	67.478	30.342	74.676	21.61	98.609	43.405	248.088	89.08	188.412	26.263	106.099	266.024	-0.17	256.778	4.176	84.702	229.054	159.874	0.877	9.57	13.672	16.257	7.706	40.217	13.786	1.471	-4.023	-4.006	-7.715	3.718	7.168	0.442	-3.048	-8.199	-10.337	91.488	74.627	83.159	35.953	26.84	295.032	9.147	-11.085	18.71	-15.1
6	384.477	10.109	45.657	93.332	38.14	110.985	30.242	158.687	59.221	292.94	119.21	244.174	36.945	131.875	279.409	2.954	319.491	5.42	116.247	264.486	208.206	3.529	14.539	15.627	16.86	9.443	52.187	12.12	1.486	-3.038	-3.496	-5.244	6.032	8.903	1.178	-4.092	-8.601	-12.205	121.88	98.043	132.843	44.725	48.066	296.855	17.25	-8.629	40.62	-17.506
7	384.318	15.115	59.095	124.722	46.751	159.915	44.207	214.676	77.143	330.292	149.664	283.874	48.043	157.084	288.746	10.578	361.677	10.836	147.743	291.49	255.171	6.19	17.827	22.114	18.52	9.318	64.632	16.14	1.068	-3.621	-3.695	-3.686	10.519	11.069	2.718	-2.214	-7.457	-11.856	153.02	120.643	192.376	54.067	75.874	296.305	24.979	-7.299	71.195	-17.945
8	383.986	22.809	78.416	159.271	55.179	209.855	62.135	250.61	100.572	353.432	179.35	310.251	63.757	177.306	290.358	23.384	393.352	15.693	182.491	311.807	286.195	8.766	24.855	26.078	21.417	12.487	74.723	18.813	2.584	-0.713	-2.289	0.809	14.799	10.686	2.644	-1.344	-7.271	-10.186	186.581	137.866	255.767	65.125	115.958	293.751	37.203	-4.467	112.891	-16.446
9	382.327	31.875	103.636	202.283	68.077	250.509	81.676	270.74	124.539	377.151	209.556	321.669	76.815	197.21	289.343	36.811	407.335	21.63	214.216	328.394	315.543	14.483	30.493	31.127	22.121	14.988	89.103	20.158	4.536	-1.505	-2.067	5.794	15.488	12.98	6.062	-0.598	-5.526	-9.72	208.945	164.585	316.294	74.89	159.51	292.493	51.751	0.578	161.799	-18.106
10	383.88	40.738	132.679	250.647	82.363	280.933	103.686	272.469	156.984	387.566	237.401	328.653	91.431	212.236	287.462	50.04	413.117	26.355	239.513	336.758	328.455	20.635	36.155	37.115	25.718	14.519	103.876	24.491	7.08	-0.579	-2.494	11.011	15.841	15.989	8.658	0.329	-4.268	-9.08	232.523	177.929	351.627	86.513	209.538	292.221	68.839	2.187	211.092	-17.73
11	380.823	49.27	169.014	294.292	90.843	302.625	131.94	275.1	186.104	403.287	262.423	327.469	106.361	224.816	286.767	67.834	411.394	33.603	264.35	341.248	332.51	24.795	42.667	40.081	25.872	17.909	109.311	25.141	7.628	-0.499	-3.63	16.243	14.452	15.925	7.283	1.358	-5.048	-9.261	245.992	192.789	368.777	99.38	251.744	293.058	81.69	4.742	249.886	-18.864
12	379.256	63.287	205.533	334.934	108.839	317.667	160.385	277.883	223.708	407.82	284.724	331.105	114.47	235.21	289.248	81.603	414.315	40.748	284.722	345.024	332.392	30.424	50.122	45.681	28.799	17.773	121.968	27.223	7.284	-0.562	-4.422	20.682	15.663	15.522	10.091	1.312	-1.65	-8.291	259.439	211.128	368.245	109.312	289.904	295.75	100.887	8.032	280.047	-19.082
13	378.507	79.437	251.551	368.616	123.799	326.625	194.812	277.895	255.675	410.282	308.119	333.589	129.365	246.409	289.699	104.468	414.818	47.487	302.843	347.055	332.148	37.48	61.577	53.347	32.825	23.532	133.764	33.558	11.482	1.827	-2.123	29.709	17.014	18.978	12.157	4.262	-0.21	-5.409	276.601	223.492	370.469	125.535	309.579	296.115	119.578	16.85	293.633	-18.242
14	375.109	89.386	289.194	383.431	138.765	326.515	222.671	277.577	284.884	411.634	318.256	331.146	141.205	255.82	284.7	120.192	414.699	53.586	317.904	349.337	329.015	40.41	63.47	55.945	32.379	22.661	145.032	34.296	10.184	0.845	-4.355	31.818	15.922	15.131	10.774	3.665	0.161	-4.925	278.4	232.373	365.463	137.365	318.274	293.526	138.081	18.844	290.684	-18.923
15	378.118	110.409	324.082	397.96	163.307	333.866	256.76	283.331	316.895	416.855	339.753	337.109	152.995	263.229	293.607	135.331	417.537	66.06	329.642	351.311	336.345	51.973	77.224	67.371	38.165	23.885	161.387	39.601	14.361	4.202	-1.413	40.204	19.336	21.613	17.552	6.818	3.605	-0.951	293.325	242.054	369.2	150.879	322.424	298.369	161.149	26.676	294.417	-15.936
16	374.23	128.873	347.338	400.145	176.467	330.959	282.616	278.681	334.434	411.716	352.652	335.056	163.019	269.541	292.075	151.479	411.903	71.154	339.593	352.914	335.485	58.687	80.462	67.953	39.954	29.824	173.376	44.066	15.093	1.661	-1.48	46.872	16.834	22.447	18.263	6.855	3.002	-2.7	296.368	248.05	364.749	161.329	325.315	298.576	178.144	31.115	290.606	-19.159
17	378.286	149.897	367.319	399.454	199.739	330.36	300.299	280.488	353.671	409.121	363.811	333.57	172.138	273.835	289.62	167.174	414.887	80.841	349.103	352.883	339.153	67.418	91.375	74.906	42.495	30.57	185.684	46.297	19.147	4.825	-2.917	57.501	19.596	24.147	20.595	9.069	5.853	-1.551	302.295	257.097	366.914	180.928	323.165	304.688	200.658	40.735	289.195	-19.188
18	379.885	175.946	370.321	402.438	222.24	336.155	313.226	282.96	369.867	405.214	375.648	338.21	181.917	282.468	295.886	176.6	415.299	92.55	354.289	355.883	341.547	76.489	103.809	83.468	47.465	34.403	199.424	53.549	22.209	5.734	-1.191	61.931	22.287	28.038	22.695	12.565	8.184	4.146	309.897	260.308	366.629	195.348	325.768	309.383	221.036	47.898	295.157	-16.402
19	374.599	202.076	373.614	400.481	237.596	335.548	328.834	280.216	375.78	400.564	385.065	340.598	190.994	289.033	296.518	192.227	416.989	101.874	359.988	358.489	341.6	85.23	106.915	87.829	50.382	37.673	212.256	55.43	23.803	8.776	0.614	70.441	20.597	26.31	25.759	13.115	9.99	5.219	308.114	269.189	369.502	211.339	326.502	308.921	242.979	52.845	290.666	-16.487
20	378.377	228.957	371.491	397.743	264.595	332.637	322.766	285.842	381.094	395.575	395.409	341.346	196.849	289.694	297.181	197.531	419.499	109.685	366.459	356.274	345.288	91.476	115.726	94.869	51.575	37.703	222.735	60.521	25.878	6	0.504	76.506	20.352	25.752	25.82	13.831	10.427	5.97	312.19	272.795	374.218	227.042	325.974	315.528	258.42	59.129	290.794	-17.029
21	377.167	255.874	374.837	396.994	278.882	336.366	334.549	285.448	387.584	391.043	398.111	340.534	207.381	294.119	302.856	211.731	421.691	120.184	370.964	359.524	350.356	104.288	129.351	103.236	56.825	45.901	235.457	68.562	30.791	7.079	-0.13	88.201	22.286	30.189	29.118	18.034	13.374	10.282	324.397	276.845	366.976	243.925	328.805	317.433	282.338	67.252	291.248	-15.544
22	383.764	282.831	374.677	400.627	299.39	340.573	337.131	289.523	390.965	389.319	409.187	344.289	219.851	299.397	307.336	223.109	421.995	134.254	378.968	360.573	354.755	116.857	139.49	109.735	62.363	48.849	244.432	74.292	35.469	12.818	4.048	95.713	23.886	32.262	32.483	20.935	19.02	16.198	331.599	280.161	373.732	263.977	328.062	323.499	302.257	76.323	290.44	-13.889
23	380.4	306.341	378.445	393.514	312.497	339.812	336.935	290.659	392.751	385.633	413.003	344.743	221.338	302.802	306.266	225.603	419.542	140.884	377.389	357.165	362.169	127.473	147.822	115.293	64.861	51.652	254.45	78.34	37.984	12.888	1.871	101.157	25.983	32.926	33.301	21.697	18.474	16.475	334.334	287.996	373.737	277.519	330.828	329.328	314.941	82.012	295.185	-15.041
24	376.883	326.795	374.901	391.56	327.331	342.707	337.137	291.54	394.828	386.396	416.184	346.407	226.829	305.207	311.02	227.724	422.527	152.927	375.643	358.95	366.501	136.681	155.193	123.644	64.489	53.019	265.25	83.653	41.392	12.373	1.238	108.463	24.114	31.44	33.581	22.187	20.581	19.228	341.712	285.669	374.559	293.856	333.318	330.374	332.708	89.778	295.731	-15.77
25	383.472	344.056	375.972	391.827	337.341	343.314	341.38	285.287	397.243	382.056	419.248	346.473	235.579	306.932	312.064	242.338	426.338	161.746	381.52	356.077	372.163	145.448	166.7	132.785	70.323	57.923	274.705	88.743	42.801	15.654	2.561	114.59	26.51	32.673	36.33	25.207	20.128	23.24	347.633	284.674	376.043	307.061	333.48	334.553	344.192	98.972	291.726	-14.184
26	382.258	361.331	376.688	389.551	346.959	340.551	344.218	289.299	398.662	379.307	421.076	346.464	241.088	310.628	313.829	244.85	425.759	168.783	382.002	362.17	376.502	160.035	172.627	136.526	72.538	59.131	279.434	93.744	46.887	16.365	1.408	124.067	26.535	33.653	36.997	27.288	24.057	22.744	349.077	294.16	378.59	322.256	333.698	337.422	356.056	103.57	290.731	-14.772
27	385.726	376.284	375.209	386.947	354.308	343.258	343.114	292.942	397.33	378.928	419.353	347.209	245.47	311.972	317.42	244.82	425.657	179.157	383.786	359.376	383.46	169.029	182.318	144.813	73.661	64.508	292.529	98.625	48.352	15.763	1.793	128.751	26.636	34.43	39.561	27.794	26.817	23.29	353.91	293.229	379.264	333.35	337.268	341.364	363.583	109.936	295.183	-15.184
28	389.675	383.45	377.41	387.331	363.273	350.321	341.969	292.672	405.791	387.458	426.547	349.258	250.581	314.692	326.818	252.751	427.496	189.941	389.439	359.608	387.549	183.872	191.942	157.774	80.159	68.812	303.358	107.839	52.837	19.355	4.706	140.047	27.553	36.16	44.453	31.723	28.781	29.275	363.349	296.829	382.227	351.96	337.744	343.799	371.742	124.25	298.684	-12.22
29	388.547	378.432	380.147	389.007	358.899	346.782	345.587	287.64	406.322	382.705	431.577	353.477	259.605	316.684	322.72	259.209	425.453	197.309	385.739	361.007	387.18	198.471	200.912	165.06	82.87	70.662	309.943	111.835	54.347	20.639	2.914	144.008	29.019	36.569	44.436	33.177	33.172	27.961	365.192	302.101	378.187	362.524	340.72	344.946	376.2	130.375	294.425	-13.168
30	391.203	389.032	378.765	388.944	369.258	351.402	342.828	294.949	410.74	386.675	429.342	352.088	261.982	317.651	323.899	258.019	430.218	205.861	391.451	358.818	390.059	205.151	209.331	172.267	86.712	76.34	320.013	118.634	55.848	21.539	6.099	152.505	27.054	35.459	47.151	33.985	33.065	29.485	362.755	304.524	383.728	375.158	341.371	351.677	381.339	136.999	298.416	-13.53
31	396.585	389.244	376.499	382.793	368.58	347.35	339.036	297.965	414.132	382.318	430.789	349.999	263.692	319.487	328.015	259.124	424.728	216.008	387.396	355.326	390.494	218.599	216.76	179.976	87.96	78.08	323.582	122.989	55.938	21.125	3.485	157.018	28.186	34.704	48.341	35.736	35.231	29.84	364.355	301.008	383.576	381.946	340.304	348.184	381.102	141.774	297.699	-13.403
32	401.785	386.189	380.245	384.12	370.063	350.314	345.961	294.224	417.741	384.569	432.485	354.887	277.922	319.092	335.887	269.068	426.625	225.76	393.904	360.375	389.075	232.858	226.654	188.172	95.777	86.885	331.866	133.996	58.03	25.331	6.474	164.273	33.851	39.467	52.384	42.745	39.031	33.122	370.032	304.522	383.146	394.842	345.567	351.711	384.754	154.026	298.486	-10.575
33	406.601	387.136	382.084	385.041	370.087	347.542	341.487	292.966	418.777	388.103	433.405	353.904	277.67	327.058	332.938	267.836	428.546	234.385	395.911	360.269	386.64	241.214	234.626	192.628	95.142	87.004	336.638	134.288	61.54	26.445	4.931	169.814	32.701	38.093	51.831	40.385	41.802	33.705	367.068	310.941	387.647	401.133	347.357	350.351	382.24	162.101	305.876	-12.843
34	409.533	388.76	379.397	381.236	374.608	353.211	339.093	297.883	422.576	383.846	432.855	354.288	279.189	324.609	334.495	266.756	424.767	240.598	394.7	358.086	389.582	251.279	242.315	200.157	103.996	91.056	342.32	145.067	62.11	25.908	5.381	175.479	32.863	36.903	54.367	42.336	41.712	37.853	371.795	310.352	388.478	405.222	346.71	354.551	381.954	168.481	301.634	-10.489
35	409.096	387.374	378.027	377.494	372.349	350.066	343.654	290.301	427.122	384.693	428.874	357.286	287.654	326.493	336.414	269.908	424.897	245.219	391.236	356.851	388.26	260.902	248.565	210.396	104.212	93.121	344.042	148.235	61.583	24.131	4.993	176.929	33.524	37.638	55.413	43.159	43.448	34.874	370.261	309.958	385.375	410.892	347.529	352.241	379.987	175.384	298.517	-11.784
36	414.709	384.183	384.219	378.894	365.402	348.666	343.11	293.788	429.604	383.354	434.777	354.411	290.696	329.158	334.95	273.372	427.718	257.19	398.831	361.391	384.837	272.941	256.916	215.767	109.869	100.351	348.191	154.75	61.177	29.979	6.677	186.559	33.768	34.991	55.706	45.225	46.431	36.403	369.168	314.378	388.01	413.96	351.509	356.618	379.313	184	301.042	-12.017
37	415.989	388.963	383.416	376.175	374.776	353.882	337.998	296.373	432.691	383.937	429.337	357.93	293.71	330.069	342.081	264.962	424.16	263.753	398.469	360.116	387.777	278.973	263.041	225.914	112.08	103.959	354.232	162.601	66.641	29.752	6.984	190.4	34.879	38.077	59.438	47.102	48.849	40.223	369.343	320.117	387.28	419.148	349.253	355.246	378.205	190.254	304.036	-11.159
38	420.283	383.42	380.366	377.029	374.382	355.606	340.386	293.142	439.684	387.446	432.491	356.107	297.375	327.055	341.44	272.328	426.232	270.611	397.305	364.211	385.84	287.341	275.108	233.408	116.292	108.458	356.93	168.829	67.045	28.273	5.691	194.639	34.4	38.579	60.706	47.64	49.714	39.858	371.348	313.469	390.135	417.367	350.034	353.758	376.474	199.402	303.423	-9.174
39	422.664	387.708	385.353	374.624	372.693	349.677	342.519	290.765	442.871	390.02	434.819	359.337	301.934	332.564	338.781	277.554	423.379	277.183	402.397	359.951	383.85	299.886	274.11	236.848	121.906	113.189	360.604	174.925	67.224	32.81	7.996	198.473	35.94	36.99	63.724	50.737	52.423	40.782	371.855	318.664	390.146	419.667	348.782	357.469	376.259	208.84	302.858	-10.664
40	422.3	385.92	387.28	373.729	372.707	352.615	337.752	294.22	441.968	386.288	434.248	357.099	304.888	329.872	342.31	272.07	425.556	283.167	398.139	363.598	381.929	306.818	284.092	238.961	120.767	115.408	356.617	181.355	67.777	32.621	6.158	202.666	35.8	38.375	66.081	53.24	55.017	41.029	370.017	322.347	391.968	420.76	350.4	356.661	374.748	214.669	307.74	-11.815
41	424.835	387.939	384.36	373.261	373.693	353.934	336.886	292.136	443.484	386.388	429.955	355.634	304.155	335.375	343.642	269.153	422.822	289.903	397.461	360.14	380.824	312.839	285.394	249.972	126.188	118.438	362.036	187.603	67.114	33.154	6.542	205.267	36.362	36.342	62.972	54.49	55.02	41.458	371.164	324.665	390.509	420.375	354.584	355.022	372.787	219.434	307.859	-12.457
42	423.238	382.66	383.436	373.333	371.604	353.331	339.618	287.791	446.911	388.263	429.661	358.229	310.483	335.115	343.791	273.534	425.469	293.142	400.247	365.542	382.141	320.626	295.295	254.274	132.01	125.041	365.136	193.333	71.334	35.456	5.149	209.937	37.491	35.252	69.579	54.825	56.947	43.063	371.831	320.888	390.407	415.719	351.71	356.174	377.135	227.47	307.398	-10.6
43	423.5	379.266	386.22	371.584	372.937	351.866	336.562	293.269	452.405	387.026	428.382	355.262	312.891	337.442	341.795	273.713	424.647	301.564	398.552	361.518	377.631	330.314	293.982	255.799	136.33	127.933	362.688	199.045	70.941	34.077	6.6	214.579	37.392	36.757	69.539	55.368	57.771	42.863	363.402	323.961	391.57	413.374	354.432	355.303	370.713	234.173	307.485	-13.095
44	425.416	385.555	384.631	371.704	374.784	356.574	335.569	297.212	455.281	391.239	429.388	360.587	316.247	339.353	346.496	269.067	419.784	308.703	403.583	360.769	376.63	339.702	306.553	265.359	141.048	131.933	366.545	209.012	74.413	36.912	8.206	217.241	39.156	36.945	72.026	58.487	63.575	46.102	365.403	328.411	397.259	415.646	356.306	357.448	374.964	241.205	314.148	-9.081
45	421.902	381.369	386.721	367.437	377.63	356.742	339.667	288.446	453.491	390.507	428.995	358.759	318.145	336.597	347.76	273.32	421.917	307.903	403.331	360.116	373.015	344.037	309.571	273.593	142.272	137.822	363.487	214.324	73.787	36.641	6.748	220.403	38.906	37.759	73.493	61.495	62.957	47.902	372.082	324.847	396.024	413.59	354.51	360.31	369.557	247.95	310.515	-8.516
46	427.88	379.54	388.261	373.499	374.801	355.26	345.092	295.11	457.211	392.057	427.769	362.039	322.432	340.008	344.997	274.551	422.109	313.085	407.117	362.906	379.973	347.801	313.707	275.657	147.617	142.792	370.129	223.467	77.348	39.82	9.117	227.449	41.151	39.188	77.342	62.961	66.395	48.252	372.073	325.723	399.098	415.358	356.556	356.964	375.051	256.884	315.05	-6.449
47	429.917	381.433	390.959	370.141	378.316	354.72	337.197	300.973	461.111	390.856	433.018	361.715	322.007	342.144	347.906	270.215	424.315	320.606	406.387	366.118	373.911	353.757	321.384	280.032	152.636	146.728	369.393	227.546	79.181	40.057	7.939	228.193	38.538	38.544	79.747	62.972	69.221	50.011	369.477	335.01	396.565	414.329	358.21	363.166	368.483	263.993	314.937	-7.958
48	425.395	382.025	390.632	370.62	380.374	358.01	337.883	298.482	458.47	390.222	427.283	364.097	324.946	342.839	349.501	268.577	419.541	325.714	408.249	366.704	377.29	358.323	318.739	286.764	156.046	152.739	369.193	232.787	80.064	41.51	10.432	230.568	38.796	39.268	80.652	66.457	69.283	50.348	367.537	328.585	397.693	412.408	360.398	361.1	371.143	265.352	317.187	-5.892
49	426.555	377.315	391.546	368.377	371.331	356.872	335.677	293.709	452.341	388.446	428.212	359.572	326.373	337.841	347.778	271.131	417.099	328.282	405.444	361.492	376.127	361.735	325.43	292.741	156.947	155.609	366.373	240.114	79.984	37.947	6.984	232.99	41.333	34.861	79.089	66.597	69.24	50.738	367.051	324.065	397.261	407.455	358.355	357.167	369.531	271.127	312.888	-6.17
50	425.549	377.379	396.415	372.71	377.728	358.029	339.417	291.479	458.871	392.092	429.599	360.228	333.287	345.726	348.691	270.863	421.491	334.053	405.045	364.817	373.642	366.607	328.003	299.718	163.986	158.837	367.193	247.241	82.543	44.2	10.939	240.283	41.552	38.185	86.057	68.504	74.853	52.064	367.266	332.333	397.003	406.316	362.428	357.165	372.182	278.68	315.213	-4.689
51	424.628	382.819	399.673	368.639	377.229	359.033	337.893	297.751	455.888	392.349	433.529	361.5	332.8	347.519	344.665	274.841	421.108	337.567	408.027	365.012	373.934	372.756	330.554	303.551	168.818	166.598	368.383	250.254	87.735	43.847	11.73	239.879	44.648	40.25	89.324	73.694	77.446	54.858	364.113	333.516	401.209	415.103	361.881	361.839	371.074	283.783	320.18	-2.314
52	422.493	377.203	394.384	368.868	377.679	360.78	332.513	295.976	453.467	388.824	429.542	363.58	331.081	344.527	347.144	264.764	419.176	335.154	402.98	365.601	370.051	371.779	331.622	307.23	171.728	172.416	367.236	253.453	85.573	41.606	10.441	242.074	40.64	37.776	86.932	73.41	74.725	54.92	365.227	328.667	403.028	410.899	362.94	359.973	368.428	284.963	320.138	-3.069
53	423.454	381.929	399.505	368.651	377.258	361.387	334.402	292.938	455.323	393.004	427.881	360.904	338.911	342.319	350.388	270.401	420.568	341.08	412.802	365.279	375.412	374.131	333.904	313.333	177.923	176.917	369.966	265.164	90.237	43.726	11.316	248.4	44.499	36.864	93.62	75.149	78.147	55.983	369.976	331.279	402.781	409.434	365.174	358.109	366.202	287.816	321.127	-1.642
54	420.686	371.541	391.875	359.6	371.422	348.092	329.385	284.696	444.818	384.802	416.33	354.029	331.532	341.733	337.669	262.358	413.491	338.241	398.108	363.593	368.093	371.096	327.246	304.657	179.03	174.905	360.573	267.404	86.702	43.38	8.931	242.717	43.373	36.51	90.702	74.316	76.654	54.968	356.748	322.507	397.236	404.658	355.823	353.992	359.89	288.898	312.251	-3.61
55	417.248	371.099	390.81	360.998	367.581	350.689	329.59	282.339	442.976	381.488	420.127	356.795	333.353	342.512	336.077	256.691	417.079	337.308	396.759	359.964	365.812	370.768	331.99	310.143	180.043	181.048	359.783	267.32	86.953	42.495	9.772	243.552	43.383	37.745	94.692	77.648	77.464	55.21	360.296	323.563	395.831	401.199	362.292	350.925	360.579	289.264	315.065	-2.626
56	422.23	374.87	387.522	361.714	372.105	351.029	324.792	291.42	443.21	387.938	420.164	356.005	333.005	342.861	336.518	254.033	416.352	346.767	398.425	362.858	365.928	371.139	332.944	316.266	185.049	186.985	359.397	275.646	87.182	44.421	10.202	252.912	46.257	36.498	97.416	80.662	80.955	57.685	358.212	329.592	394.318	402.618	358.397	353.57	358.471	290.23	321.351	-3.499
57	424.518	371.159	389.257	365.621	374.25	354.849	326.777	287.546	445.406	388.942	421.18	359.147	338.647	340.452	340.161	253.966	414.738	347.752	400.274	363.035	365.803	368.757	336.371	320.926	191.603	191.833	360.719	280.042	89.815	43.032	11.299	251.08	44.898	39.151	98.45	80.393	82.659	60.124	356.092	324.912	397.609	400.685	359.002	355.464	359.508	295.801	319.347	-2.282
58	423.345	368.432	388.108	360.439	371.313	350.753	328.224	286.571	439.828	387.479	417.226	356.531	343.708	340.94	336.92	259.83	415.621	350.986	401.523	361.231	364.676	372.967	334.289	323.302	192.687	194.752	361.102	287.202	92.885	45.456	9.87	252.505	45.652	35.238	99.681	83.147	84.449	59.46	357.403	323.079	395.625	402.755	362.485	354.332	362.372	300.305	315.999	-1.888
59	420.839	367.589	391.79	361.947	368.41	351.269	327.37	286.171	436.036	387.911	423.979	352.186	341.199	340.507	337.464	254.363	418.054	350.906	399.369	364.9	367.11	372.547	333.586	324.876	199.708	202.581	362.432	293.181	95.02	46.117	11.311	258.271	45.206	39.257	102.745	88.842	84.472	60.883	355.046	325.733	400.055	398.811	360.692	354.842	358.052	302.303	318.629	-2.351
60	420.361	370.358	394.479	364.714	372.762	349.71	326.41	292.634	435.163	385.407	424.954	355.242	339.906	342.588	336.28	250.16	413.457	352.953	406.916	361.604	361.688	375.407	336.974	327.265	201.993	206.587	362.612	295.156	95.234	46.791	11.921	256.878	47.592	37.859	108.721	87.734	86.614	60.112	352.531	330.108	398.8	399.278	362.981	354.93	357.585	302.74	321.031	-4.634
Max Match	429.917
1/4 Max	107.479
Time to 1/4 max	2	15	10	7	12	6	11	6	9	3	6	4	12	6	3	14	3	20	6	3	4	22	20	22	36	38	11	28	61	61	61	24	61	61	60	61	61	61	6	7	6	12	8	2	13	27	8	61
AspCas12a Trial 1
Time (min)	Full Match	C1G	C2G	A3T	C4G	T5A	C6G	A7T	C8G	T9A	G10C	C11G	T12A	T13A	T14A	C15G	T16A	C17G	C18G	T19A	C20G	C1G+C2G	C2G+A3T	A3T+C4G	C4G+T5A	T5A+C6G	C6G+A7T	A7T+C8G	C8G+T9A	T9A+G10C	G10C+C11G	C11G+T12A	T12A+T13A	T13A+T14A	T14A+C15G	C15G+T16A	T16A+C17G	C17G+C18G	C18G+T19A	T19A+C20G	PAM_T1A	PAM_T2A	PAM_T3A	PAM_C4G	PAM_T1A+T2A	PAM_T2A+T3A	PAM_T3A+C4G	Scrambled	No target DNA
0	107.127	104.784	99.115	98.954	99.805	86.049	93.004	93.959	91.207	85.978	82.395	79.13	83.152	89.066	98.329	69.971	97.589	85.886	83.157	94.368	89.985	89.335	81.49	59.092	96.993	94.661	92.313	93.537	81.776	91.51	82.765	78.258	97.574	90.23	86.713	78.02	77.305	88.251	78.044	81.259	92.719	84.208	76.736	63.387	49.864	79.044	81.462	60.482	126.188
1	111.459	109.523	106.439	104.782	115.386	103.353	101.604	105.657	92.315	91.683	87.104	83.526	87.797	91.271	104.791	73.349	99.512	90.374	86.838	100.714	93.275	90.91	83.833	64.111	99.617	98.489	97.07	95.004	86.051	95.325	86.643	80.379	100.7	91.471	91.032	80.91	80.413	92.472	82.627	85.312	95.983	87.692	80.26	70.45	54.219	83.166	86.214	66.015	130.935
2	115.342	111.863	107.555	106.648	120.021	109.968	106.959	109.749	95.592	95.067	87.937	90.042	92.835	95.93	110.116	76.233	101.329	93.313	91.893	106.557	98.375	94.453	84.91	68.804	100.618	101.763	99.626	98.18	88.06	97.462	90.411	84.537	102.604	94.69	92.362	85.561	85.394	97.175	85.12	87.208	100.111	91.768	82.277	85.144	59.561	85.225	89.481	69.715	138.011
3	123.323	113.946	107.211	112.306	125.612	116.673	111.021	113.591	96.876	98.905	91.135	92.567	96.665	100.045	115.758	77.832	105.01	99.708	93.946	116.668	103.484	97.761	88.626	74.689	104.972	104.237	105.004	100.485	92.764	101.799	92.929	85.266	107.771	95.08	95.858	89.947	87.959	102.009	88.929	91.65	103.547	94.025	84.654	106.164	65.89	90.524	94.735	75.652	140.666
4	139.855	117.999	112.518	116.149	129.949	122.189	114.59	115.772	98.533	103.63	93.995	95.578	101.559	108.666	124.31	79.385	108.709	103.31	98.197	129.18	112.215	99.826	89.177	78.692	108.125	107.499	108.216	102.923	93.955	103.951	95.28	88.831	114.328	96.545	98.807	94.388	90.465	104.111	91.688	96.521	109.943	98.392	87.702	136.881	74.537	93.831	97.94	80.605	144.735
5	166.575	119.911	116.105	120.517	134.541	127.139	121.839	119.08	100.678	109.42	100.82	101.11	107.168	123.592	140.025	82.63	112.713	107.796	101.692	145.453	123.965	102.28	92.95	82.138	111.183	110.094	112.558	104.944	95.855	106.39	97.236	90.316	118.721	99.711	103.826	96.678	93.595	107.975	94.223	103.693	115.619	103.067	89.405	174.559	80.808	97.324	101.01	82.786	145.823
6	199.622	122.241	115.543	128.463	139.015	134.751	125.529	121.333	102.657	117.071	102.584	107.882	115.505	143.321	162.602	84.561	122.121	113.685	104.454	166.534	139.625	107.512	95.927	86.282	114.557	115.085	116.879	108.108	98.885	110.667	100.562	93.359	127.144	100.659	107.392	102.756	98.32	111.213	97.522	109.778	123.631	107.165	91.851	216.084	87.557	101.744	107.825	88.828	146.256
7	235.679	124.576	118.11	134.857	145.051	141.217	133.693	125.607	106.028	127.277	110.141	113.571	125.788	171.956	188.366	88.569	131.043	119.308	109.103	185.336	157.093	109.107	96.203	91.466	118.868	116.784	122.265	109.162	102.225	114.554	104.045	95.792	130.633	103.86	109.33	105.797	99.215	112.921	104.787	118.456	134.038	111.227	93.787	258.513	97.165	106.18	111.852	92.24	147.706
8	276.208	129.249	122.206	142.954	149.958	147.541	135.861	129.343	109.762	138.904	119.128	120.941	137.995	205.986	220.217	91.315	144.786	127.771	114.106	205.977	177.909	113.743	99.289	95.315	123.386	121.045	127.345	113.803	104.762	118.716	104.396	97.975	133.341	106.419	112.709	109.698	102.068	116.542	108.878	126.842	148.892	118.68	96.618	303.237	104.194	110.916	119.468	93.868	150.205
9	315.562	131.422	126.701	153.646	156.269	156.966	141.4	133.144	111.973	154.155	127.434	128.669	151.108	244.967	252.013	94.676	162.134	136.603	116.161	227.647	199.96	117.018	102.153	103.051	125.841	124.551	132.57	115.786	108.061	123.277	106.203	101.373	136.103	109.791	114.946	111.152	104.673	118.43	115.543	133.786	167	124.066	99.448	340.736	114.481	113.936	125.141	96.412	152.634
10	355.56	135.845	130.152	164.404	161.607	165.841	148.343	137.866	114.273	174.248	142.157	139.265	164.726	280.97	284.65	100.4	180.236	144.033	123.439	246.786	222.832	121.432	105.313	106.006	129.85	129.363	140.166	118.621	112.477	129.372	109.983	105.569	138.514	113.459	118.708	114.464	106.309	122.359	120.968	140.631	192.252	131.521	104.689	369.266	125.524	119.336	132.259	100.006	150.867
11	391.771	139.461	132.964	177.694	165.366	175.662	154.467	144.918	118.89	195.561	155.548	150.088	182.226	321.93	314.724	104.871	201.863	153.794	127.526	267.047	249.082	125.856	108.298	110.53	134.082	132.042	146.033	121.771	116.178	136.175	111.018	108.008	142.83	116.201	122.589	117.887	106.758	124.632	127.268	149.002	218.983	140.342	108.361	394.71	135.585	126.443	141.033	100.72	150.469
12	425.491	145.81	136.824	195.981	173.431	187.185	161.339	154.297	122.608	221.02	171.5	165.146	197.028	355.035	349.271	110.955	226.258	166.806	133.273	285.378	274.107	131.647	110.647	115.682	135.402	136.648	151.87	125.043	120.825	147.203	115.639	112.688	147.158	123.572	125.101	118.862	109.303	124.577	135.154	157.429	249.683	151.352	114.693	412.478	146.076	129.662	153.349	101.298	151.691
13	451.419	148.501	142.624	215.323	176.233	199.117	168.655	164.466	124.543	247.426	190.77	182.664	213.14	383.984	374.009	117.686	252.171	178.572	135.981	302.76	298.572	135.177	114.202	120.433	140.952	143.481	159.957	128.475	123.533	156.074	117.218	116.774	154.512	125.934	129.406	120.802	111.424	127.778	144.244	164.413	285.481	163.774	120.309	418.564	158.564	136.46	165.735	103.513	154.419
14	472.851	153.548	147.57	237.986	183.466	213.277	174.6	176.619	128.714	275.767	209.136	198.85	232.738	405.512	394.367	125.832	281.073	191.849	145.278	320.866	325.954	140.572	116.004	124.696	142.421	147.423	168.709	132.891	127.311	164.928	120.197	123.741	155.882	131.171	135.08	126.306	112.288	128.767	150.382	174.221	317.13	178.44	127.479	429.568	172.217	140.454	179.975	104.784	153.706
15	491.609	158.855	151.918	264.424	191.437	226.648	182.621	188.789	132.763	305.872	230.557	220.499	247.982	425.86	414.274	132.882	307.726	207.189	150.731	336.912	346.458	144.171	117.709	129.718	144.792	149.108	173.932	136.218	132.223	179.908	124.193	128.162	163.191	139.029	137.753	125.194	114.06	130.212	158.926	182.869	351.468	196.373	137.037	428.03	182.177	144.982	195.656	104.467	152.598
16	506.298	165.855	159.94	291.807	196.728	243.106	189.14	202.57	138.08	332.131	250.027	240.074	264.397	437.677	431.241	142.21	335.2	224.813	159.079	352.383	365.829	151.473	122.632	134.261	147.652	157.281	181.266	140.782	137.347	189.224	124.996	135.553	169.675	147.439	143.06	127.085	115.213	132.088	169.102	186.961	382.808	212.839	146.272	422.947	197.421	151.574	212.94	102.697	151.871
17	520.829	169.289	164.964	322.579	204.115	260.101	195.45	218.298	143.08	353.436	270.834	260.989	279.256	449.083	437.315	152.576	361.108	241.908	168.172	364.561	380.068	155.316	125.255	138.298	152.029	162.594	187.44	142.991	140.454	206.856	132.436	141.516	175.505	153.248	148.952	128.624	117.854	131.829	178.652	196.556	406.884	235.53	158.491	422.574	210.232	155.667	234.324	105.207	151.009
18	534.208	179.239	174.576	353.752	212.196	277.077	203.938	237.738	146.776	376.168	291.433	287.477	292.365	455.154	447.273	162.139	382.472	259.052	174.87	377.152	397.824	160.564	128.696	143.626	152.358	168.275	196.715	147.54	145.271	219.538	136.836	149.128	181.515	163.811	150.724	130.989	117.536	134.248	189.989	203.944	427.02	258.957	173.971	415.592	223.871	163.414	252.879	105.416	151.787
19	540.729	184.656	183.531	387.976	220.048	297.361	211.422	251.518	153.714	400.159	310.256	306.786	307.208	453.654	454.65	171.673	408.024	276.713	183.668	386.906	406.968	165.744	131.74	148.92	159.643	175.554	202.724	152.988	151.904	238.365	140.883	158.4	189.731	171.635	157.149	135.013	119.989	133.845	198.658	209.181	443.114	285.568	189.141	413.319	238.934	168.546	273.151	107.704	153.816
20	547.045	192.736	193.957	417.096	224.847	319.435	219.613	273.753	159.77	413.691	330.019	328.145	322.535	458.684	454.983	184.838	418.645	296.28	191.908	398.569	418.404	172.543	138.216	152.578	162.84	179.658	211.564	156.375	156.699	255.077	145.29	166.864	197.118	181.825	163.992	134.82	120.727	136.208	211.443	219.746	451.462	309.625	207.68	406.286	252.44	173.733	295.901	108.031	154.1
21	554.296	200.263	204.978	443.148	230.587	338.543	232.125	288.864	165.625	430.415	347.254	346.857	335.857	454.299	461.536	198.563	434.128	314.743	203.496	409.093	423.295	175.53	139.217	156.475	167.601	186.258	219.619	163.216	160.918	272.282	154.32	175.861	205.541	193.338	168.464	138.954	123.144	135.558	219.511	223.887	459.022	333.55	228.494	401.907	266.205	181.367	316.408	107.621	153.605
22	559.296	209.131	215.975	466.03	240.07	360.264	237.02	310.638	173.731	438.568	364.314	364.322	347.215	451.401	466.793	220.488	449.518	333.244	212.513	417.339	427.292	181.52	145.281	163.127	170.454	191.506	227.954	169.847	167.647	287.255	159.651	183.503	214.807	202.242	176.823	140.014	124.058	139.21	230.894	230.085	462.92	360.523	247.669	400.729	280.503	187.094	334.925	110.285	152.797
23	549.527	216.264	229.198	485.009	248.395	386.101	244.928	324.352	181.727	450.033	376.939	381.975	356.442	451.308	462.745	240.955	460.904	349.166	224.303	427.21	429.034	185.038	149.034	167.566	177.668	202.066	235.175	175.957	172.56	305.263	164.983	192.036	221.144	211.127	182.228	142.865	123.99	139.542	241.889	235.737	468.722	378.747	269.299	393.307	295.346	193.445	356.661	110.038	153.087
24	554.427	225.963	241.977	503.158	256.823	403.717	255.054	342.213	191.174	453.443	388.481	393.063	365.957	449.08	464.294	260.181	469.953	367.85	231.659	431.823	431.677	190.217	154.153	171.203	179.749	206.971	245.645	179.876	179.863	323.759	171.944	205.937	230.36	223.959	187.616	145.53	126.412	140.185	249.507	246.038	471.961	398.122	289.6	394.366	307.397	199.496	368.897	109.045	153.26
25	546.221	239.488	258.323	507.042	267.538	428.355	261.343	358.048	199.9	453.55	401.242	405.674	376.795	446.347	461.72	266.612	477.617	382.501	241.197	438.841	429.778	195.018	156.515	175.973	187.019	211.971	252.958	185.622	186.114	337.979	179.705	213.013	241.053	233.611	194.328	145.862	128.285	143.869	257.642	248.749	469.069	414.857	309.226	390.787	320.074	206.509	384.414	109.676	152.312
26	541.835	247.675	273.52	514.933	273.227	449.456	270.312	366.977	209.313	461.284	412.719	410.47	386.88	441.409	459.621	282.126	478.539	398.078	252.433	441.975	429.035	200.522	160.688	179.461	190.16	220.583	260.379	195.672	194.058	355.174	184.808	224.163	248.443	243.543	204.036	147.67	130.735	142.232	270.876	253.839	469.925	427.736	331.972	390.089	330.479	212.852	394.123	111.359	153.05
27	543.191	260.08	291.836	513.952	282.758	464.716	280.098	375.951	221.96	459.828	422.027	419.796	391.891	442.438	456.023	295.923	482.765	412.283	262.229	449.093	424.181	205.921	164.882	182.578	193.775	228.675	272.016	198.063	199.723	368.182	192.724	232.866	258.594	256.273	207.944	152.323	131.413	143.478	277.528	259.98	468.316	436.232	349.747	383.877	343.222	219.769	404.664	111.07	155.38
28	530.262	270.987	309.024	513.734	288.423	476.348	285.086	385.078	231.085	459.264	428.57	423.043	399.921	433.882	446.606	308.042	485.033	424.039	271.79	452.162	421.384	213.609	169.336	189.601	202.062	235.143	279.49	201.669	206.776	385.031	200.679	245.459	267.126	267.028	217.569	153.932	132.853	145.604	283.721	266.069	476.277	442.594	365.023	385.053	353.937	228.421	414.149	110.07	153.902
29	526.667	282.581	330.327	509.797	299.289	495.005	293.045	388.975	242.708	456.946	436.804	431.849	404.003	432.079	443.994	316.15	488.091	434.512	283.252	451.971	421.265	215.893	169.83	194.551	204.207	243.763	284.639	209.486	212.32	394.348	210.277	252.172	275.202	277.737	222.903	154.835	135.248	147.794	294.224	267.475	474.614	445.952	380.405	383.539	361.89	234.307	417.016	110.546	154.7
30	524.254	292.252	347.964	500.632	305.934	508.187	303.934	390.062	253.864	458.334	440.527	436.168	412.383	431.089	432.886	322.911	488.96	443.328	290.384	456.137	421.115	222.97	176.549	199.145	209.841	250.29	294.617	214.15	218.717	407.514	214.812	264.012	284.718	287.981	232.804	159.364	138.499	145.987	302.98	275.752	477.925	442.323	392.195	380.703	370.531	242.158	420.236	111.543	152.208
31	523.224	304.932	364.848	493.043	313.5	516.504	310	400.759	268.164	455.188	449.213	434.279	419.405	430.049	428.999	334.826	493.461	453.768	303.434	460.671	418.95	226.865	181.314	203.194	215.76	257.107	299.638	220.095	226.534	418.639	223.751	274.358	290.005	298.004	240.382	159.953	138.397	147.693	312.046	281.185	477.828	448.631	403.972	378.794	371.367	249.682	422.913	112.113	151.561
32	517.844	319.713	381.746	491.152	319.858	526.997	319.734	416.246	281.321	451.97	448.671	439.064	425.081	426.551	423.83	334.944	491.878	459.015	312.121	462.207	414.417	234.209	184.445	204.182	219.074	262.434	306.415	226.039	235.596	428.913	234.039	285.889	302.548	305.231	247.903	164.162	139.106	150.362	315.652	288.854	479.726	448.205	413.661	378.038	377.679	255.486	425.777	112.162	153.658
33	515.805	331.965	397.584	479.599	334.251	533.481	328.922	431.713	296.639	455.733	452.824	438.032	423.837	423.042	418.349	340.215	493.973	464.637	319.242	464.896	415.295	239.454	190.248	210.205	225.126	272.689	315.623	233.664	238.717	438.383	240.893	295.647	310.117	318.222	253.986	163.758	142.975	148.8	322.235	292.481	479.855	443.997	419.207	377.608	382.129	260.75	425.787	110.21	151.976
34	515.231	343.66	415.127	479.877	338.298	540.11	333.25	437.991	308.982	448.265	457.277	437.549	428.075	422.382	418.777	338.611	499.591	472.183	327.349	465.838	413.151	242.86	192.537	215.423	228.478	278.401	322.159	238.663	248.86	441.079	248.767	306.234	319.176	325.457	262.781	167.765	143.087	151.429	330.224	296.183	476.605	444.368	424.448	372.932	381.23	270.77	425.496	110.687	153.678
35	509.785	354.672	433.158	475.002	346.632	537.875	343.48	436.658	322.841	451.632	461.072	439.408	431.224	418.609	413.329	350.027	501.428	474.909	341.16	469.277	410.009	247.396	197.056	221.052	236.453	289.45	330.093	245.411	251.428	447.636	257.045	314.256	327.297	333.249	269.278	169.115	145.362	151.943	336.707	296.165	476.54	440.36	422.583	375.159	389.706	274.953	422.743	111.814	153.352
36	506.819	370.702	448.589	472.459	355.697	544.832	351.352	437.207	334.772	445.279	459.964	441.669	436.011	418.561	411.612	354.08	500.968	477.794	345.66	465.097	410.733	252.719	200.187	223.927	240.537	292.558	335.317	252.224	261.051	454.57	266.049	324.885	334.034	345.772	279.012	172.296	144.897	152.998	343.759	303.103	472.984	438.273	433.421	375.789	386.951	280.355	417.731	112.496	153.672
37	506.751	382.837	459.625	463.716	361.412	543.182	356.534	439.046	347.829	442.544	463.1	437.388	434.065	413.851	411.227	354.283	500.659	481.221	353.52	468.272	409.717	258.903	203.888	226.365	247.289	297.823	338.988	259.727	266.164	457.901	273.467	337.019	341.712	353.647	285.23	176.052	146.768	154.022	344.22	311.824	476.518	441.68	430.448	373.016	390.105	285.977	412.962	111.389	153.881
38	501.273	393.008	471.291	460.373	369.327	542.967	363.242	446.032	360.604	444.522	461.397	439.626	436.187	411.932	406.918	353.858	498.623	481.764	361.355	467.688	405.282	264.079	206.132	231.523	249.109	305.272	347.956	263.755	273.656	459.791	281.805	341.62	348.437	358.88	291.701	178.678	151.922	155.497	348.895	314.911	478.116	432.553	431.218	372.248	385.462	293.794	415.729	112.012	153.286
39	503.737	404.946	482.401	461.074	378.03	545.616	371.515	437.682	371.484	442.51	464.776	436.482	441.418	409.089	404.662	354.142	496.497	487.573	372.134	468.181	403.716	265.959	209.831	237.09	255.548	315.463	354.812	269.696	277.207	461.399	290.122	347.042	355.37	366.373	301.769	181.516	152.988	155.912	357.104	317.393	469.329	433.795	433.015	374.033	392.484	295.888	411.503	112.18	153.688
40	501.285	414.958	490.754	455.014	384.131	540.749	376.392	436.479	383.309	445.331	466.352	433.953	442.22	410.13	401.976	357.536	494.259	485.912	378.738	467.22	401.855	271.371	216.11	238.776	262.197	320.24	357.884	274.669	282.798	458.375	298.413	358.195	365.004	374.647	309.206	181.259	155.529	158.79	362.437	318.016	466.97	432.68	429.862	372.551	387.579	301.829	410.553	112.244	153.358
41	498.417	425.545	498.335	456.032	391.729	538.288	382.847	438.614	394.393	438.82	463.984	432.894	444.427	410.431	400.717	360.724	490.786	486.204	386.554	467.661	399.531	277.645	219.288	242.458	266.524	328.297	363.529	281.952	291.258	461.915	305.652	364.187	372.46	380.741	316.188	186.523	156.4	158.484	363.521	323.302	460.077	428.982	427.856	369.964	389.767	313.032	404.492	112.054	153.631
42	498.386	437.312	503.137	453.024	400.493	533.396	388.058	437.071	405.479	438.511	463.937	433.526	443.597	405.429	395.653	356.029	489.272	485.498	392.637	463.228	399.772	280.002	224.604	246.894	270.658	335.043	372.442	286.788	294.643	464.967	314.012	372.291	379.816	390.666	324.974	188.768	160.057	159.538	366.091	329.977	462.787	430.862	426.156	371.257	385.755	317.272	403.523	112.216	152.426
43	493.328	446.856	504.624	455.618	408.473	534.732	395.151	437.92	411.646	436.384	464.725	437.348	446.647	405.791	397.932	354.266	488.656	486.344	397.701	467.537	398.446	284.788	227.704	249.299	271.336	338.238	379.022	295.392	301.225	464.506	323.173	378.541	383.143	392.464	329.573	189.666	160.206	161.829	369.054	337.428	459.339	428.011	425.523	371.215	388.593	321.667	402.324	111.463	152.566
44	498.362	457.484	509.335	451.153	417.023	528.908	397.954	436.064	423.063	437.708	464.648	431.54	448.454	405.257	395.969	355.29	488.164	483.08	402.098	463.807	399.133	291.387	229.028	252.549	278.468	343.159	381.212	300.982	305.287	464.27	328.404	385.088	394.155	401.018	338.451	193.955	162.094	163.13	374.639	336.543	460.408	426.397	424.555	370.523	384.909	327.2	399.466	112.455	152.997
45	493.678	468.153	511.747	446.942	423.484	529.851	401.756	433.16	433.732	436.552	464.525	434.298	444.914	404.399	397.046	351.93	485.729	484.928	410.025	464.946	396.768	294.29	233.915	259.089	282.338	352.076	384.982	305.821	309.295	460.904	337.503	389.69	397.805	409.896	345.44	196.464	165.097	163.701	375.827	339.076	457.561	424.49	420.571	372.691	381.861	335.976	399.837	110.412	154.583
46	494.546	473.68	510.706	448.938	432.135	524.252	407.567	432.72	441.79	435.765	463.436	433.717	445.226	403.133	393.949	354.923	486.651	484.496	411.458	463.432	398.228	299.918	237.483	260.939	289.323	357.559	388.718	312.413	317.406	457.076	338.725	395.472	404.465	413.665	351.441	201.242	166.922	165.116	377.887	344.763	458.309	427.332	419.067	371.019	381.829	339.595	397.415	111.318	153.255
47	491.712	482.514	512.038	445.743	439.457	524.901	415.591	430.148	449.078	434.307	461.326	435.354	442.052	401.975	396.391	352.723	483.325	483.042	421.669	466.969	394.386	306.406	239.921	265.317	291.587	364.251	398.919	317.65	321.303	456.23	347.907	400.274	413.116	418.669	359.078	202.604	167.299	166.949	384.841	345.879	453.606	421.507	416.901	368.095	381.136	343.584	395.683	113.41	154.173
48	489.298	490.164	512.351	445.579	442.285	517.395	423.681	423.761	457.975	437.175	465.854	433.889	449.661	400.911	393.655	356.107	481.832	481.861	425.971	465.626	394.779	310.728	243.844	268.881	297.002	368.503	398.586	323.334	325.217	457.108	356.334	400.412	418.084	424.253	367.023	206.306	170.052	167.011	384.71	347.67	452.946	420.644	417.086	370.777	378.554	349.542	392.529	112.025	152.611
49	491.914	497.238	511.512	447.103	448.03	512.024	424.508	421.023	464.805	433.531	461.59	428.476	447.584	400.594	391.748	357.399	482.129	481.138	432.22	465.336	394.963	314.276	249.217	271.812	300.241	373.588	404.405	327.293	333.456	454.705	359.876	407.26	421.209	427.187	373.115	208.193	172.205	168.61	385.543	355.933	452.121	417.556	413.45	369.651	380.422	354.75	390.402	112.289	153.433
50	494.299	509.348	515.062	445.976	454.079	509.526	427.57	422.655	468.068	431.85	460.279	431.474	447.265	397.804	388.047	353.723	479.496	481.045	434.345	466.434	395.714	318.691	252.768	273.514	304.142	380.029	405.629	332.582	335.578	454.62	367.036	409.005	425.868	433.085	380.957	210.145	174.486	170.995	390.769	356.389	453.172	419.428	414.208	368.197	379.861	361.844	391.696	112.687	153.536
51	489.745	514.057	508.722	442.303	467.387	510.624	431.216	422.912	475.527	430.973	455.795	431.814	444.008	400.425	389.77	348.711	477.55	478.883	439.932	463.812	391.461	324.259	256.814	277.424	308.8	381.964	409.859	343.022	339.275	449.848	373.306	412.585	434.087	437.466	387.705	214.197	178.564	173.389	392.152	363.217	452.226	417.958	410.696	369.768	376.818	365.409	386.48	111.152	156.079
52	489.166	519.977	506.321	438.389	470.159	508.887	433.616	418.676	477.107	428.38	457.502	426.433	446.953	399.868	389.896	347.284	477.375	475.95	442.754	465.442	395.158	328.145	258.682	281.959	311.68	391.558	420.037	346.035	346.793	447.489	378.521	415.297	438.329	441.289	389.777	215.486	182.461	173.433	393.606	362.542	452.283	420.461	411.058	369.007	376.514	365.909	389.43	112.843	155.31
53	488.541	525.796	505.772	443.029	474.725	508.418	443.467	413.75	483.78	428.755	457.552	432.186	445.733	396.507	391.986	348.584	477.87	476.234	446.732	464.444	394.818	333.769	264.062	285.203	314.983	392.295	420.757	350.029	349.839	447.573	381.476	415.19	444.887	442.779	397.275	220.773	182.641	178.197	397.786	360.157	451.298	414.769	408.266	372.241	377.236	372.258	386.688	114.27	153.089
54	487.733	529.136	506.405	441.504	475.769	501.496	448.863	408.816	487.732	429.087	455.444	423.201	446.589	400.194	387.587	348.211	476.347	474.827	450.433	464.206	390.807	340.578	269.686	286.935	319.699	400.871	422.18	356.538	354.288	447.411	385.695	416.931	448.489	443.633	403.496	222.456	183.149	176.896	397.538	367.367	449.799	415.08	407.112	369.777	374.749	375.832	385.605	114.243	155.7
55	490.402	536.88	503.293	440.809	484.203	496.565	444.716	414.961	493.118	429.683	456.731	427.363	446.998	401.099	383.962	350.525	476.52	472.893	452.438	462.038	390.688	345.546	269.495	288.294	323.612	401.669	426.669	357.833	361.406	445.889	393.119	421.632	452.055	448.243	404.877	225.419	185.575	176.105	397.088	372.069	451.232	411.231	407.969	366.493	370.693	382.483	384.337	111.72	155.813
56	488.689	541.217	500.612	443.235	490.491	498.707	449.103	412.633	496.621	427.65	456.333	426.873	446.891	397.343	388.283	341.152	474.389	474.088	457.121	461.005	392.386	348.351	274.85	292.866	325.154	404.161	426.487	364.605	363.484	438.03	396.012	423.254	459.67	451.986	414.273	225.726	187.373	181.503	401.673	374.07	450.519	409.572	404.453	369.566	370.647	386.614	385.035	111.764	154.421
57	488.407	546.199	498.147	442.184	493.629	497.495	454.569	409.035	495.287	427.786	455.812	425.66	442.91	397	387.122	347.769	474.132	470.169	460.925	462.195	389.577	351.927	280.28	298.884	331.682	412.639	429.141	366.921	366.828	437.615	395.438	424.14	463.374	453.806	415.531	230.268	189.044	182.241	400.318	376.7	444.732	411.106	405.782	370.75	374.97	390.151	381.134	112.847	153.377
58	488.539	546.451	499.266	443.709	496.089	493.042	455.814	407.314	500.146	426.606	452.239	426.924	448.787	395.675	386.001	346.762	471.573	470.491	462.936	459.371	391.404	358.087	282.862	298.449	335.272	415.142	435.143	372.929	371.215	440.769	407.198	422.259	464.188	454.979	420.794	232.087	192.626	185.119	400.989	382.918	448.14	409.338	399.417	373.521	370.193	391.137	379.024	112.831	154.938
59	490.109	550.801	493.446	441.818	504.722	489.924	458.534	407.796	503.255	429.2	454.074	427.124	443.274	396.303	385.756	342.067	475.347	471.133	464.545	464.381	392.55	363.616	286.014	303.125	338.64	415.584	437.451	378.744	378.014	435.689	409.115	426.6	466.093	462.743	425.441	234.582	195.387	187.333	399.751	379.568	445.872	408.778	398.98	369.475	368.999	395.706	383.732	112.496	156.336
60	484.188	549.79	494.53	443.756	506.88	489.309	463.904	404.366	501.575	426.981	454.279	424.519	445.902	396.316	388.077	344.863	473.444	467.484	468.074	461.598	392.003	365.684	289.633	305.153	344.521	422.574	438.993	381.374	380.503	432.888	409.876	425.827	475.082	460.47	427.086	237.969	198.024	188.824	404.599	381.573	445.443	410.912	396.845	370.109	367.345	400.775	378.072	113.15	154.771
'No Target DNA' subtracted
Time (min)	Full Match	C1G	C2G	A3T	C4G	T5A	C6G	A7T	C8G	T9A	G10C	C11G	T12A	T13A	T14A	C15G	T16A	C17G	C18G	T19A	C20G	C1G+C2G	C2G+A3T	A3T+C4G	C4G+T5A	T5A+C6G	C6G+A7T	A7T+C8G	C8G+T9A	T9A+G10C	G10C+C11G	C11G+T12A	T12A+T13A	T13A+T14A	T14A+C15G	C15G+T16A	T16A+C17G	C17G+C18G	C18G+T19A	T19A+C20G	PAM_T1A	PAM_T2A	PAM_T3A	PAM_C4G	PAM_T1A+T2A	PAM_T2A+T3A	PAM_T3A+C4G	Scrambled
0	-19.061	-21.404	-27.073	-27.234	-26.383	-40.139	-33.184	-32.229	-34.981	-40.21	-43.793	-47.058	-43.036	-37.122	-27.859	-56.217	-28.599	-40.302	-43.031	-31.82	-36.203	-36.853	-44.698	-67.096	-29.195	-31.527	-33.875	-32.651	-44.412	-34.678	-43.423	-47.93	-28.614	-35.958	-39.475	-48.168	-48.883	-37.937	-48.144	-44.929	-33.469	-41.98	-49.452	-62.801	-76.324	-47.144	-44.726	-65.706
1	-19.476	-21.412	-24.496	-26.153	-15.549	-27.582	-29.331	-25.278	-38.62	-39.252	-43.831	-47.409	-43.138	-39.664	-26.144	-57.586	-31.423	-40.561	-44.097	-30.221	-37.66	-40.025	-47.102	-66.824	-31.318	-32.446	-33.865	-35.931	-44.884	-35.61	-44.292	-50.556	-30.235	-39.464	-39.903	-50.025	-50.522	-38.463	-48.308	-45.623	-34.952	-43.243	-50.675	-60.485	-76.716	-47.769	-44.721	-64.92
2	-22.669	-26.148	-30.456	-31.363	-17.99	-28.043	-31.052	-28.262	-42.419	-42.944	-50.074	-47.969	-45.176	-42.081	-27.895	-61.778	-36.682	-44.698	-46.118	-31.454	-39.636	-43.558	-53.101	-69.207	-37.393	-36.248	-38.385	-39.831	-49.951	-40.549	-47.6	-53.474	-35.407	-43.321	-45.649	-52.45	-52.617	-40.836	-52.891	-50.803	-37.9	-46.243	-55.734	-52.867	-78.45	-52.786	-48.53	-68.296
3	-17.343	-26.72	-33.455	-28.36	-15.054	-23.993	-29.645	-27.075	-43.79	-41.761	-49.531	-48.099	-44.001	-40.621	-24.908	-62.834	-35.656	-40.958	-46.72	-23.998	-37.182	-42.905	-52.04	-65.977	-35.694	-36.429	-35.662	-40.181	-47.902	-38.867	-47.737	-55.4	-32.895	-45.586	-44.808	-50.719	-52.707	-38.657	-51.737	-49.016	-37.119	-46.641	-56.012	-34.502	-74.776	-50.142	-45.931	-65.014
4	-4.88	-26.736	-32.217	-28.586	-14.786	-22.546	-30.145	-28.963	-46.202	-41.105	-50.74	-49.157	-43.176	-36.069	-20.425	-65.35	-36.026	-41.425	-46.538	-15.555	-32.52	-44.909	-55.558	-66.043	-36.61	-37.236	-36.519	-41.812	-50.78	-40.784	-49.455	-55.904	-30.407	-48.19	-45.928	-50.347	-54.27	-40.624	-53.047	-48.214	-34.792	-46.343	-57.033	-7.854	-70.198	-50.904	-46.795	-64.13
5	20.752	-25.912	-29.718	-25.306	-11.282	-18.684	-23.984	-26.743	-45.145	-36.403	-45.003	-44.713	-38.655	-22.231	-5.798	-63.193	-33.11	-38.027	-44.131	-0.37	-21.858	-43.543	-52.873	-63.685	-34.64	-35.729	-33.265	-40.879	-49.968	-39.433	-48.587	-55.507	-27.102	-46.112	-41.997	-49.145	-52.228	-37.848	-51.6	-42.13	-30.204	-42.756	-56.418	28.736	-65.015	-48.499	-44.813	-63.037
6	53.366	-24.015	-30.713	-17.793	-7.241	-11.505	-20.727	-24.923	-43.599	-29.185	-43.672	-38.374	-30.751	-2.935	16.346	-61.695	-24.135	-32.571	-41.802	20.278	-6.631	-38.744	-50.329	-59.974	-31.699	-31.171	-29.377	-38.148	-47.371	-35.589	-45.694	-52.897	-19.112	-45.597	-38.864	-43.5	-47.936	-35.043	-48.734	-36.478	-22.625	-39.091	-54.405	69.828	-58.699	-44.512	-38.431	-57.428
7	87.973	-23.13	-29.596	-12.849	-2.655	-6.489	-14.013	-22.099	-41.678	-20.429	-37.565	-34.135	-21.918	24.25	40.66	-59.137	-16.663	-28.398	-38.603	37.63	9.387	-38.599	-51.503	-56.24	-28.838	-30.922	-25.441	-38.544	-45.481	-33.152	-43.661	-51.914	-17.073	-43.846	-38.376	-41.909	-48.491	-34.785	-42.919	-29.25	-13.668	-36.479	-53.919	110.807	-50.541	-41.526	-35.854	-55.466
8	126.003	-20.956	-27.999	-7.251	-0.247	-2.664	-14.344	-20.862	-40.443	-11.301	-31.077	-29.264	-12.21	55.781	70.012	-58.89	-5.419	-22.434	-36.099	55.772	27.704	-36.462	-50.916	-54.89	-26.819	-29.16	-22.86	-36.402	-45.443	-31.489	-45.809	-52.23	-16.864	-43.786	-37.496	-40.507	-48.137	-33.663	-41.327	-23.363	-1.313	-31.525	-53.587	153.032	-46.011	-39.289	-30.737	-56.337
9	162.928	-21.212	-25.933	1.012	3.635	4.332	-11.234	-19.49	-40.661	1.521	-25.2	-23.965	-1.526	92.333	99.379	-57.958	9.5	-16.031	-36.473	75.013	47.326	-35.616	-50.481	-49.583	-26.793	-28.083	-20.064	-36.848	-44.573	-29.357	-46.431	-51.261	-16.531	-42.843	-37.688	-41.482	-47.961	-34.204	-37.091	-18.848	14.366	-28.568	-53.186	188.102	-38.153	-38.698	-27.493	-56.222
10	204.693	-15.022	-20.715	13.537	10.74	14.974	-2.524	-13.001	-36.594	23.381	-8.71	-11.602	13.859	130.103	133.783	-50.467	29.369	-6.834	-27.428	95.919	71.965	-29.435	-45.554	-44.861	-21.017	-21.504	-10.701	-32.246	-38.39	-21.495	-40.884	-45.298	-12.353	-37.408	-32.159	-36.403	-44.558	-28.508	-29.899	-10.236	41.385	-19.346	-46.178	218.399	-25.343	-31.531	-18.608	-50.861
11	241.302	-11.008	-17.505	27.225	14.897	25.193	3.998	-5.551	-31.579	45.092	5.079	-0.381	31.757	171.461	164.255	-45.598	51.394	3.325	-22.943	116.578	98.613	-24.613	-42.171	-39.939	-16.387	-18.427	-4.436	-28.698	-34.291	-14.294	-39.451	-42.461	-7.639	-34.268	-27.88	-32.582	-43.711	-25.837	-23.201	-1.467	68.514	-10.127	-42.108	244.241	-14.884	-24.026	-9.436	-49.749
12	273.8	-5.881	-14.867	44.29	21.74	35.494	9.648	2.606	-29.083	69.329	19.809	13.455	45.337	203.344	197.58	-40.736	74.567	15.115	-18.418	133.687	122.416	-20.044	-41.044	-36.009	-16.289	-15.043	0.179	-26.648	-30.866	-4.488	-36.052	-39.003	-4.533	-28.119	-26.59	-32.829	-42.388	-27.114	-16.537	5.738	97.992	-0.339	-36.998	260.787	-5.615	-22.029	1.658	-50.393
13	297	-5.918	-11.795	60.904	21.814	44.698	14.236	10.047	-29.876	93.007	36.351	28.245	58.721	229.565	219.59	-36.733	97.752	24.153	-18.438	148.341	144.153	-19.242	-40.217	-33.986	-13.467	-10.938	5.538	-25.944	-30.886	1.655	-37.201	-37.645	0.093	-28.485	-25.013	-33.617	-42.995	-26.641	-10.175	9.994	131.062	9.355	-34.11	264.145	4.145	-17.959	11.316	-50.906
14	319.145	-0.158	-6.136	84.28	29.76	59.571	20.894	22.913	-24.992	122.061	55.43	45.144	79.032	251.806	240.661	-27.874	127.367	38.143	-8.428	167.16	172.248	-13.134	-37.702	-29.01	-11.285	-6.283	15.003	-20.815	-26.395	11.222	-33.509	-29.965	2.176	-22.535	-18.626	-27.4	-41.418	-24.939	-3.324	20.515	163.424	24.734	-26.227	275.862	18.511	-13.252	26.269	-48.922
15	339.011	6.257	-0.68	111.826	38.839	74.05	30.023	36.191	-19.835	153.274	77.959	67.901	95.384	273.262	261.676	-19.716	155.128	54.591	-1.867	184.314	193.86	-8.427	-34.889	-22.88	-7.806	-3.49	21.334	-16.38	-20.375	27.31	-28.405	-24.436	10.593	-13.569	-14.845	-27.404	-38.538	-22.386	6.328	30.271	198.87	43.775	-15.561	275.432	29.579	-7.616	43.058	-48.131
16	354.427	13.984	8.069	139.936	44.857	91.235	37.269	50.699	-13.791	180.26	98.156	88.203	112.526	285.806	279.37	-9.661	183.329	72.942	7.208	200.512	213.958	-0.398	-29.239	-17.61	-4.219	5.41	29.395	-11.089	-14.524	37.353	-26.875	-16.318	17.804	-4.432	-8.811	-24.786	-36.658	-19.783	17.231	35.09	230.937	60.968	-5.599	271.076	45.55	-0.297	61.069	-49.174
17	369.82	18.28	13.955	171.57	53.106	109.092	44.441	67.289	-7.929	202.427	119.825	109.98	128.247	298.074	286.306	1.567	210.099	90.899	17.163	213.552	229.059	4.307	-25.754	-12.711	1.02	11.585	36.431	-8.018	-10.555	55.847	-18.573	-9.493	24.496	2.239	-2.057	-22.385	-33.155	-19.18	27.643	45.547	255.875	84.521	7.482	271.565	59.223	4.658	83.315	-45.802
18	382.421	27.452	22.789	201.965	60.409	125.29	52.151	85.951	-5.011	224.381	139.646	135.69	140.578	303.367	295.486	10.352	230.685	107.265	23.083	225.365	246.037	8.777	-23.091	-8.161	0.571	16.488	44.928	-4.247	-6.516	67.751	-14.951	-2.659	29.728	12.024	-1.063	-20.798	-34.251	-17.539	38.202	52.157	275.233	107.17	22.184	263.805	72.084	11.627	101.092	-46.371
19	386.913	30.84	29.715	234.16	66.232	143.545	57.606	97.702	-0.102	246.343	156.44	152.97	153.392	299.838	300.834	17.857	254.208	122.897	29.852	233.09	253.152	11.928	-22.076	-4.896	5.827	21.738	48.908	-0.828	-1.912	84.549	-12.933	4.584	35.915	17.819	3.333	-18.803	-33.827	-19.971	44.842	55.365	289.298	131.752	35.325	259.503	85.118	14.73	119.335	-46.112
20	392.945	38.636	39.857	262.996	70.747	165.335	65.513	119.653	5.67	259.591	175.919	174.045	168.435	304.584	300.883	30.738	264.545	142.18	37.808	244.469	264.304	18.443	-15.884	-1.522	8.74	25.558	57.464	2.275	2.599	100.977	-8.81	12.764	43.018	27.725	9.892	-19.28	-33.373	-17.892	57.343	65.646	297.362	155.525	53.58	252.186	98.34	19.633	141.801	-46.069
21	400.691	46.658	51.373	289.543	76.982	184.938	78.52	135.259	12.02	276.81	193.649	193.252	182.252	300.694	307.931	44.958	280.523	161.138	49.891	255.488	269.69	21.925	-14.388	2.87	13.996	32.653	66.014	9.611	7.313	118.677	0.715	22.256	51.936	39.733	14.859	-14.651	-30.461	-18.047	65.906	70.282	305.417	179.945	74.889	248.302	112.6	27.762	162.803	-45.984
22	406.499	56.334	63.178	313.233	87.273	207.467	84.223	157.841	20.934	285.771	211.517	211.525	194.418	298.604	313.996	67.691	296.721	180.447	59.716	264.542	274.495	28.723	-7.516	10.33	17.657	38.709	75.157	17.05	14.85	134.458	6.854	30.706	62.01	49.445	24.026	-12.783	-28.739	-13.587	78.097	77.288	310.123	207.726	94.872	247.932	127.706	34.297	182.128	-42.512
23	396.44	63.177	76.111	331.922	95.308	233.014	91.841	171.265	28.64	296.946	223.852	228.888	203.355	298.221	309.658	87.868	307.817	196.079	71.216	274.123	275.947	31.951	-4.053	14.479	24.581	48.979	82.088	22.87	19.473	152.176	11.896	38.949	68.057	58.04	29.141	-10.222	-29.097	-13.545	88.802	82.65	315.635	225.66	116.212	240.22	142.259	40.358	203.574	-43.049
24	401.167	72.703	88.717	349.898	103.563	250.457	101.794	188.953	37.914	300.183	235.221	239.803	212.697	295.82	311.034	106.921	316.693	214.59	78.399	278.563	278.417	36.957	0.893	17.943	26.489	53.711	92.385	26.616	26.603	170.499	18.684	52.677	77.1	70.699	34.356	-7.73	-26.848	-13.075	96.247	92.778	318.701	244.862	136.34	241.106	154.137	46.236	215.637	-44.215
25	393.909	87.176	106.011	354.73	115.226	276.043	109.031	205.736	47.588	301.238	248.93	253.362	224.483	294.035	309.408	114.3	325.305	230.189	88.885	286.529	277.466	42.706	4.203	23.661	34.707	59.659	100.646	33.31	33.802	185.667	27.393	60.701	88.741	81.299	42.016	-6.45	-24.027	-8.443	105.33	96.437	316.757	262.545	156.914	238.475	167.762	54.197	232.102	-42.636
26	388.785	94.625	120.47	361.883	120.177	296.406	117.262	213.927	56.263	308.234	259.669	257.42	233.83	288.359	306.571	129.076	325.489	245.028	99.383	288.925	275.985	47.472	7.638	26.411	37.11	67.533	107.329	42.622	41.008	202.124	31.758	71.113	95.393	90.493	50.986	-5.38	-22.315	-10.818	117.826	100.789	316.875	274.686	178.922	237.039	177.429	59.802	241.073	-41.691
27	387.811	104.7	136.456	358.572	127.378	309.336	124.718	220.571	66.58	304.448	266.647	264.416	236.511	287.058	300.643	140.543	327.385	256.903	106.849	293.713	268.801	50.541	9.502	27.198	38.395	73.295	116.636	42.683	44.343	212.802	37.344	77.486	103.214	100.893	52.564	-3.057	-23.967	-11.902	122.148	104.6	312.936	280.852	194.367	228.497	187.842	64.389	249.284	-44.31
28	376.36	117.085	155.122	359.832	134.521	322.446	131.184	231.176	77.183	305.362	274.668	269.141	246.019	279.98	292.704	154.14	331.131	270.137	117.888	298.26	267.482	59.707	15.434	35.699	48.16	81.241	125.588	47.767	52.874	231.129	46.777	91.557	113.224	113.126	63.667	0.03	-21.049	-8.298	129.819	112.167	322.375	288.692	211.121	231.151	200.035	74.519	260.247	-43.832
29	371.967	127.881	175.627	355.097	144.589	340.305	138.345	234.275	88.008	302.246	282.104	277.149	249.303	277.379	289.294	161.45	333.391	279.812	128.552	297.271	266.565	61.193	15.13	39.851	49.507	89.063	129.939	54.786	57.62	239.648	55.577	97.472	120.502	123.037	68.203	0.135	-19.452	-6.906	139.524	112.775	319.914	291.252	225.705	228.839	207.19	79.607	262.316	-44.154
30	372.046	140.044	195.756	348.424	153.726	355.979	151.726	237.854	101.656	306.126	288.319	283.96	260.175	278.881	280.678	170.703	336.752	291.12	138.176	303.929	268.907	70.762	24.341	46.937	57.633	98.082	142.409	61.942	66.509	255.306	62.604	111.804	132.51	135.773	80.596	7.156	-13.709	-6.221	150.772	123.544	325.717	290.115	239.987	228.495	218.323	89.95	268.028	-40.665
31	371.663	153.371	213.287	341.482	161.939	364.943	158.439	249.198	116.603	303.627	297.652	282.718	267.844	278.488	277.438	183.265	341.9	302.207	151.873	309.11	267.389	75.304	29.753	51.633	64.199	105.546	148.077	68.534	74.973	267.078	72.19	122.797	138.444	146.443	88.821	8.392	-13.164	-3.868	160.485	129.624	326.267	297.07	252.411	227.233	219.806	98.121	271.352	-39.448
32	364.186	166.055	228.088	337.494	166.2	373.339	166.076	262.588	127.663	298.312	295.013	285.406	271.423	272.893	270.172	181.286	338.22	305.357	158.463	308.549	260.759	80.551	30.787	50.524	65.416	108.776	152.757	72.381	81.938	275.255	80.381	132.231	148.89	151.573	94.245	10.504	-14.552	-3.296	161.994	135.196	326.068	294.547	260.003	224.38	224.021	101.828	272.119	-41.496
33	363.829	179.989	245.608	327.623	182.275	381.505	176.946	279.737	144.663	303.757	300.848	286.056	271.861	271.066	266.373	188.239	341.997	312.661	167.266	312.92	263.319	87.478	38.272	58.229	73.15	120.713	163.647	81.688	86.741	286.407	88.917	143.671	158.141	166.246	102.01	11.782	-9.001	-3.176	170.259	140.505	327.879	292.021	267.231	225.632	230.153	108.774	273.811	-41.766
34	361.553	189.982	261.449	326.199	184.62	386.432	179.572	284.313	155.304	294.587	303.599	283.871	274.397	268.704	265.099	184.933	345.913	318.505	173.671	312.16	259.473	89.182	38.859	61.745	74.8	124.723	168.481	84.985	95.182	287.401	95.089	152.556	165.498	171.779	109.103	14.087	-10.591	-2.249	176.546	142.505	322.927	290.69	270.77	219.254	227.552	117.092	271.818	-42.991
35	356.433	201.32	279.806	321.65	193.28	384.523	190.128	283.306	169.489	298.28	307.72	286.056	277.872	265.257	259.977	196.675	348.076	321.557	187.808	315.925	256.657	94.044	43.704	67.7	83.101	136.098	176.741	92.059	98.076	294.284	103.693	160.904	173.945	179.897	115.926	15.763	-7.99	-1.409	183.355	142.813	323.188	287.008	269.231	221.807	236.354	121.601	269.391	-41.538
36	353.147	217.03	294.917	318.787	202.025	391.16	197.68	283.535	181.1	291.607	306.292	287.997	282.339	264.889	257.94	200.408	347.296	324.122	191.988	311.425	257.061	99.047	46.515	70.255	86.865	138.886	181.645	98.552	107.379	300.898	112.377	171.213	180.362	192.1	125.34	18.624	-8.775	-0.674	190.087	149.431	319.312	284.601	279.749	222.117	233.279	126.683	264.059	-41.176
37	352.87	228.956	305.744	309.835	207.531	389.301	202.653	285.165	193.948	288.663	309.219	283.507	280.184	259.97	257.346	200.402	346.778	327.34	199.639	314.391	255.836	105.022	50.007	72.484	93.408	143.942	185.107	105.846	112.283	304.02	119.586	183.138	187.831	199.766	131.349	22.171	-7.113	0.141	190.339	157.943	322.637	287.799	276.567	219.135	236.224	132.096	259.081	-42.492
38	347.987	239.722	318.005	307.087	216.041	389.681	209.956	292.746	207.318	291.236	308.111	286.34	282.901	258.646	253.632	200.572	345.337	328.478	208.069	314.402	251.996	110.793	52.846	78.237	95.823	151.986	194.67	110.469	120.37	306.505	128.519	188.334	195.151	205.594	138.415	25.392	-1.364	2.211	195.609	161.625	324.83	279.267	277.932	218.962	232.176	140.508	262.443	-41.274
39	350.049	251.258	328.713	307.386	224.342	391.928	217.827	283.994	217.796	288.822	311.088	282.794	287.73	255.401	250.974	200.454	342.809	333.885	218.446	314.493	250.028	112.271	56.143	83.402	101.86	161.775	201.124	116.008	123.519	307.711	136.434	193.354	201.682	212.685	148.081	27.828	-0.7	2.224	203.416	163.705	315.641	280.107	279.327	220.345	238.796	142.2	257.815	-41.508
40	347.927	261.6	337.396	301.656	230.773	387.391	223.034	283.121	229.951	291.973	312.994	280.595	288.862	256.772	248.618	204.178	340.901	332.554	225.38	313.862	248.497	118.013	62.752	85.418	108.839	166.882	204.526	121.311	129.44	305.017	145.055	204.837	211.646	221.289	155.848	27.901	2.171	5.432	209.079	164.658	313.612	279.322	276.504	219.193	234.221	148.471	257.195	-41.114
41	344.786	271.914	344.704	302.401	238.098	384.657	229.216	284.983	240.762	285.189	310.353	279.263	290.796	256.8	247.086	207.093	337.155	332.573	232.923	314.03	245.9	124.014	65.657	88.827	112.893	174.666	209.898	128.321	137.627	308.284	152.021	210.556	218.829	227.11	162.557	32.892	2.769	4.853	209.89	169.671	306.446	275.351	274.225	216.333	236.136	159.401	250.861	-41.577
42	345.96	284.886	350.711	300.598	248.067	380.97	235.632	284.645	253.053	286.085	311.511	281.1	291.171	253.003	243.227	203.603	336.846	333.072	240.211	310.802	247.346	127.576	72.178	94.468	118.232	182.617	220.016	134.362	142.217	312.541	161.586	219.865	227.39	238.24	172.548	36.342	7.631	7.112	213.665	177.551	310.361	278.436	273.73	218.831	233.329	164.846	251.097	-40.21
43	340.762	294.29	352.058	303.052	255.907	382.166	242.585	285.354	259.08	283.818	312.159	284.782	294.081	253.225	245.366	201.7	336.09	333.778	245.135	314.971	245.88	132.222	75.138	96.733	118.77	185.672	226.456	142.826	148.659	311.94	170.607	225.975	230.577	239.898	177.007	37.1	7.64	9.263	216.488	184.862	306.773	275.445	272.957	218.649	236.027	169.101	249.758	-41.103
44	345.365	304.487	356.338	298.156	264.026	375.911	244.957	283.067	270.066	284.711	311.651	278.543	295.457	252.26	242.972	202.293	335.167	330.083	249.101	310.81	246.136	138.39	76.031	99.552	125.471	190.162	228.215	147.985	152.29	311.273	175.407	232.091	241.158	248.021	185.454	40.958	9.097	10.133	221.642	183.546	307.411	273.4	271.558	217.526	231.912	174.203	246.469	-40.542
45	339.095	313.57	357.164	292.359	268.901	375.268	247.173	278.577	279.149	281.969	309.942	279.715	290.331	249.816	242.463	197.347	331.146	330.345	255.442	310.363	242.185	139.707	79.332	104.506	127.755	197.493	230.399	151.238	154.712	306.321	182.92	235.107	243.222	255.313	190.857	41.881	10.514	9.118	221.244	184.493	302.978	269.907	265.988	218.108	227.278	181.393	245.254	-44.171
46	341.291	320.425	357.451	295.683	278.88	370.997	254.312	279.465	288.535	282.51	310.181	280.462	291.971	249.878	240.694	201.668	333.396	331.241	258.203	310.177	244.973	146.663	84.228	107.684	136.068	204.304	235.463	159.158	164.151	303.821	185.47	242.217	251.21	260.41	198.186	47.987	13.667	11.861	224.632	191.508	305.054	274.077	265.812	217.764	228.574	186.34	244.16	-41.937
47	337.539	328.341	357.865	291.57	285.284	370.728	261.418	275.975	294.905	280.134	307.153	281.181	287.879	247.802	242.218	198.55	329.152	328.869	267.496	312.796	240.213	152.233	85.748	111.144	137.414	210.078	244.746	163.477	167.13	302.057	193.734	246.101	258.943	264.496	204.905	48.431	13.126	12.776	230.668	191.706	299.433	267.334	262.728	213.922	226.963	189.411	241.51	-40.763
48	336.687	337.553	359.74	292.968	289.674	364.784	271.07	271.15	305.364	284.564	313.243	281.278	297.05	248.3	241.044	203.496	329.221	329.25	273.36	313.015	242.168	158.117	91.233	116.27	144.391	215.892	245.975	170.723	172.606	304.497	203.723	247.801	265.473	271.642	214.412	53.695	17.441	14.4	232.099	195.059	300.335	268.033	264.475	218.166	225.943	196.931	239.918	-40.586
49	338.481	343.805	358.079	293.67	294.597	358.591	271.075	267.59	311.372	280.098	308.157	275.043	294.151	247.161	238.315	203.966	328.696	327.705	278.787	311.903	241.53	160.843	95.784	118.379	146.808	220.155	250.972	173.86	180.023	301.272	206.443	253.827	267.776	273.754	219.682	54.76	18.772	15.177	232.11	202.5	298.688	264.123	260.017	216.218	226.989	201.317	236.969	-41.144
50	340.763	355.812	361.526	292.44	300.543	355.99	274.034	269.119	314.532	278.314	306.743	277.938	293.729	244.268	234.511	200.187	325.96	327.509	280.809	312.898	242.178	165.155	99.232	119.978	150.606	226.493	252.093	179.046	182.042	301.084	213.5	255.469	272.332	279.549	227.421	56.609	20.95	17.459	237.233	202.853	299.636	265.892	260.672	214.661	226.325	208.308	238.16	-40.849
51	333.666	357.978	352.643	286.224	311.308	354.545	275.137	266.833	319.448	274.894	299.716	275.735	287.929	244.346	233.691	192.632	321.471	322.804	283.853	307.733	235.382	168.18	100.735	121.345	152.721	225.885	253.78	186.943	183.196	293.769	217.227	256.506	278.008	281.387	231.626	58.118	22.485	17.31	236.073	207.138	296.147	261.879	254.617	213.689	220.739	209.33	230.401	-44.927
52	333.856	364.667	351.011	283.079	314.849	353.577	278.306	263.366	321.797	273.07	302.192	271.123	291.643	244.558	234.586	191.974	322.065	320.64	287.444	310.132	239.848	172.835	103.372	126.649	156.37	236.248	264.727	190.725	191.483	292.179	223.211	259.987	283.019	285.979	234.467	60.176	27.151	18.123	238.296	207.232	296.973	265.151	255.748	213.697	221.204	210.599	234.12	-42.467
53	335.452	372.707	352.683	289.94	321.636	355.329	290.378	260.661	330.691	275.666	304.463	279.097	292.644	243.418	238.897	195.495	324.781	323.145	293.643	311.355	241.729	180.68	110.973	132.114	161.894	239.206	267.668	196.94	196.75	294.484	228.387	262.101	291.798	289.69	244.186	67.684	29.552	25.108	244.697	207.068	298.209	261.68	255.177	219.152	224.147	219.169	233.599	-38.819
54	332.033	373.436	350.705	285.804	320.069	345.796	293.163	253.116	332.032	273.387	299.744	267.501	290.889	244.494	231.887	192.511	320.647	319.127	294.733	308.506	235.107	184.878	113.986	131.235	163.999	245.171	266.48	200.838	198.588	291.711	229.995	261.231	292.789	287.933	247.796	66.756	27.449	21.196	241.838	211.667	294.099	259.38	251.412	214.077	219.049	220.132	229.905	-41.457
55	334.589	381.067	347.48	284.996	328.39	340.752	288.903	259.148	337.305	273.87	300.918	271.55	291.185	245.286	228.149	194.712	320.707	317.08	296.625	306.225	234.875	189.733	113.682	132.481	167.799	245.856	270.856	202.02	205.593	290.076	237.306	265.819	296.242	292.43	249.064	69.606	29.762	20.292	241.275	216.256	295.419	255.418	252.156	210.68	214.88	226.67	228.524	-44.093
56	334.268	386.796	346.191	288.814	336.07	344.286	294.682	258.212	342.2	273.229	301.912	272.452	292.47	242.922	233.862	186.731	319.968	319.667	302.7	306.584	237.965	193.93	120.429	138.445	170.733	249.74	272.066	210.184	209.063	283.609	241.591	268.833	305.249	297.565	259.852	71.305	32.952	27.082	247.252	219.649	296.098	255.151	250.032	215.145	216.226	232.193	230.614	-42.657
57	335.03	392.822	344.77	288.807	340.252	344.118	301.192	255.658	341.91	274.409	302.435	272.283	289.533	243.623	233.745	194.392	320.755	316.792	307.548	308.818	236.2	198.55	126.903	145.507	178.305	259.262	275.764	213.544	213.451	284.238	242.061	270.763	309.997	300.429	262.154	76.891	35.667	28.864	246.941	223.323	291.355	257.729	252.405	217.373	221.593	236.774	227.757	-40.53
58	333.601	391.513	344.328	288.771	341.151	338.104	300.876	252.376	345.208	271.668	297.301	271.986	293.849	240.737	231.063	191.824	316.635	315.553	307.998	304.433	236.466	203.149	127.924	143.511	180.334	260.204	280.205	217.991	216.277	285.831	252.26	267.321	309.25	300.041	265.856	77.149	37.688	30.181	246.051	227.98	293.202	254.4	244.479	218.583	215.255	236.199	224.086	-42.107
59	333.773	394.465	337.11	285.482	348.386	333.588	302.198	251.46	346.919	272.864	297.738	270.788	286.938	239.967	229.42	185.731	319.011	314.797	308.209	308.045	236.214	207.28	129.678	146.789	182.304	259.248	281.115	222.408	221.678	279.353	252.779	270.264	309.757	306.407	269.105	78.246	39.051	30.997	243.415	223.232	289.536	252.442	242.644	213.139	212.663	239.37	227.396	-43.84
60	329.417	395.019	339.759	288.985	352.109	334.538	309.133	249.595	346.804	272.21	299.508	269.748	291.131	241.545	233.306	190.092	318.673	312.713	313.303	306.827	237.232	210.913	134.862	150.382	189.75	267.803	284.222	226.603	225.732	278.117	255.105	271.056	320.311	305.699	272.315	83.198	43.253	34.053	249.828	226.802	290.672	256.141	242.074	215.338	212.574	246.004	223.301	-41.621
Max Match	406.499
1/4 Max	101.625
Time to 1/4 max	8	27	25	15	24	17	24	20	30	14	17	17	16	10	10	24	14	18	27	11	12	37	52	45	39	31	26	37	36	21	35	30	27	28	33	61	61	61	25	27	13	18	23	7	21	32	18	61
AspCas12a Trial 2
Time (min)	Full Match	C1G	C2G	A3T	C4G	T5A	C6G	A7T	C8G	T9A	G10C	C11G	T12A	T13A	T14A	C15G	T16A	C17G	C18G	T19A	C20G	C1G+C2G	C2G+A3T	A3T+C4G	C4G+T5A	T5A+C6G	C6G+A7T	A7T+C8G	C8G+T9A	T9A+G10C	G10C+C11G	C11G+T12A	T12A+T13A	T13A+T14A	T14A+C15G	C15G+T16A	T16A+C17G	C17G+C18G	C18G+T19A	T19A+C20G	PAM_T1A	PAM_T2A	PAM_T3A	PAM_C4G	PAM_T1A+T2A	PAM_T2A+T3A	PAM_T3A+C4G	Scrambled	No target DNA
0	86.284	90.592	85.848	82.775	86.994	89.678	87.136	87.438	88.463	86.69	81.643	81.374	80.389	80.098	82.234	86.383	98.503	92.997	84.805	95.962	87.213	84.909	89	86.219	87.148	85.756	89.829	91.567	90.681	73.847	75.104	77.659	87.402	87.42	87.451	90.895	84.537	76.097	86.029	79.995	73.452	78.363	69.624	62.367	78.36	73.52	88.513	93.15	126.188
1	96.935	98.496	96.602	90.918	95.227	93.341	92.284	91.756	90.749	92.045	89.97	89.075	92.286	84.778	85.572	94.845	102.544	99.742	92.43	101.818	94.91	89.522	97.239	93.331	92.757	89.71	94.147	99.86	94.308	80.81	81.639	81.471	90.61	91.112	89.451	96.572	89.021	80.518	92.622	83.123	78.135	80.229	76.087	73.965	87.731	77.023	91.574	102.163	130.935
2	107.444	101.913	100.372	96.388	97.833	96.683	96.567	92.441	93.604	95.565	96.199	92.428	95.741	88.824	88.565	101.87	107.031	103.222	94.032	107.635	98.163	92.367	101.694	95.685	96.031	92.922	96.908	99.281	96.156	84.991	83.17	85.519	90.973	93.491	91.218	99.909	91.518	83.64	94.008	86.396	83.569	86.04	81.232	84.129	94.81	82.998	95.432	106.264	138.011
3	128.059	106.135	104.007	100.311	102.321	99.363	98.357	95.162	94.408	101.502	100.825	97.076	101.006	92.888	95.527	106.252	111.233	108.04	96.718	117.622	106.587	95.567	104.292	97.307	97.929	94.738	101.559	100.538	98.318	88.431	85.727	87.311	94.459	96.328	94.892	103.224	93.805	86.05	97.333	90.88	90.203	91.341	88.018	102.258	99.894	86.007	98.612	109.657	140.666
4	163.007	108.482	106.94	107.101	103.096	102.377	102.313	98.412	98.601	109.221	104.862	101.34	104.763	102.444	107.616	108.827	117.842	113.021	101.835	131.179	116.492	96.633	106.871	104.042	99.131	95.92	104.171	102.043	101.63	92.013	88.159	91.058	96.422	97.691	96.717	107.023	95.639	87.624	99.772	95.383	95.865	95.563	91.224	127.63	105.706	89.96	102.539	104.85	144.735
5	209.643	111.277	111.455	112.288	106.696	106.189	103.217	102.58	100.15	120.506	111.84	106.359	111.998	115.732	123.984	113.302	127.92	113.668	103.77	148.707	133.491	99.95	106.744	105.381	101.341	101.134	106.985	102.91	104.965	96.198	91.253	93.455	100.297	100.483	99.351	109.44	99.545	90.13	103.037	102.137	108.508	102.12	97.429	161.611	113.158	93.273	104.168	105.389	145.823
6	258.887	115.144	115.58	118.451	110.303	109.617	107.035	108.978	103.066	136.386	122.081	112.752	120.126	136.496	146.403	117.44	142.702	123.211	106.602	167.096	154.358	102.37	110.759	110.243	103.446	100.164	110.297	105.188	109.642	98.749	93.109	96.838	102.833	104.925	102.564	115.179	101.596	91.39	107.236	109.036	128.659	109.529	102.771	198.234	118.986	97.577	108.24	103.043	146.256
7	303.66	116.664	118.568	127.384	114.089	113.224	110.992	112.924	105.927	158.855	135.046	119.534	132.799	164.331	171.833	121.579	163.679	129.19	110.81	188.203	175.754	105.11	112.577	113.092	104.844	102.609	112.906	106.293	111.591	102.191	96.018	99.707	106.244	106.977	103.249	115.538	103.2	92.209	110.081	113.186	153.486	116.157	108.346	235.775	126.512	103.038	109.049	103.366	147.706
8	345.21	120.386	123.832	140.072	114.856	120.29	110.897	119.358	108.265	186.155	149.502	130.534	146.024	195.211	202.936	127.175	188.372	137.677	116.336	206.177	201.708	107.512	114.63	118.394	108.032	104.414	118.703	108.319	114.45	107.244	97.679	102.233	110.411	112.353	108.83	117.899	104.543	94.814	113.048	121.51	186.954	127.176	115.024	275.021	137.394	107.082	115.699	104.343	150.205
9	377.468	123.399	128.557	154.914	117.633	124.747	115.976	126.279	110.509	218.592	168.752	143.039	157.579	228.279	232.485	135.017	218.165	150.933	120.372	228.879	225.458	109.103	117.34	122.44	110.481	108.12	120.604	111.863	120.827	112.406	98.195	105.864	115.324	116.55	110.661	119.201	107.085	94.843	118.316	130.076	227.28	138	121.878	315.405	147.086	113.481	120.164	103.786	152.634
10	403.112	126.537	133.425	173.93	121.107	131.236	118.795	137.044	113.831	249.967	192.064	156.193	173.27	262.895	265.004	141.235	250.427	162.715	125.461	250.287	256.18	111.692	118.207	126.924	112.438	109.409	125.722	113.608	122.616	118.41	102.835	110.716	117.311	120.474	113.901	122.715	108.294	96.636	120.819	137.552	268.836	153.742	130.749	351.045	157.442	118.294	123.112	103.337	150.867
11	416.499	133.522	139.202	197.938	123.692	135.673	121.407	148.828	118.041	288.962	215.966	173.983	187.9	289.672	289.611	149.216	282.838	176.759	129.26	270.309	287.595	114.834	119.161	131.398	115.009	112.826	127.996	115.208	127.273	124.131	105.888	115.662	122.744	126.733	117.321	124.273	110.679	98.224	128.313	147.968	311.459	171.027	139.456	381.555	169.122	124.627	129.817	102.392	150.469
12	426.003	136.154	147.191	225.672	128.376	146.911	122.718	161.065	119.876	319.03	237.6	193.769	202.272	314.589	312.893	161.657	311.735	190.823	136.61	288.954	312.595	119.169	122.33	136.14	116.401	116.063	131.101	119.563	129.82	132.825	108.133	119.72	130.155	133.015	120.502	126.804	110.351	100.062	131.775	153.378	345.051	192.605	151.683	404.724	183.696	129.398	139.399	105.159	151.691
13	431.581	142.196	154.72	255.195	131.313	155.224	128.646	178.884	124.399	347.936	261.605	211.962	218.865	336.597	333.94	172.391	340.427	207.269	143.312	307.413	338.139	121.107	124.73	140.71	120.709	118.198	135.664	121.579	133.642	143.137	109.662	126.83	135.378	141.287	125.28	129.977	112.15	100.201	139.834	160.655	370.442	218.539	164.799	416.088	198.264	136.891	147.225	105.901	154.419
14	428.806	149.27	167.155	285.979	136.208	168.895	130.795	196.597	127.776	368.718	285.628	234.445	237.01	354.869	343.315	183.999	367.588	221.93	149.542	325.025	359.926	123.143	125.866	145.938	120.522	120.09	139.636	123.769	136.45	152.565	114.757	131.711	141.147	148.518	129.409	130.79	111.849	101.624	145.146	172.599	388.937	245.672	183.279	427.553	213.06	140.98	159.169	106.221	153.706
15	425.56	154.552	177.729	317.75	139.46	179.794	134.215	219.732	131.855	388.851	308.163	256.516	252.04	363.259	361.857	196.139	385.88	238.262	158.102	342.323	377.614	127.591	128.451	151.779	124.419	121.683	144.703	129.022	142.279	163.484	117.058	139.384	149.02	159.125	133.763	133.81	115.695	101.683	152.317	178.281	401.31	273.76	200.15	435.55	230.788	148.736	172.682	106.882	152.598
16	423.879	162.939	189.266	348.478	142.816	195.396	139.107	239.109	135.884	403.209	329.33	281.77	266.759	372.841	367.527	209.549	407.069	253.751	166.555	360.972	397.033	130.178	132.069	155.158	129.361	127.01	148.598	131.564	146.997	175.73	121.699	146.813	154.418	167.244	138.853	134.984	117.309	102.553	159.693	189.013	401.87	301.907	222.64	439.28	247.749	154.306	187.742	105.035	151.871
17	424.257	170.825	204.431	373.651	148.713	212.348	144.976	265.096	142.139	410.847	343.807	303.391	277.266	376.652	376.756	225.777	421.318	277.272	175.219	374.369	409.958	132.7	134.9	161.321	132.761	130.303	154.279	135.013	152.471	189.994	124.696	158.981	160.93	176.556	143.12	135.464	115.668	104.251	166.703	194.322	402.916	329.151	242.138	437.969	265.576	160.743	206.752	104.767	151.009
18	420.561	181.365	219.851	395.325	153.882	230.544	149.758	287.126	149.926	417.61	361.99	328.004	292.58	378.86	381.405	241.705	429.69	293.748	181.155	385.509	417.989	135.364	137.544	167.296	136.029	131.121	156.993	137.893	155.772	202.146	130.402	164.909	169.805	185.854	147.961	137.267	117.807	106.485	176.432	204.591	395.085	356.852	266.24	436.663	283.28	168.316	228.507	106.56	151.787
19	418.296	188.08	239.75	414.626	157.048	247.071	154.952	310.043	155.799	420.525	373.893	341.995	309.989	378.294	383.34	258.06	438.076	310.623	189.785	398.965	423.771	139.284	140.272	171.165	139.936	133.397	161.215	143.193	161.91	217.32	133.734	174.083	175.344	195.365	153.854	140.467	118.361	107.286	185.397	209.089	395.797	376.997	293.824	432.501	307.235	173.674	247.177	107.926	153.816
20	416.632	201.804	256.991	424.353	161.182	266.511	157.723	334.685	161.489	419.089	388.868	357.896	319.941	380.223	385.527	273.702	444.629	324.48	201.701	407.722	426.502	142.345	144.099	176.235	141.49	137.532	164.998	147.322	166.492	231.199	140.235	186.185	184.863	205.349	159.006	139.783	120.063	107.517	191.854	220.362	391.445	394.751	316.824	429.354	325.376	181.14	268.868	106.49	154.1
21	415.827	211.416	278.339	430.751	167.417	287.616	166.245	357.097	172.25	422.989	392.56	370.638	331.769	378.098	387.66	287.346	446.644	340.971	210.446	418.144	429.03	146.162	146.053	181.966	146.602	141.829	170.414	153.127	171.45	246.263	145.2	195.808	191.332	216.129	163.449	141.111	120.897	108.553	200.877	227.344	388.37	408.243	338.501	427.729	341.203	188.399	294.116	107.029	153.605
22	412.231	226.078	295.11	436.233	173.63	305.777	170.026	375.185	178.443	424.28	403.385	385.009	342.638	378.185	383.271	305.072	451.011	353.773	219.063	431.212	427.456	151.218	150.38	188.395	151.978	143.471	175.443	156.838	176.006	258.154	152.679	203.632	197.335	225.634	170.061	143.58	122.101	108.529	211.124	233.246	389.252	414.922	361.9	422.179	364.601	194.822	313.067	109.363	152.797
23	415.539	239.952	318.007	432.365	178.761	321.576	177.204	389.318	186.904	416.747	409.03	392.659	350	378.444	383.009	321.294	453.87	370.606	229.13	435.577	426.817	153.678	153.076	193.829	157.682	146.561	177.632	160.147	179.944	274.266	158.435	217.321	205.991	237.695	175.871	145.488	124.788	111.303	219.847	239.612	381.571	421.065	382.948	421.914	381.558	205.262	331.806	107.642	153.087
24	414.094	250.625	332.566	430.562	183.795	340.447	182.106	405.475	198.59	416.382	411.159	400.711	363.534	376.694	381.292	331.473	455.637	381.875	238.377	446.499	427.085	158.274	156.217	199.365	162.972	151.804	185.13	165.38	186.377	287.371	164.453	224.835	212.64	246.285	182.981	147.46	123.644	110.577	227.428	248.925	380.548	427.41	399.282	418.5	393.616	210.18	352.152	108.407	153.26
25	412.658	267.905	352.218	429.631	191.224	353.908	188.677	416.997	203.818	417.302	417.713	403.789	370.904	371.786	382.938	343.931	455.012	396.24	247.216	452.137	424.693	162.049	161.33	202.193	165.616	155.749	190.306	170.017	193.985	300.474	172.786	237.28	220.694	255.631	190.17	149.314	125.407	113.314	236.798	255.609	382.091	425.772	412.919	414.611	409.207	220.27	368.657	108.843	152.312
26	412.753	280.665	373.217	430.076	196.602	372.997	194.313	421.348	214.055	411.943	416.613	404.371	379.15	372.298	380.835	361.645	451.836	407.657	256.809	456.222	421.618	165.666	164.115	208.963	170.815	156.433	195.227	175.893	199.349	308.128	175.693	245.226	225.83	266.315	195.853	150.749	126.691	113.001	245.306	260.562	377.229	426	419.409	412.5	423.148	225.814	381.934	110.782	153.05
27	407.165	292.097	385.588	426.406	200.796	388.008	202.451	425.887	223.247	412.513	420.213	409.915	385.406	369.36	382.144	374.064	451.002	418.102	265.696	460.094	418.687	169.471	166.722	216.342	175.191	162.037	197.475	180.386	203.84	319.201	183.335	254.884	234.548	276.847	203.61	151.644	127.97	113.502	256.16	265.986	372.017	424.58	429.365	410.427	435.253	233.041	392.037	111.251	155.38
28	411.985	307.953	399.327	420.721	209.188	396.958	206.942	432.783	234.698	408.461	421.73	410.421	391.811	368.7	373.046	383.229	453.534	430.028	274.737	471.252	416.246	175.102	171.651	219.882	179.3	165.847	204.263	187.054	210.016	329.671	190.23	267.136	240.448	286.403	207.141	151.933	129.942	116.279	263.565	277.798	374.722	419.73	438.529	405.67	448.071	240.132	402.825	110.575	153.902
29	410.152	321.857	411.399	417.689	214.963	407.828	212.124	436.848	243.247	409.929	419.51	405.118	399.387	368.669	376.999	391.361	449.909	437.745	282.618	472.29	416.577	179.482	177.779	225.308	186.123	167.472	210.37	192.626	214.777	342.544	200.73	274.674	248.106	293.132	215.999	154.733	128.928	116.787	273.035	281.089	374.368	418.487	437.13	405.049	453.023	246.22	409.637	110.153	154.7
30	408.701	337.435	416.617	413.411	222.804	414.427	221.48	435.998	251.423	408.976	422.274	408.363	403.497	366.056	376.2	406.916	447.892	440.649	293.762	473.684	415.871	182.193	177.99	231.391	190.064	173.863	215.566	195.269	220.053	345.183	205.722	286.566	254.599	304.664	221.696	157.712	131.804	116.505	282.664	288.333	370.462	416.705	436.951	402.135	461.902	257.398	413.263	111.763	152.208
31	411.84	345.36	425.303	416.25	229.252	421.986	227.209	433.969	261.016	405.411	423.35	410.438	408.362	366.925	373.301	413.077	451.457	450.53	300.753	476.645	412.508	185.369	182.222	237.711	195.045	177.234	217.661	204.416	227.497	353.623	213.311	294.332	260.339	311.976	230.145	161.344	129.841	118.626	290.508	289.415	370.869	417.87	442.741	398.731	467.277	263.897	415.975	113.269	151.561
32	412.486	360.26	432	410.68	236.996	424.889	234.226	434.599	273.495	404.198	425.376	410.486	408.223	366.74	369.857	425.045	447.953	458.947	308.925	480.477	411.855	191.85	185.934	239.37	200.97	177.593	224.855	208.571	232.752	359.203	220.841	301.584	269.421	319.458	237.182	161.014	135.282	118.348	297.245	300.196	367.04	412.143	443.428	394.911	470.573	269.391	416.703	113.141	153.658
33	411.451	370.98	438.747	411.632	241.875	431.189	241.233	433.969	280.639	405.735	424.245	408.653	411.224	366.994	363.082	425.674	451.489	459.774	316.892	482.999	411.616	194.201	190.428	243.19	201.696	182.874	229.191	213.033	237.701	365.996	226.732	311.319	275.048	326.493	241.974	163.039	135.657	120.804	306.519	307.43	368.465	413.257	441.115	396.987	471.668	278.139	417.494	112.256	151.976
34	410.743	382.829	440.757	405.498	249.958	429.547	246.762	430.364	292.43	400.784	420.647	406.964	417.099	364.83	368.28	430.454	449.101	466.363	327.75	487.564	410.091	198.644	196.096	247.684	206.79	187.034	233.614	219.684	245.508	366.909	235.49	318.958	282.705	334.201	248.082	164.562	136.239	119.936	315.344	311.674	368.507	407.955	436.836	395.67	473.833	283.003	421.855	111.314	153.678
35	410.789	392.344	440.842	405.38	257.252	432.424	253.033	425.657	300.014	398.912	420.496	408.73	421.158	362.086	368.426	438.863	447.818	465.976	335.735	484.817	406.868	201.802	198.991	253.721	213.282	190.619	238.146	222.681	248.259	372.725	242.612	320.435	287.036	341.714	256.931	166.403	135.104	123.459	323.858	316.761	365.63	407.382	439.904	390.177	478.508	289.481	417.908	112.092	153.352
36	414.573	401.417	442.736	402.543	260.634	432.452	259.184	424.379	307.318	395.147	420.894	406.489	421.85	365.902	365.349	445.3	447.848	467.642	337.919	488.883	406.657	202.566	202.833	258.51	217.329	192.028	242.997	229.035	258.261	376.313	249.616	329.32	290.374	350.296	265.176	168.621	139.094	124.381	327.468	323.78	366.708	402.726	435.607	391.859	474.393	297.282	414.935	113.854	153.672
37	415.095	411.991	441.128	404.526	268.772	431.727	264.134	427.08	321.578	395.33	419.52	407.187	423.479	360.388	367.261	441.051	445.805	470.474	346.064	486.585	406.093	212.381	208.22	266.884	221.932	197.34	248.977	235.45	261.821	377.232	256.655	338.479	298.74	355.438	269.833	169.409	140.653	125.737	333.324	328.967	366.759	402.426	435.811	391.318	474.06	303.172	415.317	114.472	153.881
38	416.599	416.021	445.49	402.628	276.444	433.598	271.316	417.103	327.86	400.48	420.821	408.552	426.728	364.255	364.484	448.49	443.969	472.756	357.194	488.255	406.757	215.349	211.445	270.48	226.214	200.335	251.218	240.198	266.268	378.4	262.945	341.628	305.895	360.085	274.842	173.987	143.559	126.349	345.686	330.549	364.099	406.496	433.588	388.756	477.155	308.494	416.098	113.8	153.286
39	414.841	420.651	444.334	404.817	284.318	430.857	276.665	418.221	336.651	393.848	419.386	406.768	426.257	360.911	363.571	447.002	444.296	477.07	361.432	491.408	406.39	219.227	218.028	273.059	232.788	206.579	257.95	245.174	271.914	383.603	271.748	347.991	309.056	364.488	283.59	173.785	142.987	127.63	347.192	337.671	364.467	398.85	430.586	391.419	474.767	316.763	407.524	113.31	153.688
40	416.204	432.392	441.004	403.847	292.679	432.913	282.383	418.931	346.226	400.061	418.49	407.788	427	361.075	366.05	444.666	445.48	474.073	369.175	493.43	405.663	223.89	221.58	278.803	232.897	207.543	260.229	250.134	277.926	380.656	278.238	350.87	315.283	371.133	290.382	175.241	146.358	128.92	355.088	341.127	367.151	400.354	429.8	385.849	474.805	319.411	408.237	114.692	153.358
41	416.624	433.29	442.157	400.366	295.05	431.034	290.42	412.205	353.885	400.127	420.887	407.06	433.219	362.378	359.119	451.282	447.124	474.025	376.063	494.294	403.565	228.406	226.766	279.971	240.014	210.736	265.664	254.367	283.127	382.269	284.223	357.299	319.519	376.622	297.447	179.42	146.832	130.327	361.949	345.802	365.54	396.502	428.181	384.751	475.435	327.719	403.467	116.098	153.631
42	417.24	439.739	437.431	400.015	304.679	430.703	292.977	414.387	362.619	399.706	421.718	405.602	433.717	362.267	362.649	448.412	447.043	475.108	382.854	492.11	404.821	231.094	231.653	286.078	243.132	215.299	268.307	260.128	286.532	385.883	292.263	363.388	324.38	381.961	301.055	181.1	150.488	132.143	365.599	352.001	365.557	395.294	425.622	383.586	467.828	333.063	402.462	116.024	152.426
43	418.891	442.524	435.911	402.122	311.896	425.433	302.984	409.334	371.591	399.568	420.689	406.023	434.871	361.825	362.117	449.771	441.986	474.48	388.418	491.296	400.547	234.613	233.061	291.642	246.665	218.809	272.362	266.497	292.064	382.996	299.979	364.703	329.987	386.163	307.783	181.301	152.401	135.329	373.549	352.728	364.917	395.018	420.962	384.74	473.512	339.836	401.051	116.051	152.566
44	417.463	445.557	432.975	400.383	316.995	423.777	309.376	409.772	377.96	399.146	424.535	404.086	437.15	364.78	363.288	446.563	442.906	476.438	397.528	494.509	403.697	236.364	238.813	291.725	251.666	222.924	278.47	271.608	297.83	384.766	301.941	367.79	334.259	389.112	313.167	185.146	153.155	135.098	377.066	359.455	367.35	392.849	420.723	381.948	469.066	343.246	398.669	116.395	152.997
45	420.383	449.082	433.267	402.04	327.089	428.075	313.783	409.867	384.528	398.993	420.843	405.624	434.613	359.954	359.039	444.505	442.676	476.981	403.081	494.751	405.443	242.689	243.424	297.669	255.439	226.443	284.14	276.645	305.597	384.764	308.52	372.259	342.161	396.369	319.399	187.499	155.977	136.069	383.889	364.13	367.144	395.973	416.907	384.148	468.162	350.652	400.2	116.631	154.583
46	421.176	449.318	433.395	399.154	332.536	423.015	318.911	406.5	392.298	396.583	420.685	404.833	438.421	361.86	359.435	449.16	441.674	472.191	407.886	491.946	403.852	247.06	246.717	301.57	259.246	231.459	284.826	280.613	311.286	382.086	316.233	373.195	346.535	399.233	324.724	186.046	158.061	139.399	387.626	368.843	362.87	394.45	418.281	382.459	467.949	355.053	390.824	117.128	153.255
47	420.445	449.194	431.71	400.858	340.002	421.777	326.61	406.52	396.688	400.263	418.728	403.923	438.99	362.621	360.632	442.58	446.164	475.594	413.999	493.196	404.178	250.498	250.093	308.703	262.446	233.583	289.661	287.011	316.515	382.536	323.144	375.625	350.689	402.099	328.786	189.171	159.105	140.702	389.939	372.013	364.449	395.846	414.377	379.656	462.26	356.875	391.946	115.488	154.173
48	424.174	453.759	432.907	401.128	348.639	422.158	334.474	402.1	403.003	399.045	418.189	405.492	440.277	362.171	357.782	448.029	445.874	467.582	418.559	492.898	403.767	253.618	256.381	311.576	266.592	238.329	295.895	289.289	314.795	383.973	328.306	379.308	351.662	407.42	335.221	193.589	160.233	142.106	396.711	374.706	364.769	392.393	416.079	381.924	463.1	362.906	388.052	118.834	152.611
49	425.134	452.311	431.571	401.28	352.611	420.018	338.892	400.209	403.925	400.419	420.268	406.619	438.441	364.138	358.578	443.147	444.674	469.245	423.928	489.249	403.738	257.421	260.769	313.98	267.746	241.486	298.152	295.43	324.991	385.486	335.328	379.393	358.717	411.063	339.419	195.917	161.82	142.316	401.06	379.607	368.303	394.983	416.88	382.218	460.319	368.789	387.198	116.059	153.433
50	423.837	452.757	425.985	400.467	359.481	423.417	345.507	402.339	416.14	397.17	419.459	407.336	438.902	364.771	358.122	438.461	440.744	465.491	432.237	492.784	402.137	260.674	264.28	315.733	271.933	245.157	303.638	300.728	329.587	380.479	338.639	382.307	364.633	414.306	345.449	195.646	165.503	144.514	408.024	380.127	366.711	393.631	411.395	379.629	459.756	370.607	383.982	117.295	153.536
51	424.766	454.736	425.927	401.284	364.693	420.052	351.158	395.905	415.03	400.91	420.195	403.601	438.924	364.484	356.488	438.708	441.233	463.564	433.942	489.863	402.671	267.929	270.77	322.126	277.214	251.17	308.501	304.72	332.77	379.108	343.694	383.897	369.514	416.31	354.352	198.414	168.117	147.259	410.983	381.98	368.079	390.049	411.642	379.708	458.354	374.44	383.513	117.487	156.079
52	425.338	451.561	425.418	403.164	368.131	416.935	355.502	395.729	417.244	398.968	419.728	403.351	439.738	364.901	355.372	439.303	445.354	465.405	437.915	491.21	405.284	270.51	273.313	325.977	279.776	252.615	310.468	308.077	337.1	382.259	348.134	387.876	377.15	422.451	357.078	200.085	169.334	147.909	412.099	390.829	369.096	396.069	410.822	377.097	455.932	379.571	381.848	117.551	155.31
53	428.014	451.262	422.443	399.719	373.334	416.123	362.033	396.764	424.456	402.25	419.212	403.679	442.214	366.311	352.989	433.709	443.794	464.034	442.64	489.558	406.586	274.826	278.727	331.943	281.887	258.569	315.453	315.272	340.886	383.888	354.481	387.591	377.505	424.381	363.804	202.529	172.829	148.99	414.237	391.615	368.212	390.245	410.785	376.596	452.896	382.316	379.54	116.742	153.089
54	429.532	453.518	423.231	400.988	383.968	419.029	367.924	394.994	427.188	398.684	417.886	405.089	442.405	365.62	356.677	432.938	440.35	464.243	444.659	489.384	405.69	276.866	280.833	333.532	282.486	261.923	317.06	316.936	345.125	379.859	358.124	388.242	380.349	428.239	371.68	207.227	173.837	153.279	419.906	394.58	368.419	389.18	411.112	378.217	453.252	383.074	380.739	117.98	155.7
55	425.443	451.161	424.374	398.454	388.774	417.375	374.002	389.902	427.867	399.948	419.674	407.33	439.681	367.161	357.318	435.661	443.733	459.674	452.466	486.412	407.356	279.517	286.92	338.983	288.705	264.923	319.341	323.845	348.077	379.705	360.895	390.511	386.25	430.645	375.175	208.154	176.474	153.712	422.697	393.138	367.46	390.988	408.708	377.745	453.666	388.721	377.006	118.852	155.813
56	431.515	448.765	422.419	402.667	393.348	418.846	379.653	392.515	429.077	399.611	419.616	407.493	443.642	363.852	354.214	436.543	443.623	460.804	454.576	489.645	401.87	286.785	290.805	340.455	293.215	266.964	328.901	327.62	356.892	378.345	366.46	392.153	389.179	436.163	380.694	211.793	180.432	154.946	427.479	402.041	368.488	390.007	408.299	378.508	447.448	393.226	374.988	118.288	154.421
57	429.262	452.008	421.619	403.408	397.258	415.313	382.187	393.801	436.183	400.107	418.725	410.544	442.141	364.408	356.17	429.423	445.717	461.144	461.187	490.756	405.55	286.724	292.429	346.518	293.868	271.95	328.658	333.341	358.75	378.566	371.261	390.62	393.299	439.463	385.525	214.658	179.046	156.983	430.2	401.963	369.317	393.647	407.281	376.967	444.926	391.174	378.396	117.231	153.377
58	431.903	452.679	418.182	402.37	404.37	417.883	388.324	388.064	436.599	400.54	420.872	405.203	444.25	368.149	352.022	430.279	444.336	456.693	463.424	488.976	407.314	293.508	299.336	349.606	298.369	277.278	332.996	337.868	360.526	375.541	372.624	392.781	396.349	437.099	392.594	214.213	184.312	159.779	431.415	403.406	368.857	389.927	405.168	377.838	449.355	396.385	372.436	119.618	154.938
59	431.411	448.133	420.484	402.72	405.12	414.416	392.702	391.053	436.687	402.892	419.394	405.28	443.795	367.334	350.54	434.306	443.596	459.49	469.025	487.465	406.825	297.473	304.705	351.249	301.136	280.105	335.44	338.005	363.452	378.274	373.744	389.518	403.377	445.333	397.728	216.676	185.409	160.544	433.798	406.229	370.732	393.729	405.167	378.404	445.072	400.739	371.743	121.521	156.336
60	433.46	454.237	419.428	398.612	413.673	416.163	396.954	390.271	442.783	402.952	419.763	408.763	443.731	367.039	351.765	423.397	447.425	457.175	470.3	487.27	408.209	300.599	308.243	353.595	306.955	285.548	337.289	347.272	369.255	376.525	381.822	392.02	407.204	447.774	407.578	218.876	189.389	162.024	432.5	409.221	372.258	392.364	407.631	377.233	443.303	400.398	375.487	119.51	154.771
'No Target DNA' subtracted
Time (min)	Full Match	C1G	C2G	A3T	C4G	T5A	C6G	A7T	C8G	T9A	G10C	C11G	T12A	T13A	T14A	C15G	T16A	C17G	C18G	T19A	C20G	C1G+C2G	C2G+A3T	A3T+C4G	C4G+T5A	T5A+C6G	C6G+A7T	A7T+C8G	C8G+T9A	T9A+G10C	G10C+C11G	C11G+T12A	T12A+T13A	T13A+T14A	T14A+C15G	C15G+T16A	T16A+C17G	C17G+C18G	C18G+T19A	T19A+C20G	PAM_T1A	PAM_T2A	PAM_T3A	PAM_C4G	PAM_T1A+T2A	PAM_T2A+T3A	PAM_T3A+C4G	Scrambled
0	-39.904	-35.596	-40.34	-43.413	-39.194	-36.51	-39.052	-38.75	-37.725	-39.498	-44.545	-44.814	-45.799	-46.09	-43.954	-39.805	-27.685	-33.191	-41.383	-30.226	-38.975	-41.279	-37.188	-39.969	-39.04	-40.432	-36.359	-34.621	-35.507	-52.341	-51.084	-48.529	-38.786	-38.768	-38.737	-35.293	-41.651	-50.091	-40.159	-46.193	-52.736	-47.825	-56.564	-63.821	-47.828	-52.668	-37.675	-33.038
1	-34	-32.439	-34.333	-40.017	-35.708	-37.594	-38.651	-39.179	-40.186	-38.89	-40.965	-41.86	-38.649	-46.157	-45.363	-36.09	-28.391	-31.193	-38.505	-29.117	-36.025	-41.413	-33.696	-37.604	-38.178	-41.225	-36.788	-31.075	-36.627	-50.125	-49.296	-49.464	-40.325	-39.823	-41.484	-34.363	-41.914	-50.417	-38.313	-47.812	-52.8	-50.706	-54.848	-56.97	-43.204	-53.912	-39.361	-28.772
2	-30.567	-36.098	-37.639	-41.623	-40.178	-41.328	-41.444	-45.57	-44.407	-42.446	-41.812	-45.583	-42.27	-49.187	-49.446	-36.141	-30.98	-34.789	-43.979	-30.376	-39.848	-45.644	-36.317	-42.326	-41.98	-45.089	-41.103	-38.73	-41.855	-53.02	-54.841	-52.492	-47.038	-44.52	-46.793	-38.102	-46.493	-54.371	-44.003	-51.615	-54.442	-51.971	-56.779	-53.882	-43.201	-55.013	-42.579	-31.747
3	-12.607	-34.531	-36.659	-40.355	-38.345	-41.303	-42.309	-45.504	-46.258	-39.164	-39.841	-43.59	-39.66	-47.778	-45.139	-34.414	-29.433	-32.626	-43.948	-23.044	-34.079	-45.099	-36.374	-43.359	-42.737	-45.928	-39.107	-40.128	-42.348	-52.235	-54.939	-53.355	-46.207	-44.338	-45.774	-37.442	-46.861	-54.616	-43.333	-49.786	-50.463	-49.325	-52.648	-38.408	-40.772	-54.659	-42.054	-31.009
4	18.272	-36.253	-37.795	-37.634	-41.639	-42.358	-42.422	-46.323	-46.134	-35.514	-39.873	-43.395	-39.972	-42.291	-37.119	-35.908	-26.893	-31.714	-42.9	-13.556	-28.243	-48.102	-37.864	-40.693	-45.604	-48.815	-40.564	-42.692	-43.105	-52.722	-56.576	-53.677	-48.313	-47.044	-48.018	-37.712	-49.096	-57.111	-44.963	-49.352	-48.87	-49.172	-53.511	-17.105	-39.029	-54.775	-42.196	-39.885
5	63.82	-34.546	-34.368	-33.535	-39.127	-39.634	-42.606	-43.243	-45.673	-25.317	-33.983	-39.464	-33.825	-30.091	-21.839	-32.521	-17.903	-32.155	-42.053	2.884	-12.332	-45.873	-39.079	-40.442	-44.482	-44.689	-38.838	-42.913	-40.858	-49.625	-54.57	-52.368	-45.526	-45.34	-46.472	-36.383	-46.278	-55.693	-42.786	-43.686	-37.315	-43.703	-48.394	15.788	-32.665	-52.55	-41.655	-40.434
6	112.631	-31.112	-30.676	-27.805	-35.953	-36.639	-39.221	-37.278	-43.19	-9.87	-24.175	-33.504	-26.13	-9.76	0.147	-28.816	-3.554	-23.045	-39.654	20.84	8.102	-43.886	-35.497	-36.013	-42.81	-46.092	-35.959	-41.068	-36.614	-47.507	-53.147	-49.418	-43.423	-41.331	-43.692	-31.077	-44.66	-54.866	-39.02	-37.22	-17.597	-36.727	-43.485	51.978	-27.27	-48.679	-38.016	-43.213
7	155.954	-31.042	-29.138	-20.322	-33.617	-34.482	-36.714	-34.782	-41.779	11.149	-12.66	-28.172	-14.907	16.625	24.127	-26.127	15.973	-18.516	-36.896	40.497	28.048	-42.596	-35.129	-34.614	-42.862	-45.097	-34.8	-41.413	-36.115	-45.515	-51.688	-47.999	-41.462	-40.729	-44.457	-32.168	-44.506	-55.497	-37.625	-34.52	5.78	-31.549	-39.36	88.069	-21.194	-44.668	-38.657	-44.34
8	195.005	-29.819	-26.373	-10.133	-35.349	-29.915	-39.308	-30.847	-41.94	35.95	-0.703	-19.671	-4.181	45.006	52.731	-23.03	38.167	-12.528	-33.869	55.972	51.503	-42.693	-35.575	-31.811	-42.173	-45.791	-31.502	-41.886	-35.755	-42.961	-52.526	-47.972	-39.794	-37.852	-41.375	-32.306	-45.662	-55.391	-37.157	-28.695	36.749	-23.029	-35.181	124.816	-12.811	-43.123	-34.506	-45.862
9	224.834	-29.235	-24.077	2.28	-35.001	-27.887	-36.658	-26.355	-42.125	65.958	16.118	-9.595	4.945	75.645	79.851	-17.617	65.531	-1.701	-32.262	76.245	72.824	-43.531	-35.294	-30.194	-42.153	-44.514	-32.03	-40.771	-31.807	-40.228	-54.439	-46.77	-37.31	-36.084	-41.973	-33.433	-45.549	-57.791	-34.318	-22.558	74.646	-14.634	-30.756	162.771	-5.548	-39.153	-32.47	-48.848
10	252.245	-24.33	-17.442	23.063	-29.76	-19.631	-32.072	-13.823	-37.036	99.1	41.197	5.326	22.403	112.028	114.137	-9.632	99.56	11.848	-25.406	99.42	105.313	-39.175	-32.66	-23.943	-38.429	-41.458	-25.145	-37.259	-28.251	-32.457	-48.032	-40.151	-33.556	-30.393	-36.966	-28.152	-42.573	-54.231	-30.048	-13.315	117.969	2.875	-20.118	200.178	6.575	-32.573	-27.755	-47.53
11	266.03	-16.947	-11.267	47.469	-26.777	-14.796	-29.062	-1.641	-32.428	138.493	65.497	23.514	37.431	139.203	139.142	-1.253	132.369	26.29	-21.209	119.84	137.126	-35.635	-31.308	-19.071	-35.46	-37.643	-22.473	-35.261	-23.196	-26.338	-44.581	-34.807	-27.725	-23.736	-33.148	-26.196	-39.79	-52.245	-22.156	-2.501	160.99	20.558	-11.013	231.086	18.653	-25.842	-20.652	-48.077
12	274.312	-15.537	-4.5	73.981	-23.315	-4.78	-28.973	9.374	-31.815	167.339	85.909	42.078	50.581	162.898	161.202	9.966	160.044	39.132	-15.081	137.263	160.904	-32.522	-29.361	-15.551	-35.29	-35.628	-20.59	-32.128	-21.871	-18.866	-43.558	-31.971	-21.536	-18.676	-31.189	-24.887	-41.34	-51.629	-19.916	1.687	193.36	40.914	-0.008	253.033	32.005	-22.293	-12.292	-46.532
13	277.162	-12.223	0.301	100.776	-23.106	0.805	-25.773	24.465	-30.02	193.517	107.186	57.543	64.446	182.178	179.521	17.972	186.008	52.85	-11.107	152.994	183.72	-33.312	-29.689	-13.709	-33.71	-36.221	-18.755	-32.84	-20.777	-11.282	-44.757	-27.589	-19.041	-13.132	-29.139	-24.442	-42.269	-54.218	-14.585	6.236	216.023	64.12	10.38	261.669	43.845	-17.528	-7.194	-48.518
14	275.1	-4.436	13.449	132.273	-17.498	15.189	-22.911	42.891	-25.93	215.012	131.922	80.739	83.304	201.163	189.609	30.293	213.882	68.224	-4.164	171.319	206.22	-30.563	-27.84	-7.768	-33.184	-33.616	-14.07	-29.937	-17.256	-1.141	-38.949	-21.995	-12.559	-5.188	-24.297	-22.916	-41.857	-52.082	-8.56	18.893	235.231	91.966	29.573	273.847	59.354	-12.726	5.463	-47.485
15	272.962	1.954	25.131	165.152	-13.138	27.196	-18.383	67.134	-20.743	236.253	155.565	103.918	99.442	210.661	209.259	43.541	233.282	85.664	5.504	189.725	225.016	-25.007	-24.147	-0.819	-28.179	-30.915	-7.895	-23.576	-10.319	10.886	-35.54	-13.214	-3.578	6.527	-18.835	-18.788	-36.903	-50.915	-0.281	25.683	248.712	121.162	47.552	282.952	78.19	-3.862	20.084	-45.716
16	272.008	11.068	37.395	196.607	-9.055	43.525	-12.764	87.238	-15.987	251.338	177.459	129.899	114.888	220.97	215.656	57.678	255.198	101.88	14.684	209.101	245.162	-21.693	-19.802	3.287	-22.51	-24.861	-3.273	-20.307	-4.874	23.859	-30.172	-5.058	2.547	15.373	-13.018	-16.887	-34.562	-49.318	7.822	37.142	249.999	150.036	70.769	287.409	95.878	2.435	35.871	-46.836
17	273.248	19.816	53.422	222.642	-2.296	61.339	-6.033	114.087	-8.87	259.838	192.798	152.382	126.257	225.643	225.747	74.768	270.309	126.263	24.21	223.36	258.949	-18.309	-16.109	10.312	-18.248	-20.706	3.27	-15.996	1.462	38.985	-26.313	7.972	9.921	25.547	-7.889	-15.545	-35.341	-46.758	15.694	43.313	251.907	178.142	91.129	286.96	114.567	9.734	55.743	-46.242
18	268.774	29.578	68.064	243.538	2.095	78.757	-2.029	135.339	-1.861	265.823	210.203	176.217	140.793	227.073	229.618	89.918	277.903	141.961	29.368	233.722	266.202	-16.423	-14.243	15.509	-15.758	-20.666	5.206	-13.894	3.985	50.359	-21.385	13.122	18.018	34.067	-3.826	-14.52	-33.98	-45.302	24.645	52.804	243.298	205.065	114.453	284.876	131.493	16.529	76.72	-45.227
19	264.48	34.264	85.934	260.81	3.232	93.255	1.136	156.227	1.983	266.709	220.077	188.179	156.173	224.478	229.524	104.244	284.26	156.807	35.969	245.149	269.955	-14.532	-13.544	17.349	-13.88	-20.419	7.399	-10.623	8.094	63.504	-20.082	20.267	21.528	41.549	0.038	-13.349	-35.455	-46.53	31.581	55.273	241.981	223.181	140.008	278.685	153.419	19.858	93.361	-45.89
20	262.532	47.704	102.891	270.253	7.082	112.411	3.623	180.585	7.389	264.989	234.768	203.796	165.841	226.123	231.427	119.602	290.529	170.38	47.601	253.622	272.402	-11.755	-10.001	22.135	-12.61	-16.568	10.898	-6.778	12.392	77.099	-13.865	32.085	30.763	51.249	4.906	-14.317	-34.037	-46.583	37.754	66.262	237.345	240.651	162.724	275.254	171.276	27.04	114.768	-47.61
21	262.222	57.811	124.734	277.146	13.812	134.011	12.64	203.492	18.645	269.384	238.955	217.033	178.164	224.493	234.055	133.741	293.039	187.366	56.841	264.539	275.425	-7.443	-7.552	28.361	-7.003	-11.776	16.809	-0.478	17.845	92.658	-8.405	42.203	37.727	62.524	9.844	-12.494	-32.708	-45.052	47.272	73.739	234.765	254.638	184.896	274.124	187.598	34.794	140.511	-46.576
22	259.434	73.281	142.313	283.436	20.833	152.98	17.229	222.388	25.646	271.483	250.588	232.212	189.841	225.388	230.474	152.275	298.214	200.976	66.266	278.415	274.659	-1.579	-2.417	35.598	-0.819	-9.326	22.646	4.041	23.209	105.357	-0.118	50.835	44.538	72.837	17.264	-9.217	-30.696	-44.268	58.327	80.449	236.455	262.125	209.103	269.382	211.804	42.025	160.27	-43.434
23	262.452	86.865	164.92	279.278	25.674	168.489	24.117	236.231	33.817	263.66	255.943	239.572	196.913	225.357	229.922	168.207	300.783	217.519	76.043	282.49	273.73	0.591	-0.011	40.742	4.595	-6.526	24.545	7.06	26.857	121.179	5.348	64.234	52.904	84.608	22.784	-7.599	-28.299	-41.784	66.76	86.525	228.484	267.978	229.861	268.827	228.471	52.175	178.719	-45.445
24	260.834	97.365	179.306	277.302	30.535	187.187	28.846	252.215	45.33	263.122	257.899	247.451	210.274	223.434	228.032	178.213	302.377	228.615	85.117	293.239	273.825	5.014	2.957	46.105	9.712	-1.456	31.87	12.12	33.117	134.111	11.193	71.575	59.38	93.025	29.721	-5.8	-29.616	-42.683	74.168	95.665	227.288	274.15	246.022	265.24	240.356	56.92	198.892	-44.853
25	260.346	115.593	199.906	277.319	38.912	201.596	36.365	264.685	51.506	264.99	265.401	251.477	218.592	219.474	230.626	191.619	302.7	243.928	94.904	299.825	272.381	9.737	9.018	49.881	13.304	3.437	37.994	17.705	41.673	148.162	20.474	84.968	68.382	103.319	37.858	-2.998	-26.905	-38.998	84.486	103.297	229.779	273.46	260.607	262.299	256.895	67.958	216.345	-43.469
26	259.703	127.615	220.167	277.026	43.552	219.947	41.263	268.298	61.005	258.893	263.563	251.321	226.1	219.248	227.785	208.595	298.786	254.607	103.759	303.172	268.568	12.616	11.065	55.913	17.765	3.383	42.177	22.843	46.299	155.078	22.643	92.176	72.78	113.265	42.803	-2.301	-26.359	-40.049	92.256	107.512	224.179	272.95	266.359	259.45	270.098	72.764	228.884	-42.268
27	251.785	136.717	230.208	271.026	45.416	232.628	47.071	270.507	67.867	257.133	264.833	254.535	230.026	213.98	226.764	218.684	295.622	262.722	110.316	304.714	263.307	14.091	11.342	60.962	19.811	6.657	42.095	25.006	48.46	163.821	27.955	99.504	79.168	121.467	48.23	-3.736	-27.41	-41.878	100.78	110.606	216.637	269.2	273.985	255.047	279.873	77.661	236.657	-44.129
28	258.083	154.051	245.425	266.819	55.286	243.056	53.04	278.881	80.796	254.559	267.828	256.519	237.909	214.798	219.144	229.327	299.632	276.126	120.835	317.35	262.344	21.2	17.749	65.98	25.398	11.945	50.361	33.152	56.114	175.769	36.328	113.234	86.546	132.501	53.239	-1.969	-23.96	-37.623	109.663	123.896	220.82	265.828	284.627	251.768	294.169	86.23	248.923	-43.327
29	255.452	167.157	256.699	262.989	60.263	253.128	57.424	282.148	88.547	255.229	264.81	250.418	244.687	213.969	222.299	236.661	295.209	283.045	127.918	317.59	261.877	24.782	23.079	70.608	31.423	12.772	55.67	37.926	60.077	187.844	46.03	119.974	93.406	138.432	61.299	0.033	-25.772	-37.913	118.335	126.389	219.668	263.787	282.43	250.349	298.323	91.52	254.937	-44.547
30	256.493	185.227	264.409	261.203	70.596	262.219	69.272	283.79	99.215	256.768	270.066	256.155	251.289	213.848	223.992	254.708	295.684	288.441	141.554	321.476	263.663	29.985	25.782	79.183	37.856	21.655	63.358	43.061	67.845	192.975	53.514	134.358	102.391	152.456	69.488	5.504	-20.404	-35.703	130.456	136.125	218.254	264.497	284.743	249.927	309.694	105.19	261.055	-40.445
31	260.279	193.799	273.742	264.689	77.691	270.425	75.648	282.408	109.455	253.85	271.789	258.877	256.801	215.364	221.74	261.516	299.896	298.969	149.192	325.084	260.947	33.808	30.661	86.15	43.484	25.673	66.1	52.855	75.936	202.062	61.75	142.771	108.778	160.415	78.584	9.783	-21.72	-32.935	138.947	137.854	219.308	266.309	291.18	247.17	315.716	112.336	264.414	-38.292
32	258.828	206.602	278.342	257.022	83.338	271.231	80.568	280.941	119.837	250.54	271.718	256.828	254.565	213.082	216.199	271.387	294.295	305.289	155.267	326.819	258.197	38.192	32.276	85.712	47.312	23.935	71.197	54.913	79.094	205.545	67.183	147.926	115.763	165.8	83.524	7.356	-18.376	-35.31	143.587	146.538	213.382	258.485	289.77	241.253	316.915	115.733	263.045	-40.517
33	259.475	219.004	286.771	259.656	89.899	279.213	89.257	281.993	128.663	253.759	272.269	256.677	259.248	215.018	211.106	273.698	299.513	307.798	164.916	331.023	259.64	42.225	38.452	91.214	49.72	30.898	77.215	61.057	85.725	214.02	74.756	159.343	123.072	174.517	89.998	11.063	-16.319	-31.172	154.543	155.454	216.489	261.281	289.139	245.011	319.692	126.163	265.518	-39.72
34	257.065	229.151	287.079	251.82	96.28	275.869	93.084	276.686	138.752	247.106	266.969	253.286	263.421	211.152	214.602	276.776	295.423	312.685	174.072	333.886	256.413	44.966	42.418	94.006	53.112	33.356	79.936	66.006	91.83	213.231	81.812	165.28	129.027	180.523	94.404	10.884	-17.439	-33.742	161.666	157.996	214.829	254.277	283.158	241.992	320.155	129.325	268.177	-42.364
35	257.437	238.992	287.49	252.028	103.9	279.072	99.681	272.305	146.662	245.56	267.144	255.378	267.806	208.734	215.074	285.511	294.466	312.624	182.383	331.465	253.516	48.45	45.639	100.369	59.93	37.267	84.794	69.329	94.907	219.373	89.26	167.083	133.684	188.362	103.579	13.051	-18.248	-29.893	170.506	163.409	212.278	254.03	286.552	236.825	325.156	136.129	264.556	-41.26
36	260.901	247.745	289.064	248.871	106.962	278.78	105.512	270.707	153.646	241.475	267.222	252.817	268.178	212.23	211.677	291.628	294.176	313.97	184.247	335.211	252.985	48.894	49.161	104.838	63.657	38.356	89.325	75.363	104.589	222.641	95.944	175.648	136.702	196.624	111.504	14.949	-14.578	-29.291	173.796	170.108	213.036	249.054	281.935	238.187	320.721	143.61	261.263	-39.818
37	261.214	258.11	287.247	250.645	114.891	277.846	110.253	273.199	167.697	241.449	265.639	253.306	269.598	206.507	213.38	287.17	291.924	316.593	192.183	332.704	252.212	58.5	54.339	113.003	68.051	43.459	95.096	81.569	107.94	223.351	102.774	184.598	144.859	201.557	115.952	15.528	-13.228	-28.144	179.443	175.086	212.878	248.545	281.93	237.437	320.179	149.291	261.436	-39.409
38	263.313	262.735	292.204	249.342	123.158	280.312	118.03	263.817	174.574	247.194	267.535	255.266	273.442	210.969	211.198	295.204	290.683	319.47	203.908	334.969	253.471	62.063	58.159	117.194	72.928	47.049	97.932	86.912	112.982	225.114	109.659	188.342	152.609	206.799	121.556	20.701	-9.727	-26.937	192.4	177.263	210.813	253.21	280.302	235.47	323.869	155.208	262.812	-39.486
39	261.153	266.963	290.646	251.129	130.63	277.169	122.977	264.533	182.963	240.16	265.698	253.08	272.569	207.223	209.883	293.314	290.608	323.382	207.744	337.72	252.702	65.539	64.34	119.371	79.1	52.891	104.262	91.486	118.226	229.915	118.06	194.303	155.368	210.8	129.902	20.097	-10.701	-26.058	193.504	183.983	210.779	245.162	276.898	237.731	321.079	163.075	253.836	-40.378
40	262.846	279.034	287.646	250.489	139.321	279.555	129.025	265.573	192.868	246.703	265.132	254.43	273.642	207.717	212.692	291.308	292.122	320.715	215.817	340.072	252.305	70.532	68.222	125.445	79.539	54.185	106.871	96.776	124.568	227.298	124.88	197.512	161.925	217.775	137.024	21.883	-7	-24.438	201.73	187.769	213.793	246.996	276.442	232.491	321.447	166.053	254.879	-38.666
41	262.993	279.659	288.526	246.735	141.419	277.403	136.789	258.574	200.254	246.496	267.256	253.429	279.588	208.747	205.488	297.651	293.493	320.394	222.432	340.663	249.934	74.775	73.135	126.34	86.383	57.105	112.033	100.736	129.496	228.638	130.592	203.668	165.888	222.991	143.816	25.789	-6.799	-23.304	208.318	192.171	211.909	242.871	274.55	231.12	321.804	174.088	249.836	-37.533
42	264.814	287.313	285.005	247.589	152.253	278.277	140.551	261.961	210.193	247.28	269.292	253.176	281.291	209.841	210.223	295.986	294.617	322.682	230.428	339.684	252.395	78.668	79.227	133.652	90.706	62.873	115.881	107.702	134.106	233.457	139.837	210.962	171.954	229.535	148.629	28.674	-1.938	-20.283	213.173	199.575	213.131	242.868	273.196	231.16	315.402	180.637	250.036	-36.402
43	266.325	289.958	283.345	249.556	159.33	272.867	150.418	256.768	219.025	247.002	268.123	253.457	282.305	209.259	209.551	297.205	289.42	321.914	235.852	338.73	247.981	82.047	80.495	139.076	94.099	66.243	119.796	113.931	139.498	230.43	147.413	212.137	177.421	233.597	155.217	28.735	-0.165	-17.237	220.983	200.162	212.351	242.452	268.396	232.174	320.946	187.27	248.485	-36.515
44	264.466	292.56	279.978	247.386	163.998	270.78	156.379	256.775	224.963	246.149	271.538	251.089	284.153	211.783	210.291	293.566	289.909	323.441	244.531	341.512	250.7	83.367	85.816	138.728	98.669	69.927	125.473	118.611	144.833	231.769	148.944	214.793	181.262	236.115	160.17	32.149	0.158	-17.899	224.069	206.458	214.353	239.852	267.726	228.951	316.069	190.249	245.672	-36.602
45	265.8	294.499	278.684	247.457	172.506	273.492	159.2	255.284	229.945	244.41	266.26	251.041	280.03	205.371	204.456	289.922	288.093	322.398	248.498	340.168	250.86	88.106	88.841	143.086	100.856	71.86	129.557	122.062	151.014	230.181	153.937	217.676	187.578	241.786	164.816	32.916	1.394	-18.514	229.306	209.547	212.561	241.39	262.324	229.565	313.579	196.069	245.617	-37.952
46	267.921	296.063	280.14	245.899	179.281	269.76	165.656	253.245	239.043	243.328	267.43	251.578	285.166	208.605	206.18	295.905	288.419	318.936	254.631	338.691	250.597	93.805	93.462	148.315	105.991	78.204	131.571	127.358	158.031	228.831	162.978	219.94	193.28	245.978	171.469	32.791	4.806	-13.856	234.371	215.588	209.615	241.195	265.026	229.204	314.694	201.798	237.569	-36.127
47	266.272	295.021	277.537	246.685	185.829	267.604	172.437	252.347	242.515	246.09	264.555	249.75	284.817	208.448	206.459	288.407	291.991	321.421	259.826	339.023	250.005	96.325	95.92	154.53	108.273	79.41	135.488	132.838	162.342	228.363	168.971	221.452	196.516	247.926	174.613	34.998	4.932	-13.471	235.766	217.84	210.276	241.673	260.204	225.483	308.087	202.702	237.773	-38.685
48	271.563	301.148	280.296	248.517	196.028	269.547	181.863	249.489	250.392	246.434	265.578	252.881	287.666	209.56	205.171	295.418	293.263	314.971	265.948	340.287	251.156	101.007	103.77	158.965	113.981	85.718	143.284	136.678	162.184	231.362	175.695	226.697	199.051	254.809	182.61	40.978	7.622	-10.505	244.1	222.095	212.158	239.782	263.468	229.313	310.489	210.295	235.441	-33.777
49	271.701	298.878	278.138	247.847	199.178	266.585	185.459	246.776	250.492	246.986	266.835	253.186	285.008	210.705	205.145	289.714	291.241	315.812	270.495	335.816	250.305	103.988	107.336	160.547	114.313	88.053	144.719	141.997	171.558	232.053	181.895	225.96	205.284	257.63	185.986	42.484	8.387	-11.117	247.627	226.174	214.87	241.55	263.447	228.785	306.886	215.356	233.765	-37.374
50	270.301	299.221	272.449	246.931	205.945	269.881	191.971	248.803	262.604	243.634	265.923	253.8	285.366	211.235	204.586	284.925	287.208	311.955	278.701	339.248	248.601	107.138	110.744	162.197	118.397	91.621	150.102	147.192	176.051	226.943	185.103	228.771	211.097	260.77	191.913	42.11	11.967	-9.022	254.488	226.591	213.175	240.095	257.859	226.093	306.22	217.071	230.446	-36.241
51	268.687	298.657	269.848	245.205	208.614	263.973	195.079	239.826	258.951	244.831	264.116	247.522	282.845	208.405	200.409	282.629	285.154	307.485	277.863	333.784	246.592	111.85	114.691	166.047	121.135	95.091	152.422	148.641	176.691	223.029	187.615	227.818	213.435	260.231	198.273	42.335	12.038	-8.82	254.904	225.901	212	233.97	255.563	223.629	302.275	218.361	227.434	-38.592
52	270.028	296.251	270.108	247.854	212.821	261.625	200.192	240.419	261.934	243.658	264.418	248.041	284.428	209.591	200.062	283.993	290.044	310.095	282.605	335.9	249.974	115.2	118.003	170.667	124.466	97.305	155.158	152.767	181.79	226.949	192.824	232.566	221.84	267.141	201.768	44.775	14.024	-7.401	256.789	235.519	213.786	240.759	255.512	221.787	300.622	224.261	226.538	-37.759
53	274.925	298.173	269.354	246.63	220.245	263.034	208.944	243.675	271.367	249.161	266.123	250.59	289.125	213.222	199.9	280.62	290.705	310.945	289.551	336.469	253.497	121.737	125.638	178.854	128.798	105.48	162.364	162.183	187.797	230.799	201.392	234.502	224.416	271.292	210.715	49.44	19.74	-4.099	261.148	238.526	215.123	237.156	257.696	223.507	299.807	229.227	226.451	-36.347
54	273.832	297.818	267.531	245.288	228.268	263.329	212.224	239.294	271.488	242.984	262.186	249.389	286.705	209.92	200.977	277.238	284.65	308.543	288.959	333.684	249.99	121.166	125.133	177.832	126.786	106.223	161.36	161.236	189.425	224.159	202.424	232.542	224.649	272.539	215.98	51.527	18.137	-2.421	264.206	238.88	212.719	233.48	255.412	222.517	297.552	227.374	225.039	-37.72
55	269.63	295.348	268.561	242.641	232.961	261.562	218.189	234.089	272.054	244.135	263.861	251.517	283.868	211.348	201.505	279.848	287.92	303.861	296.653	330.599	251.543	123.704	131.107	183.17	132.892	109.11	163.528	168.032	192.264	223.892	205.082	234.698	230.437	274.832	219.362	52.341	20.661	-2.101	266.884	237.325	211.647	235.175	252.895	221.932	297.853	232.908	221.193	-36.961
56	277.094	294.344	267.998	248.246	238.927	264.425	225.232	238.094	274.656	245.19	265.195	253.072	289.221	209.431	199.793	282.122	289.202	306.383	300.155	335.224	247.449	132.364	136.384	186.034	138.794	112.543	174.48	173.199	202.471	223.924	212.039	237.732	234.758	281.742	226.273	57.372	26.011	0.525	273.058	247.62	214.067	235.586	253.878	224.087	293.027	238.805	220.567	-36.133
57	275.885	298.631	268.242	250.031	243.881	261.936	228.81	240.424	282.806	246.73	265.348	257.167	288.764	211.031	202.793	276.046	292.34	307.767	307.81	337.379	252.173	133.347	139.052	193.141	140.491	118.573	175.281	179.964	205.373	225.189	217.884	237.243	239.922	286.086	232.148	61.281	25.669	3.606	276.823	248.586	215.94	240.27	253.904	223.59	291.549	237.797	225.019	-36.146
58	276.965	297.741	263.244	247.432	249.432	262.945	233.386	233.126	281.661	245.602	265.934	250.265	289.312	213.211	197.084	275.341	289.398	301.755	308.486	334.038	252.376	138.57	144.398	194.668	143.431	122.34	178.058	182.93	205.588	220.603	217.686	237.843	241.411	282.161	237.656	59.275	29.374	4.841	276.477	248.468	213.919	234.989	250.23	222.9	294.417	241.447	217.498	-35.32
59	275.075	291.797	264.148	246.384	248.784	258.08	236.366	234.717	280.351	246.556	263.058	248.944	287.459	210.998	194.204	277.97	287.26	303.154	312.689	331.129	250.489	141.137	148.369	194.913	144.8	123.769	179.104	181.669	207.116	221.938	217.408	233.182	247.041	288.997	241.392	60.34	29.073	4.208	277.462	249.893	214.396	237.393	248.831	222.068	288.736	244.403	215.407	-34.815
60	278.689	299.466	264.657	243.841	258.902	261.392	242.183	235.5	288.012	248.181	264.992	253.992	288.96	212.268	196.994	268.626	292.654	302.404	315.529	332.499	253.438	145.828	153.472	198.824	152.184	130.777	182.518	192.501	214.484	221.754	227.051	237.249	252.433	293.003	252.807	64.105	34.618	7.253	277.729	254.45	217.487	237.593	252.86	222.462	288.532	245.627	220.716	-35.261
Max Match	278.689
1/4 Max	69.6722
Time to 1/4 max	6	22	19	12	30	18	30	16	28	10	12	14	14	9	9	17	10	15	23	9	9	40	41	29	38	44	32	35	31	20	33	24	26	22	30	61	61	61	24	21	9	14	16	7	15	26	18	61
AspCas12a Trial 3
Time (min)	Full Match	C1G	C2G	A3T	C4G	T5A	C6G	A7T	C8G	T9A	G10C	C11G	T12A	T13A	T14A	C15G	T16A	C17G	C18G	T19A	C20G	C1G+C2G	C2G+A3T	A3T+C4G	C4G+T5A	T5A+C6G	C6G+A7T	A7T+C8G	C8G+T9A	T9A+G10C	G10C+C11G	C11G+T12A	T12A+T13A	T13A+T14A	T14A+C15G	C15G+T16A	T16A+C17G	C17G+C18G	C18G+T19A	T19A+C20G	PAM_T1A	PAM_T2A	PAM_T3A	PAM_C4G	PAM_T1A+T2A	PAM_T2A+T3A	PAM_T3A+C4G	Scrambled	No target DNA
0	116.946	94.062	91.867	95.501	93.364	96.144	94.082	102.036	94.734	83.973	75.094	72.961	72.61	78.094	75.129	69.394	101.441	91.6	81.243	74.083	82.543	79.404	77.755	62.982	103.748	82.115	86.775	81.086	83.913	73.729	89.249	82.916	96.623	82.871	85.604	79.779	91.828	91.096	86.609	64.997	91.122	92.458	84.564	79.457	90.596	93.522	79.701	77.629	126.188
1	117.542	101.437	99.793	96.906	96.924	102.464	95.325	107.616	97.751	89.235	79.625	78.229	76.555	85.019	80.17	76.01	103.29	97.403	91.617	82.318	86.922	81.986	79.855	64.326	105.818	88.066	90.54	86.213	85.781	79.366	94.005	86.966	104.766	84.759	91.108	81.52	94.897	97.099	89.996	68.555	94.315	96.312	88.075	86.004	95.963	99.137	83.857	83.751	130.935
2	126.38	104.006	104.483	100.165	99.082	103.629	95.893	109.479	101.948	92.279	83.135	79.769	79.145	86.547	82.81	79.519	105.11	103.168	96.667	85.912	89.474	83.045	81.624	66.633	108.443	90.589	92.588	87.025	87.695	82.367	97.173	92.444	111.841	88.399	92.501	83.662	94.85	100.956	93.759	70.887	99.707	98.936	91.036	95.548	101.406	102.445	86.415	88.557	138.011
3	146.437	104.997	108.685	103.551	102.417	105.402	98.889	114.449	105.342	98.173	86.967	81.225	82.399	88.921	89.924	82.881	109.43	107.658	98.521	95.967	95.907	86.237	85.779	67.543	107.397	93.133	97.296	90.288	89.196	85.513	99.71	95.931	122.859	90.908	95.107	85.532	98.028	103.483	96.731	74.382	102.091	101.075	92.412	111.691	104.818	103.745	88.184	91.365	140.666
4	185.559	109.401	112.626	106.385	102.912	110.191	102.792	115.831	107.067	100.217	92.313	85.869	83.866	95.51	100.835	88.329	114.31	111.77	103.197	106.258	103.94	87.673	86.214	69.121	111.973	94.713	100.786	93.242	92.608	86.373	103.993	100.391	126.357	92.232	97.486	87.976	99.485	107.258	100.552	78.75	109.416	104.948	95.239	135.271	109.87	108.467	91.689	96.783	144.735
5	239.681	113.449	116.692	111.684	103.795	113.546	105.016	119.427	112.705	109.73	97.747	87.759	88.11	106.276	115.584	90.442	124.333	115.765	107.391	120.095	115.289	89.128	91.035	71.908	114.541	97.529	104.889	96.786	93.485	89.512	106.431	102.111	129.376	95.372	98.133	89.772	100.985	109.352	104.536	82.69	117.488	108.799	98.814	165.391	114.272	111.226	95.19	96.111	145.823
6	298.411	116.042	121.785	116.959	109.671	115.048	108.767	123.398	113.945	120.65	108.174	93.366	96.119	123.944	137.036	92.419	137.557	122.057	109.872	136.39	131.139	92.893	90.8	72.643	116.467	99.13	108.92	98.712	96.655	93.492	110.167	106.764	133.081	97.571	101.393	92.585	105.161	112.928	107.95	88.548	133.088	114.069	100.697	198.83	121.196	116.514	97.691	98.658	146.256
7	353.439	119.458	127.488	124.835	113.333	121.839	111.128	128.303	119.283	135.188	119.174	99.57	103.128	142.654	162.99	94.612	158.458	128.159	111.556	155.538	148.551	94.06	96.035	75.759	118.78	103.589	114.791	101.697	99.151	94.014	113.252	111.229	136.769	102.489	101.873	93.913	106.517	115.724	111.498	92.933	153.834	118.945	104.428	231.93	126.657	118.643	102.12	100.764	147.706
8	401.06	122.961	132.031	133.191	115.74	123.174	115.224	132.213	121.838	154.682	134.468	103.628	111.07	171.704	193.5	98.862	183.166	137.188	117.519	174.972	171.642	97.19	96.975	75.801	123.096	105.103	118.354	102.917	101.783	98.829	116.919	114.08	142.011	108.337	104.136	94.031	108.997	115.056	115.586	99.564	182.882	125.85	108.488	264.368	135.595	123.281	105.494	99.752	150.205
9	449.341	129.346	139.172	145.175	123.202	130.674	117.717	138.956	125.027	177.59	152.558	113.643	122.524	201.782	233.129	102.174	212.369	148.596	122.43	193.429	193.366	98.764	100.963	79.322	126.722	109.185	123.534	109.771	104.048	102.563	119.96	118.222	146.651	110.298	105.919	96.507	110.047	117.846	120.193	105.111	220.31	137.421	113.436	298.772	147.132	127.746	110.678	100.483	152.634
10	492.648	131.923	144.541	156.759	126.331	136.489	120.996	145.768	129.935	207.314	177.396	123.771	132.774	233.043	266.58	106.967	244.566	161.427	127.629	210.295	215.436	103.389	103.298	79.958	129.125	111.795	128.831	112.05	107.106	106.947	123.415	122.447	151.638	115.961	109.02	99.554	112.461	118.1	126.01	110.534	260.676	150.979	119.836	321.314	155.341	132.716	113.326	100.62	150.867
11	525.76	138.398	154.253	174.356	130.374	141.086	125.602	155.684	133.858	236.344	201.964	135.692	146.337	266.871	296.969	111.893	278.738	171.081	133.432	229.641	243.09	107.276	107.045	83.092	132.914	115.54	136.227	115.62	110.684	112.857	125.861	129.377	156.826	121.852	112.771	101.249	113.808	119.261	131.52	118.204	303.477	168.137	128.598	344.025	167.602	135.876	120.245	100.89	150.469
12	547.893	144.075	161.937	194.732	133.449	149.45	127.688	166.552	138.07	265.947	229.098	150.85	156.216	296.774	322.135	118.182	308.214	188.628	142.662	246.054	268.365	109.543	108.533	85.488	136.584	117.597	142.796	119.785	112.742	119.783	129.717	135.937	162.574	128.923	114.322	102	117.017	119.847	139.389	125.783	343.912	191.655	138.535	360.446	178.131	140.927	128.179	101.059	151.691
13	564.068	149.747	169.96	215.86	139.982	157.517	131.217	184.751	144.008	298.043	254.485	167.492	173.369	322.148	343.132	125.626	339.873	205.692	148.773	264.424	293.005	113.973	112.301	84.979	141.066	123.672	148.594	123.882	116.436	129.427	135.072	143.668	171.435	138.713	118.133	104.235	115.844	119.725	147.21	131.838	382.711	214.719	150.247	372.519	191.561	144.257	138.301	100.412	154.419
14	573.778	157.727	183.584	243.98	144.752	168.771	135.541	200.796	148.397	328.309	282.032	184.826	185.296	344.372	361.263	134.081	369.124	222.771	156.664	277.682	314.387	116.635	117.8	90.537	144.807	127.999	157.968	127.4	118.951	137.87	139.523	150.717	182.05	146.572	121.343	106.159	119.664	119.681	156.34	136.886	406.87	247.15	165.507	379.546	207.537	150.153	147.639	101.725	153.706
15	574.552	165.917	193.391	273.962	149.349	179.956	139.521	221.041	154.249	351.678	307.509	206.535	201.852	363.114	370.853	144.066	395.237	242.918	164.19	291.964	338.001	121.462	119.39	93.064	149.108	131.325	164.053	130.956	122.229	149.29	143.897	158.954	187.463	155.804	125.088	107.473	120.908	118.994	163.737	142.207	426.661	276.816	181.981	384.434	222.674	155.651	159.275	100.151	152.598
16	578.91	174.991	207.838	301.959	154.923	191.665	141.458	246.052	159.698	370.697	329.426	227.981	211.325	375.735	377.696	155.033	417.805	264.091	175.581	305.932	356.384	125.331	124.561	94.516	154.045	136.559	171.999	137.05	128.221	160.609	151.674	170.739	194.745	166.39	127.851	109.845	121.629	118.395	173.569	151.256	439.721	313.636	201.913	383.904	239.74	161.968	176.74	100.552	151.871
17	575.081	182.641	219.407	332.272	160.813	204.564	148.38	268.945	166.543	386.909	348.241	247.308	229.298	382.841	379.974	167.075	435.576	281.525	184.876	316.956	368.266	130.133	129.681	97.528	160.253	142.157	178.436	142.816	130.781	174.368	159.693	178.143	207.091	178.276	134.885	111.589	123.509	120.286	182.613	157.156	444.824	351.652	227.022	386.239	257.466	166.963	189.321	102.033	151.009
18	573.16	191.814	233.661	363.726	166.426	220.915	152.108	295.437	172.094	399.797	360.85	271.454	238.381	391.067	380.28	180.809	452.436	305.337	193.753	328.541	383.327	134.79	132.068	99.546	162.532	145.88	184.648	147.821	136.941	188.304	167.634	190.646	216.446	192.33	137.904	111.217	125.448	120.099	192.453	165.637	446.561	383.09	247.786	384.218	276.835	173.964	208.434	98.736	151.787
19	571.553	202.642	252.561	387.195	171.18	239.779	158.232	325.036	180.671	409.785	371.117	290.911	252.759	392.534	381.158	193.315	461.416	326.611	205.555	340.488	392.609	139.089	134.367	103.726	167.527	152.51	193.444	153.156	141.979	204.448	171.9	202.159	222.875	198.937	144.425	113.552	125.957	120.754	204.315	171.15	446	412.524	272.781	382.521	296.168	178.864	227.896	101.345	153.816
20	563.533	215.066	268.408	412.36	180.816	257.563	160.726	353.472	187.316	410.562	379.928	309.431	264.185	398.449	378.672	204.75	469.32	344.454	215.176	348.098	397.909	142.708	140.843	105.115	173.803	156.31	201.601	157.622	144.276	221.26	182.116	212.311	233.615	213.895	150.451	114.147	128.683	121.478	214.004	183.428	444.205	444.56	297.033	382.661	316.953	185.806	248.073	100.325	154.1
21	561.993	228.284	287.422	431.532	185.037	275.566	168.667	378.338	195.809	415.42	387.706	327.556	273.174	395.036	378.351	217.93	478.833	363.563	225.324	358.269	405.128	149.547	147.037	109.186	175.221	161.481	209.869	165.098	149.925	234.772	188.918	226.88	243.759	221.245	156.959	114.699	129.033	119.564	225.718	185.48	442.989	467.674	320.243	381.584	335.992	192.069	271.06	100.153	153.605
22	555.542	238.714	304.8	446.097	190.959	299.569	172.476	397.959	205.356	415.538	392.361	337.376	286.229	394.42	371.474	228.772	483.879	379.864	237.497	363.869	405.121	152.572	152.244	110.448	182.251	168.345	216.196	169.223	155.622	253.62	199.096	237.23	253.273	233.95	162.95	118.939	130.156	122.674	237.426	191.241	437.54	483.226	344.307	379.173	357.964	198.605	290.418	101.171	152.797
23	553.537	250.947	325.441	453.502	198.715	319.866	176.977	421.342	213.113	416.016	389.517	349.545	296.516	393.88	373.155	240.465	484.452	396.384	248.05	373.265	414.462	158.268	156.65	115.367	187.203	173.876	225.485	175.258	159.493	267.272	210.475	250.344	260.203	247.934	169.01	121.169	132.375	121.994	249.708	198.353	435.531	500	363.033	376.426	373.443	205.449	311.618	99.639	153.087
24	547.404	263.48	344.789	458.792	205.726	339.975	183.433	436.488	223.084	416.831	398.059	360.4	307.992	389.272	370.679	256.787	484.497	413.838	257.665	377.271	407.489	164.327	160.894	115.984	193.005	180.502	233.185	181.685	163.935	285.384	217.413	260.821	270.893	258.138	172.604	121.584	131.66	123.703	258.944	203.72	430.118	508.448	378.811	372.134	393.934	212.872	328.087	101.228	153.26
25	547.676	281.019	364.405	460.432	212.018	362.252	186.94	455.925	234.016	415.43	397.823	363.807	315.661	388.133	365.917	265.454	485.773	425.286	267.898	382.969	407.073	169.463	166.953	120.237	196.041	183.979	240.353	187.81	169.809	300.202	228.05	275.817	280.036	269.718	180.795	122.821	134.627	123.557	270.656	213.305	428.403	516.793	392.093	374.527	407.066	220.218	348.33	99.362	152.312
26	544.579	295.272	381.912	459.676	219.871	381.274	195.185	465.53	242.776	411.033	394.711	369.611	323.969	385.575	367.958	275.609	486.962	436.835	279.121	388.788	405.28	174.47	171.646	122.531	201.291	191.313	244.448	193.204	172.795	314.347	237.98	284.369	290.623	277.492	187.124	125.956	134.53	125.389	282.672	216.845	425.281	519.534	402.767	372.803	421.31	224.334	364.832	101.327	153.05
27	542.358	305.006	396.616	459.014	225.389	396.637	200.177	472.94	253.6	410.818	395.265	370.696	331.117	383.475	364.476	289.625	487.931	446.843	291.418	390.028	402.712	180.894	177.763	126.3	206.131	198.371	253.853	199.406	180.108	327.171	250.489	299.442	299.649	292.545	194.186	129.262	135.937	125.85	290.993	225.039	420.955	518.39	408.529	373.465	435.24	232.424	374.904	101.287	155.38
28	537.4	325.827	411.745	457.206	233.287	418.304	208.176	483.307	263.53	414.149	395.978	375.862	334.924	386.449	362.724	297	487.8	455.046	300.401	395.65	402.613	182.845	183.879	128.778	212.203	202.455	260.437	208.691	184.513	335.161	261.207	308.324	311.859	304.817	200.621	130.781	136.521	125.23	303.957	230.775	419.29	515.969	414.882	374.042	451.425	241.44	390.635	101.258	153.902
29	536.467	337.993	425.764	452.495	242.74	433.237	215.312	482.347	276.861	408.815	391.988	374.015	343.904	382.252	360.008	309.397	485.221	465.267	313.86	400.308	401.757	189.802	189.602	131.357	218.086	208.666	270.043	212.804	189.708	345.199	269.405	319.03	317.604	313.097	208.615	132.957	139.217	127.304	315.399	238.613	417.472	515.335	416.21	370.854	456.179	247.877	396.518	101.869	154.7
30	532.74	351.528	436.593	452.949	249.205	446.308	218.101	490.125	284.209	411.453	391.938	376.417	346.017	384.814	359.531	312.794	480.968	471.529	320.204	397.843	400.594	194.883	192.53	135.168	220.643	214.289	273.925	219.544	195.067	352.636	280.326	329.345	328.706	322.674	215.222	132.962	140.315	127.726	322.712	246.528	418.125	511.207	416.845	369.78	463.91	255.504	405.414	101.21	152.208
31	536.018	368.726	447.262	447.153	259.944	458.476	230.172	484.388	298.905	405.714	390.95	373.274	350.04	380.49	360.367	321.411	482.835	473.492	329.779	404.167	396.277	200.2	200.405	138.43	226.295	219.686	281.386	223.501	199.969	362.91	289.774	340.218	335.51	331.412	221.367	135.654	139.787	130.66	332.229	247.798	415.99	510.441	419.172	372.652	470.484	262.327	410.319	101.311	151.561
32	535.215	379.195	458.363	443.562	263.875	466.167	235.018	484.748	310.934	403.583	391.606	374.743	355.038	381.465	358.284	330.735	480.817	476.329	338.929	406.007	397.581	207.154	206.485	140.251	231.407	226.215	285.127	230.638	206.601	371.362	301.217	349.815	342.569	341.482	229.75	136.908	141.854	130.527	341.659	254.636	414.67	502.127	420.115	369.04	475.384	270.791	411.808	102.525	153.658
33	528.21	392.469	464.942	441.752	272.989	476.528	242.53	484.819	322.09	406.024	392.421	377.447	357.082	379.263	357.254	332.158	477.21	481.77	349.356	409.315	397.056	210.463	213.557	145.028	236.586	230.929	293.619	237.832	212.21	375.014	311.941	355.685	351.47	349.932	237.743	140.286	144.51	131.376	351.187	260.081	412.388	499.482	417.065	375.846	478.876	276.735	418.942	102	151.976
34	530.752	403.001	471.581	442.447	281.212	486.994	251.691	481.656	330.771	404.648	390.132	374.956	361.288	380.166	357.307	341.266	479.268	485.877	356.163	410.888	394.315	216.788	218.699	148.053	243.526	235.037	297.995	240.984	213.91	379.739	321.254	363.662	358.419	358.599	246.24	139.68	144.734	131.754	358.398	264.512	411.519	495.162	414.068	366.876	482.42	285.52	420.054	103.146	153.678
35	529.493	417.825	471.889	437.193	286.643	490.454	257.875	481.784	341.577	401.057	391.401	369.942	365.57	381.288	356.618	341.102	479.09	485.935	366.413	413.086	394.312	222.695	222.532	152.252	248.662	243.547	304.798	249.13	220.335	382.156	331.778	368.192	364.506	368.799	254.082	142.094	144.537	131.739	365.533	273.07	408.948	491.98	413.79	372.478	484.764	289.133	421.533	103.003	153.352
36	528.173	430.165	477.328	437.202	295.851	491.319	263.21	472.515	355.73	401.167	389.095	373.183	364.765	378.716	359.687	348.202	474.066	485.114	375.349	409.742	392.438	229.039	229.388	154.796	252.595	247.367	310.911	255.165	224.902	384.787	333.895	375.345	375.564	375.369	258.86	146.827	148.783	134.722	375.224	274.725	410.188	486.882	413.951	364.818	484.937	298.284	418.476	104.616	153.672
37	524.458	440.257	475.419	436.398	305.602	491.882	275.357	472.235	364.532	400.167	388.435	369.826	365.336	377.951	356.21	346.687	474.331	488.018	381.779	411.637	391.613	232.418	236.533	160.089	254.783	252.496	316.368	259.835	232.819	385.511	347.845	382.234	381.447	380.88	269.248	147.327	149.827	136.128	383.895	282.255	408.298	482.506	409.8	370.582	484.298	302.719	417.204	102.958	153.881
38	523.641	446.946	478.515	434.576	311.681	498.332	282.728	469.815	375.265	401.38	385.101	371.217	371.717	377.64	354.908	354.706	472.019	486.34	388.991	411.447	394.326	237.498	240.821	161.931	260.867	257.76	321.535	267.073	239.291	386.968	352.25	385.982	392.158	386.211	274.892	149.484	152.663	138.281	391.2	284.416	408.712	481.211	410.657	367.807	483.602	311.603	415.095	105.874	153.286
39	520.788	457.9	475.468	433.537	320.582	495.641	289.387	471.277	381.788	397.887	388.762	370.655	370.596	380.872	354.661	354.78	470.318	487.727	396.318	413.142	387.799	242.997	246.573	164.64	263.739	262.021	326.445	273.954	242.232	388.079	362.858	392.513	394.467	394.393	281.439	150.533	151.637	138.297	392.047	294.064	411.654	476.579	407.153	368.333	480.852	316.245	417.111	104.134	153.688
40	522.203	468.488	472.989	432.731	326.367	494.992	297.693	465.929	394.736	401.189	386.764	372.438	373.165	379.622	356.743	353.529	469.127	485.404	404.488	412.173	390.563	249.779	251.797	168.952	270.199	266.695	332.712	279.203	249.466	390.852	367.718	392.374	400.084	400.442	286.339	153.736	155.325	140.097	400.538	293.711	408.313	474.492	407.838	368.005	479.62	325.87	412.413	104.479	153.358
41	525.168	469.595	471.028	431.797	336.432	493.114	307.128	464.067	402.105	396.285	387.129	368.808	374.025	379.176	354.288	357.297	467.592	484.288	405.606	415.316	391.303	254.014	260.83	169.757	273.409	274.11	336.591	283.833	255.428	389.656	378.05	397.2	405.971	410.885	295.778	154.305	157.377	139.124	404.919	301.017	412.02	472.868	405.751	369.893	476.139	330.243	410.981	107.261	153.631
42	522.547	478.13	473.455	430.042	343.11	497.331	314.768	462.402	408.709	396.219	388.8	373.057	377.59	380.411	356.755	359.202	468.786	485.397	414.501	416.392	390.495	260.719	264.998	174.442	279.056	279.189	343.446	292.313	263.117	387.606	383.467	401.498	416.594	414.015	300.893	158.726	159.882	143.634	411.304	302.841	412.425	465.924	404.639	370.263	476.642	338.691	412.332	104.86	152.426
43	523.382	483.428	470.641	429.937	349.838	492.429	323.193	460.089	416.469	395.879	387.182	371.27	378.346	383.42	354.703	358.874	463.342	482.099	420.893	416.513	388.349	267.053	271.62	177.485	279.815	284.206	345.451	295.887	265.112	388.699	387.399	403.532	420.63	419.198	309.437	158.839	160.114	142.001	415.938	306.85	411.632	464.965	401.599	374.015	474.66	344.675	408.022	105.919	152.566
44	518.905	486.373	468.139	430.07	357.583	491.928	329.696	458.216	426.568	394.426	388.295	370.059	377.461	384.4	353.565	359.013	466.975	482.121	427.176	414.6	386.688	270.114	277.037	181.232	285.994	287.903	350.67	300.672	272.385	391.129	397.604	409.112	425.655	421.928	312.556	162.195	162.836	143.342	422.573	313.603	412.244	462.018	397.951	372.078	472.786	352.004	407.489	105.402	152.997
45	519.326	493.536	463.896	426.385	364.336	492.571	340.709	457.674	431.388	393.949	385.586	371.885	378.175	379.262	358.381	358.986	465.315	481.607	430.613	413.535	390.069	275.996	281.96	183.376	292.12	291.088	356.318	306.225	277.654	387.92	399.089	410.101	429.385	427.505	321.848	165.93	164.073	146.555	423.887	318.997	410.193	461.261	399.337	374.654	470.077	356.471	411.664	105.483	154.583
[truncated: 1,113 more rows]

## Sheet: Figure S1
	LbaCas12a											AspCas12a											FnoCas12a											CmeCas12a											YmeCas12a
[truncated: 62 more rows]
[truncated: 5 more columns]

## Sheet: Figure S5
Fraction Cleaved
Lba Target W	1 minute	TTT	TTC	TCT	CTT	TCC	CCT	CTC	CCC	ATT	ATC	ACT	ACC	GTT	GTC	GCT	GCC	YYR	YRY	YRR	RYR	RRY	RRR
[truncated: 215 more rows]

## Sheet: Figure S6
FspI	Distance to PAM	1	2	3	4	5	6	7	8	9	10	11	12	13	14	15	16	17	18	19	20	21	22	23	24	25	Bottom strand
[truncated: 89 more rows]

[truncated: 4 more sheets: Figure S8, Figure S10, Figure S11, Figure S12]
